# Supplementary material for: Outcomes of posterior lamellar tarsal rotation vs bilamellar tarsal rotation for trachomatous trichiasis
Source: PLoS Negl Trop Dis. 2025 Jul 30;19(7):e0013152. doi: 10.1371/journal.pntd.0013152 (PMC12331057; doi:10.1371/journal.pntd.0013152)
Supplement: S3 Table — (XLSX) [file pntd.0013152.s004.xlsx]

## Sheet: Patient-level Data
Obs	Subject ID	Surgery Type	Age at Baseline (Year)	Body Mass Index at Baseline (kg/m2)	Sex	Reading Ability at Baseline	Highest Level of Education at Baseline	Pain or Discomfort at Baseline (EQ-5D)	OSDI Ocular symptoms at Baseline (Range: 0-100)	OSDI Total score at Baseline (Range: 0-100)
1	01-0001	PLTR	80	18.902	female	Unable to read	No formal education	Moderate	91.6667	84.375
2	01-0002	BLTR	70	17.7778	female	Unable to read	No formal education	Slight	16.6667	16.6667
3	01-0003	PLTR	35	15.0551	female	Unable to read	No formal education	Moderate	33.3333	21.875
4	01-0004	BLTR	38	16.4446	female	Unable to read	No formal education	Moderate	58.3333	47.2222
5	01-0005	BLTR	40	17.4747	female	Unable to read	No formal education	Slight	33.3333	28.125
6	01-0006	BLTR	25	18.9745	female	Read some	Primary school: Grade 1-6	Slight	41.6667	30
7	01-0007	PLTR	40	18.5529	female	Unable to read	No formal education	Slight	25	12.5
8	01-0008	PLTR	30	15.0108	female	Unable to read	No formal education	Moderate	8.33333	6.25
9	01-0009	PLTR	25	18.902	female	Unable to read	No formal education	Slight	16.6667	12.5
10	01-0010	PLTR	45	16.3847	Male	Read some	Primary school: Grade 1-6	None	0	3.125
11	01-0011	PLTR	50	17.9688	Male	Unable to read	No formal education	Severe	41.6667	18.75
12	01-0012	BLTR	25	19.736	female	Unable to read	No formal education	Slight	25	25
13	01-0013	BLTR	60	15.8222	female	Unable to read	No formal education	Slight	50	40
14	01-0014	PLTR	20	18.902	female	Unable to read	No formal education	Moderate	100	90.625
15	01-0015	BLTR	60	19.3414	female	Unable to read	No formal education	Severe	25	20
16	01-0016	PLTR	40	16.0229	female	Unable to read	No formal education	Slight	83.3333	93.75
17	01-0017	BLTR	60	20	female	Unable to read	No formal education	Slight	33.3333	25
18	01-0018	PLTR	40	16.937	Male	Unable to read	No formal education	None	8.33333	9.375
19	01-0019	BLTR	80	15.2416	female	Unable to read	No formal education	Slight	16.6667	18.75
20	01-0020	PLTR	70	18.4911	female	Unable to read	No formal education	None	91.6667	59.375
21	01-0021	BLTR	85	18.1312	Male	Unable to read	No formal education	Slight	16.6667	25
22	01-0022	PLTR	30	20.3954	female	Unable to read	No formal education	Slight	75	68.75
23	01-0023	PLTR	75	19.1467	female	Unable to read	No formal education	Severe	33.3333	59.375
24	01-0024	PLTR	33	19.0039	Male	Read some	No formal education	Slight	75	47.2222
25	01-0025	PLTR	31	22.2063	Male	Read some	Primary school: Grade 1-6	Slight	25	22.2222
26	01-0026	PLTR	40	19.3962	female	Unable to read	No formal education	None	83.3333	84.375
27	01-0027	BLTR	25	21.4903	female	Unable to read	No formal education	Severe	83.3333	34.375
28	01-0028	BLTR	50	18.9745	female	Unable to read	No formal education	Severe	91.6667	96.875
29	01-0029	BLTR	70	20.4491	Male	Unable to read	No formal education	Slight	41.6667	37.5
30	01-0030	BLTR	45	20.5688	female	Unable to read	No formal education	Moderate	50	50
31	01-0031	BLTR	50	16.1616	female	Unable to read	No formal education	Slight	41.6667	50
32	01-0032	BLTR	40	17.5278	female	Unable to read	No formal education	None	25	18.75
33	01-0033	PLTR	55	17.7778	female	Unable to read	No formal education	Severe	100	93.75
34	01-0034	PLTR	35	18.1252	female	Unable to read	No formal education	Slight	100	81.25
35	01-0035	BLTR	70	19.313	female	Unable to read	No formal education	Moderate	100	100
36	01-0036	BLTR	50	17.0993	female	Unable to read	No formal education	None	33.3333	15.625
37	01-0037	BLTR	30	21.7784	female	Unable to read	No formal education	Moderate	25	18.75
38	01-0038	BLTR	25	18.7962	female	Unable to read	No formal education	Severe	100	90.625
39	01-0039	BLTR	35	17.284	Male	Read some	Primary school: Grade 1-6	Slight	41.6667	16.6667
40	01-0040	BLTR	38	17.782	female	Unable to read	No formal education	Severe	100	100
41	01-0041	BLTR	35	16.2278	female	Unable to read	No formal education	Slight	41.6667	21.875
42	01-0042	BLTR	35	18.4911	female	Read some	Primary school: Grade 1-6	Moderate	75	30.5556
43	01-0043	BLTR	56	19.1111	female	Unable to read	No formal education	Severe	66.6667	50
44	01-0044	BLTR	35	23.7332	female	Unable to read	No formal education	Moderate	91.6667	78.125
45	01-0045	BLTR	35	22.4813	female	Unable to read	No formal education	Moderate	25	31.25
46	01-0046	BLTR	50	18.5901	female	Unable to read	No formal education	Moderate	75	59.375
47	01-0047	BLTR	25	17.5771	Male	Read some	Primary school: Grade 1-6	Severe	100	44.4444
48	01-0048	PLTR	20	17.7458	female	Unable to read	No formal education	Moderate	58.3333	28.125
49	01-0049	PLTR	40	22.7732	Male	Read some	Primary school: Grade 1-6	Slight	91.6667	63.8889
50	01-0050	PLTR	30	19.9481	female	Unable to read	No formal education	Moderate	16.6667	12.5
51	01-0051	BLTR	38	19.2234	female	Unable to read	No formal education	Moderate	41.6667	15.625
52	01-0052	BLTR	30	18.5178	female	Unable to read	No formal education	Moderate	91.6667	71.875
53	01-0053	PLTR	35	20.3125	female	Unable to read	No formal education	Moderate	100	62.5
54	01-0054	BLTR	75	18.2615	female	Unable to read	No formal education	None	16.6667	6.25
55	01-0055	PLTR	50	15.8173	female	Unable to read	No formal education	Moderate	100	75
56	01-0056	BLTR	60	17.5668	female	Unable to read	No formal education	Moderate	100	100
57	01-0057	PLTR	65	15.4183	Male	Unable to read	No formal education	Severe	100	71.875
58	01-0058	BLTR	30	18.75	female	Read some	Primary school: Grade 1-6	Moderate	50	28.5714
59	01-0059	BLTR	35	22.5466	female	Unable to read	No formal education	Moderate	100	75
60	01-0060	BLTR	40	19.4708	Male	Read some	Primary school: Grade 1-6	Moderate	75	58.3333
61	01-0061	BLTR	28	19.1001	female	Unable to read	No formal education	Slight	91.6667	75
62	01-0062	BLTR	35	19.433	female	Unable to read	No formal education	Moderate	100	81.25
63	01-0063	BLTR	35	17.1875	female	Unable to read	No formal education	Moderate	16.6667	15.625
64	01-0064	BLTR	37	18.3391	Male	Unable to read	No formal education	Slight	25	18.75
65	01-0065	BLTR	66	20.202	Male	Unable to read	No formal education	Slight	0	9.375
66	01-0066	PLTR	70	18.9736	female	Unable to read	No formal education	Slight	100	93.75
67	01-0067	PLTR	38	18.6115	female	Unable to read	No formal education	Slight	66.6667	28.125
68	01-0068	PLTR	35	20.2694	female	Unable to read	No formal education	Slight	91.6667	37.5
69	01-0069	PLTR	55	16.0231	female	Unable to read	No formal education	Severe	66.6667	68.75
70	01-0070	PLTR	35	16.8802	female	Unable to read	No formal education	Slight	66.6667	53.125
71	01-0071	BLTR	40	19.1501	female	Unable to read	No formal education	Slight	100	78.125
72	01-0072	BLTR	35	18.4202	female	Unable to read	No formal education	None	100	59.375
73	01-0073	BLTR	46	19.91	female	Unable to read	No formal education	None	100	90.625
74	01-0074	PLTR	80	19.1953	female	Unable to read	No formal education	Severe	100	59.375
75	01-0075	PLTR	32	19.9792	female	Read some	Primary school: Grade 1-6	Slight	66.6667	22.2222
76	01-0076	PLTR	35	19.2234	female	Unable to read	No formal education	None	75	50
77	01-0077	PLTR	50	19.2234	female	Unable to read	No formal education	None	41.6667	18.75
78	01-0078	PLTR	37	23.6832	female	Unable to read	No formal education	None	100	40.625
79	01-0079	PLTR	35	19.7777	female	Unable to read	No formal education	None	100	71.875
80	01-0080	BLTR	50	17.7999	Male	Unable to read	No formal education	Moderate	100	81.25
81	01-0081	BLTR	70	17.9282	Male	Unable to read	No formal education	Moderate	100	59.375
82	01-0082	BLTR	70	20.2694	female	Unable to read	No formal education	Severe	100	62.5
83	01-0083	BLTR	70	17.9282	Male	Unable to read	No formal education	Moderate	100	40.625
84	01-0084	PLTR	45	20.9644	female	Unable to read	No formal education	Moderate	100	71.875
85	01-0085	PLTR	40	19.2901	female	Unable to read	No formal education	None	100	59.375
86	01-0086	PLTR	60	18.369	female	Unable to read	No formal education	Severe	100	46.875
87	01-0087	PLTR	35	21.2874	female	Unable to read	No formal education	Slight	100	68.75
88	01-0088	PLTR	37	17.7999	female	Unable to read	No formal education	None	66.6667	25
89	01-0089	PLTR	35	18.3391	Male	Unable to read	No formal education	None	100	75
90	01-0090	PLTR	57	17.9151	Male	Unable to read	No formal education	Slight	100	90.625
91	01-0091	BLTR	42	20.0155	Male	Unable to read	No formal education	Moderate	100	71.875
92	01-0092	BLTR	60	22.4813	female	Unable to read	No formal education	Slight	0	18.75
93	01-0093	BLTR	75	20	female	Unable to read	No formal education	Severe	100	62.5
94	01-0094	BLTR	45	20.3428	female	Unable to read	No formal education	Slight	100	56.25
95	01-0095	PLTR	45	19.5717	female	Unable to read	No formal education	None	58.3333	21.875
96	01-0096	PLTR	22	18.937	Male	Read fluently	Primary school: Grade 1-6	None	75	40.625
97	01-0097	PLTR	75	16.197	female	Unable to read	No formal education	Slight	75	28.125
98	01-0098	PLTR	35	20.8117	female	Unable to read	No formal education	None	66.6667	25
99	01-0099	PLTR	37	20.7756	female	Unable to read	No formal education	None	8.33333	6.25
100	01-0100	BLTR	55	18.0172	female	Unable to read	No formal education	None	16.6667	9.375
101	01-0101	BLTR	60	23.1111	female	Unable to read	No formal education	Slight	8.33333	3.125
102	01-0102	BLTR	55	21.3593	female	Unable to read	No formal education	Severe	100	75
103	01-0103	PLTR	40	23.2834	female	Unable to read	No formal education	None	100	59.375
104	01-0104	PLTR	70	17.5146	Male	Unable to read	No formal education	Moderate	100	53.125
105	01-0105	PLTR	35	17.6327	Male	Unable to read	No formal education	None	75	28.125
106	01-0106	PLTR	35	19.1746	female	Unable to read	No formal education	Moderate	100	46.875
107	01-0107	PLTR	35	22.0711	female	Unable to read	No formal education	None	100	71.875
108	01-0108	BLTR	36	18.5568	Male	Unable to read	No formal education	Moderate	100	71.875
109	01-0109	BLTR	35	18.0662	Male	Unable to read	No formal education	None	100	62.5
110	01-0110	BLTR	45	20.0288	female	Unable to read	No formal education	None	100	37.5
111	01-0111	BLTR	45	18.0662	Male	Unable to read	No formal education	None	100	30
112	01-0112	BLTR	60	17.5822	female	Unable to read	No formal education	Moderate	100	84.375
113	01-0113	PLTR	55	14.0625	female	Unable to read	No formal education	None	100	80
114	01-0114	BLTR	32	21.2279	female	Unable to read	No formal education	None	91.6667	56.25
115	01-0115	BLTR	80	17.5146	female	Unable to read	No formal education	None	100	93.75
116	01-0116	PLTR	25	21.2183	female	Unable to read	No formal education	None	8.33333	3.125
117	01-0117	PLTR	40	18.9181	female	Unable to read	No formal education	None	100	40.625
118	01-0118	PLTR	45	16.7311	Male	Unable to read	No formal education	Slight	100	87.5
119	01-0119	PLTR	40	20.3954	Male	Unable to read	No formal education	None	100	53.125
120	01-0120	BLTR	45	17.7832	Male	Unable to read	No formal education	Slight	75	46.875
121	01-0121	BLTR	60	28.1337	female	Unable to read	No formal education	Moderate	0	0
122	01-0122	BLTR	60	20.7031	female	Unable to read	No formal education	None	75	31.25
123	01-0123	BLTR	40	18.5185	Male	Unable to read	No formal education	None	100	53.125
124	01-0124	BLTR	35	20.8117	female	Unable to read	No formal education	None	8.33333	6.25
125	01-0125	PLTR	18	19.5312	female	Read fluently	Preparatory: grade 11-12	Slight	100	68.75
126	01-0126	BLTR	55	19.6283	female	Unable to read	No formal education	Slight	100	53.125
127	01-0127	BLTR	35	13.9633	female	Unable to read	No formal education	Slight	100	90.625
128	01-0128	BLTR	23	16.7062	Male	Unable to read	Preparatory: grade 11-12	None	16.6667	6.25
129	01-0130	BLTR	65	23.4952	female	Unable to read	No formal education	Moderate	100	100
130	01-0131	BLTR	30	19.1406	female	Unable to read	No formal education	Moderate	100	68.75
131	01-0132	BLTR	30	19.8791	female	Unable to read	No formal education	Moderate	100	90.625
132	01-0133	BLTR	55	20.7756	female	Unable to read	No formal education	Moderate	100	100
133	01-0134	BLTR	40	16.7969	female	Unable to read	No formal education	Severe	100	90.625
134	01-0135	BLTR	45	22.7694	female	Unable to read	No formal education	Severe	50	43.75
135	01-0136	BLTR	30	16.7657	female	Unable to read	No formal education	Slight	50	62.5
136	01-0137	BLTR	36	23.6128	female	Unable to read	No formal education	Moderate	100	87.5
137	01-0138	BLTR	45	16.6659	female	Unable to read	No formal education	Severe	100	96.875
138	01-0139	BLTR	50	19.1467	female	Unable to read	No formal education	Severe	100	68.75
139	01-0140	BLTR	65	16.901	Male	Unable to read	No formal education	Moderate	100	90.625
140	01-0141	BLTR	45	18.7305	female	Unable to read	No formal education	Severe	75	68.75
141	01-0142	BLTR	25	18.662	female	Unable to read	No formal education	Severe	100	78.125
142	01-0143	BLTR	65	18.902	female	Unable to read	No formal education	Extreme	100	75
143	01-0144	BLTR	54	21.2874	female	Unable to read	No formal education	Slight	100	65.625
144	01-0145	BLTR	50	18.0938	female	Unable to read	No formal education	Severe	100	65.625
145	01-0146	BLTR	55	14.9515	Male	Unable to read	No formal education	Moderate	100	50
146	01-0147	BLTR	70	18.0172	female	Unable to read	No formal education	Moderate	100	87.5
147	01-0148	BLTR	36	16.7969	female	Unable to read	No formal education	Severe	100	87.5
148	01-0149	BLTR	40	20.4444	female	Unable to read	No formal education	Moderate	41.6667	68.75
149	01-0150	BLTR	52	18.5911	Male	Unable to read	No formal education	None	100	59.375
150	01-0151	BLTR	65	16.494	Male	Unable to read	No formal education	Moderate	100	90.625
151	01-0152	BLTR	55	20.8247	female	Unable to read	No formal education	Severe	100	100
152	01-0153	BLTR	35	18.2615	female	Unable to read	No formal education	Moderate	100	78.125
153	01-0154	BLTR	40	17.5771	Male	Unable to read	No formal education	None	100	78.125
154	01-0155	PLTR	45	18.9745	female	Unable to read	No formal education	Slight	100	90.625
155	01-0156	PLTR	35	17.3134	female	Unable to read	No formal education	None	100	75
156	01-0157	PLTR	70	18.0172	female	Unable to read	No formal education	Moderate	100	75
157	01-0158	PLTR	35	19.1467	female	Unable to read	No formal education	Moderate	100	75
158	01-0159	PLTR	38	21.4031	female	Unable to read	No formal education	Moderate	16.6667	6.25
159	01-0160	BLTR	45	20.8889	female	Unable to read	No formal education	Moderate	100	53.125
160	01-0161	BLTR	38	24.1115	female	Unable to read	No formal education	Moderate	16.6667	15.625
161	01-0162	PLTR	30	21.4031	female	Unable to read	No formal education	Slight	75	28.125
162	01-0163	PLTR	40	17.5431	female	Unable to read	No formal education	Moderate	100	96.875
163	01-0164	PLTR	55	20.0796	Male	Read some	Junior secondary school: grade 7-8	Moderate	41.6667	77.7778
164	01-0165	PLTR	37	19.2234	female	Unable to read	No formal education	Slight	100	90.625
165	01-0166	BLTR	40	20.1746	female	Unable to read	No formal education	Slight	16.6667	6.25
166	01-0167	PLTR	34	17.5146	female	Unable to read	No formal education	Severe	75	52.7778
167	01-0168	BLTR	50	19.5609	female	Unable to read	No formal education	Moderate	16.6667	25
168	01-0169	BLTR	55	18.2615	female	Unable to read	No formal education	None	100	53.125
169	01-0170	BLTR	60	19.3962	female	Unable to read	No formal education	None	100	56.25
170	01-0171	BLTR	35	18.4676	Male	Unable to read	No formal education	Severe	100	78.125
171	01-0172	BLTR	40	18.6453	Male	Unable to read	No formal education	None	100	71.875
172	01-0173	PLTR	45	22.7583	Male	Unable to read	No formal education	Slight	100	75
173	01-0174	PLTR	75	15.4056	Male	Unable to read	No formal education	Slight	100	84.375
174	01-0175	PLTR	35	23.4952	female	Unable to read	No formal education	Moderate	75	78.125
175	01-0176	PLTR	45	20.6612	Male	Unable to read	No formal education	Moderate	8.33333	6.25
176	01-0177	BLTR	65	17.5697	Male	Unable to read	No formal education	Moderate	100	78.125
177	01-0178	BLTR	35	18.7962	female	Unable to read	No formal education	Slight	100	75
178	01-0179	BLTR	65	23.0518	Male	Unable to read	No formal education	None	66.6667	84.375
179	01-0180	PLTR	80	18.2857	Male	Unable to read	No formal education	Slight	100	96.875
180	01-0181	PLTR	45	23.3726	female	Unable to read	No formal education	None	75	56.25
181	01-0182	PLTR	30	24.0882	female	Unable to read	No formal education	Moderate	100	53.125
182	01-0183	PLTR	30	23.6128	female	Unable to read	No formal education	Slight	41.6667	18.75
183	01-0184	PLTR	35	18.8271	female	Unable to read	No formal education	Moderate	75	40.625
184	01-0185	BLTR	50	21.6413	female	Unable to read	No formal education	Moderate	100	90.625
185	01-0186	BLTR	30	17.8359	female	Unable to read	No formal education	Slight	0	0
186	01-0187	BLTR	75	19.9594	Male	Unable to read	No formal education	Moderate	0	6.25
187	01-0188	BLTR	45	20.6418	female	Unable to read	No formal education	Moderate	100	90.625
188	01-0189	BLTR	78	15.917	Male	Unable to read	No formal education	None	8.33333	25
189	01-0190	BLTR	40	18.8271	female	Unable to read	No formal education	Moderate	0	0
190	01-0191	PLTR	60	17.805	female	Unable to read	No formal education	Moderate	8.33333	15.625
191	01-0192	PLTR	80	17.6327	Male	Unable to read	No formal education	Severe	8.33333	9.375
192	01-0193	PLTR	40	20.5442	female	Unable to read	No formal education	Moderate	100	84.375
193	01-0194	PLTR	50	23.1385	female	Unable to read	No formal education	Moderate	8.33333	25
194	01-0195	PLTR	36	20.1746	female	Unable to read	No formal education	Moderate	8.33333	21.875
195	01-0196	BLTR	40	19.6506	female	Unable to read	No formal education	Moderate	66.6667	56.25
196	01-0197	BLTR	60	19.1953	female	Unable to read	No formal education	Moderate	8.33333	43.75
197	01-0198	PLTR	30	20.4444	female	Unable to read	No formal education	Severe	100	50
198	01-0199	PLTR	40	18.4265	female	Unable to read	No formal education	Severe	66.6667	41.6667
199	01-0200	PLTR	50	19.4734	female	Unable to read	No formal education	Severe	33.3333	75
200	01-0201	PLTR	25	17.3484	female	Unable to read	No formal education	Severe	8.33333	12.5
201	01-0202	BLTR	55	19.2336	Male	Unable to read	No formal education	None	0	0
202	01-0203	BLTR	60	18.3058	Male	Unable to read	No formal education	Severe	16.6667	18.75
203	01-0204	PLTR	30	18.026	female	Unable to read	No formal education	Severe	100	78.125
204	01-0205	PLTR	45	20.1951	Male	Unable to read	No formal education	Slight	100	59.375
205	01-0206	PLTR	35	19.9594	Male	Read fluently	High school: grade 9-10	Moderate	0	3.125
206	01-0207	PLTR	54	17.9902	Male	Unable to read	No formal education	None	16.6667	9.375
207	01-0208	PLTR	35	18.2099	Male	Unable to read	No formal education	Moderate	25	9.375
208	01-0209	PLTR	30	20.3244	Male	Unable to read	No formal education	Moderate	16.6667	9.375
209	01-0210	PLTR	90+	19.052	Male	Unable to read	No formal education	Slight	100	75
210	01-0211	PLTR	60	18.9745	female	Unable to read	No formal education	None	8.33333	28.125
211	01-0212	PLTR	35	20.1733	female	Unable to read	No formal education	Severe	16.6667	6.25
212	01-0213	PLTR	39	20.9366	Male	Unable to read	No formal education	Slight	8.33333	9.375
213	01-0214	PLTR	45	18.4911	female	Unable to read	No formal education	Severe	83.3333	50
214	01-0215	PLTR	60	20.4294	Male	Unable to read	No formal education	Severe	66.6667	53.125
215	01-0216	PLTR	40	12.8185	female	Unable to read	No formal education	Severe	100	96.875
216	01-0218	PLTR	35	20.4491	Male	Unable to read	No formal education	None	0	6.25
217	01-0220	PLTR	50	22.9398	female	Unable to read	No formal education	Moderate	8.33333	3.125
218	01-0221	PLTR	60	23.3726	female	Unable to read	No formal education	Severe	100	78.125
219	01-0222	PLTR	50	19.563	female	Unable to read	No formal education	None	0	15.625
220	01-0223	PLTR	65	16.8663	female	Unable to read	No formal education	None	58.3333	46.875
221	01-0224	PLTR	60	14.3552	female	Unable to read	No formal education	Severe	100	71.875
222	01-0225	PLTR	50	21.3593	female	Unable to read	No formal education	Slight	75	43.75
223	01-0226	PLTR	50	16.2982	female	Unable to read	No formal education	Slight	16.6667	9.375
224	01-0227	PLTR	40	17.11	Male	Unable to read	No formal education	Severe	66.6667	28.125
225	01-0228	PLTR	60	18.902	female	Unable to read	No formal education	Severe	100	100
226	01-0229	PLTR	64	16.4366	female	Unable to read	No formal education	Slight	75	40.625
227	01-0231	PLTR	45	19.3821	female	Unable to read	No formal education	Severe	100	53.125
228	01-0232	PLTR	25	21.3333	female	Unable to read	No formal education	Severe	50	21.875
229	01-0233	PLTR	25	22.4766	female	Read fluently	Primary school: Grade 1-6	Severe	100	75
230	01-0234	PLTR	35	17.9817	female	Unable to read	No formal education	Slight	66.6667	53.125
231	01-0235	PLTR	50	16.901	Male	Read some	Primary school: Grade 1-6	None	25	25
232	01-0236	PLTR	48	19.1111	female	Unable to read	No formal education	Slight	58.3333	31.25
233	01-0237	PLTR	35	18.6453	Male	Read fluently	Junior secondary school: grade 7-8	None	58.3333	34.375
234	01-0238	PLTR	21	19.0677	Male	Unable to read	No formal education	None	41.6667	28.125
235	01-0239	PLTR	17	20.83	Male	Read fluently	Primary school: Grade 1-6	None	33.3333	28.125
236	01-0240	PLTR	42	20.6612	female	Unable to read	No formal education	None	83.3333	50
237	01-0241	PLTR	50	18.662	female	Unable to read	No formal education	Slight	8.33333	6.25
238	01-0242	PLTR	70	17.5668	female	Unable to read	No formal education	Slight	91.6667	56.25
239	01-0243	PLTR	50	23.0112	female	Unable to read	Primary school: Grade 1-6	Slight	50	18.75
240	01-0244	PLTR	45	18.662	female	Unable to read	No formal education	Severe	100	90.625
241	01-0245	PLTR	22	12.7347	Male	Read fluently	Primary school: Grade 1-6	Slight	66.6667	50
242	01-0246	PLTR	55	19.0311	Male	Unable to read	No formal education	None	0	0
243	01-0247	PLTR	18	21.3593	female	Read some	Primary school: Grade 1-6	Slight	25	12.5
244	01-0248	PLTR	45	21.0962	female	Unable to read	No formal education	Slight	8.33333	6.25
245	01-0249	PLTR	46	17.9688	Male	Read some	Primary school: Grade 1-6	Moderate	33.3333	44.4444
246	01-0250	PLTR	60	17.8571	female	Unable to read	No formal education	Severe	16.6667	40.625
247	01-0251	PLTR	90+	17.2635	Male	Unable to read	No formal education	None	0	25
248	01-0252	PLTR	30	21.4536	female	Unable to read	No formal education	Severe	100	81.25
249	01-0253	PLTR	50	18.2961	female	Unable to read	No formal education	Moderate	8.33333	6.25
250	01-0254	PLTR	35	16.937	Male	Unable to read	No formal education	Severe	16.6667	6.25
251	01-0255	PLTR	40	17.8571	female	Unable to read	No formal education	Severe	100	75
252	01-0256	PLTR	35	18.4425	female	Unable to read	No formal education	Severe	58.3333	21.875
253	01-0257	PLTR	25	16.1415	Male	Read some	Primary school: Grade 1-6	Severe	8.33333	12.5
254	01-0259	PLTR	30	18.662	female	Unable to read	No formal education	Severe	100	90.625
255	01-0260	PLTR	70	17.8571	female	Unable to read	No formal education	Severe	66.6667	44.4444
256	01-0261	PLTR	25	13.3878	Male	Unable to read	No formal education	Severe	66.6667	25
257	01-0262	PLTR	40	16.6493	female	Unable to read	No formal education	Severe	75	56.25
258	01-0263	PLTR	50	15.8221	female	Unable to read	No formal education	Severe	16.6667	18.75
259	01-0264	PLTR	38	18.4157	Male	Read fluently	High school: grade 9-10	Extreme	100	90.625
260	01-0265	PLTR	16	16.4237	female	Read fluently	Junior secondary school: grade 7-8	Severe	50	43.75
261	01-0266	PLTR	40	15.625	female	Unable to read	No formal education	Severe	100	78.125
262	01-0267	PLTR	40	15.5556	female	Unable to read	No formal education	Severe	66.6667	62.5
263	01-0268	PLTR	35	15.6226	female	Unable to read	No formal education	Severe	100	87.5
264	01-0269	PLTR	60	16.6133	Male	Unable to read	No formal education	Extreme	41.6667	68.75
265	01-0270	PLTR	50	15.625	Male	Unable to read	No formal education	Severe	8.33333	3.125
266	01-0271	PLTR	65	20.1995	Male	Unable to read	No formal education	Slight	41.6667	41.6667
267	01-0272	PLTR	35	22.5827	female	Unable to read	No formal education	Severe	41.6667	21.875
268	01-0273	PLTR	30	18.2222	female	Unable to read	No formal education	Severe	66.6667	34.375
269	01-0274	PLTR	30	18.662	female	Unable to read	No formal education	Severe	66.6667	37.5
270	01-0275	PLTR	50	21.4031	female	Unable to read	No formal education	Severe	50	28.125
271	01-0276	PLTR	35	17.9418	female	Unable to read	No formal education	Severe	8.33333	9.375
272	01-0277	PLTR	40	20.5693	Male	Unable to read	No formal education	Moderate	75	40.625
273	01-0278	PLTR	60	19.6052	Male	Unable to read	No formal education	Slight	16.6667	6.25
274	01-0279	PLTR	16	17.3611	Male	Unable to read	Primary school: Grade 1-6	Extreme	75	31.25
275	01-0280	PLTR	65	16.6493	Male	Unable to read	No formal education	Extreme	8.33333	18.75
276	01-0281	PLTR	40	16.1844	Male	Unable to read	No formal education	Slight	66.6667	50
277	01-0283	PLTR	65	16.6468	female	Unable to read	No formal education	Severe	66.6667	50
278	01-0284	PLTR	45	17.3333	female	Read some	Primary school: Grade 1-6	Severe	75	43.75
279	01-0285	PLTR	70	19.5609	female	Unable to read	No formal education	Slight	0	21.875
280	01-0286	PLTR	40	18.9736	female	Unable to read	No formal education	Severe	75	40.625
281	01-0287	PLTR	50	17.0874	female	Unable to read	No formal education	Slight	100	68.75
282	01-0289	PLTR	40	23.1385	female	Unable to read	No formal education	Slight	0	0
283	01-0290	PLTR	50	23.8054	female	Unable to read	No formal education	Severe	0	0
284	01-0291	PLTR	40	17.0874	female	Unable to read	No formal education	Severe	8.33333	3.125
285	01-0293	PLTR	30	18.0662	female	Unable to read	No formal education	Extreme	100	87.5
286	01-0294	PLTR	50	18.7652	female	Unable to read	No formal education	Extreme	0	0
287	01-0295	PLTR	45	16.8475	female	Unable to read	No formal education	Severe	41.6667	31.25
288	01-0296	PLTR	60	19.563	female	Unable to read	No formal education	Moderate	16.6667	9.375
289	01-0297	PLTR	75	17.6471	Male	Unable to read	No formal education	None	8.33333	3.125
290	01-0298	PLTR	70	17.5064	Male	Unable to read	No formal education	None	75	31.25
291	01-0299	PLTR	45	16.7062	Male	Unable to read	No formal education	Slight	8.33333	6.25
292	01-0300	PLTR	70	16.4474	Male	Unable to read	No formal education	None	33.3333	34.375
293	01-0301	PLTR	35	19.1953	female	Unable to read	No formal education	Slight	91.6667	43.75
294	01-0302	PLTR	35	17.5781	female	Unable to read	No formal education	Severe	41.6667	15.625
295	01-0303	PLTR	40	20.9366	Male	Unable to read	No formal education	Slight	66.6667	43.75
296	01-0304	PLTR	50	20.6418	female	Unable to read	No formal education	Severe	100	78.125
297	01-0305	PLTR	40	20.2395	female	Unable to read	No formal education	Severe	58.3333	25
298	01-0307	PLTR	30	19.5312	female	Unable to read	No formal education	Severe	66.6667	65.625
299	01-0308	PLTR	35	18.8271	Male	Unable to read	No formal education	Extreme	0	0
300	01-0309	PLTR	45	14.3459	female	Unable to read	No formal education	Moderate	0	12.5
301	01-0310	PLTR	44	21.3593	female	Unable to read	No formal education	Severe	58.3333	37.5
302	01-0311	PLTR	65	14.1994	female	Unable to read	No formal education	Severe	100	96.875
303	01-0312	PLTR	40	16.937	Male	Unable to read	No formal education	None	33.3333	65.625
304	01-0313	PLTR	50	21.1073	Male	Unable to read	No formal education	Severe	41.6667	18.75
305	01-0314	PLTR	22	19.2234	female	Unable to read	No formal education	Extreme	75	68.75
306	01-0315	PLTR	40	21.7014	female	Unable to read	Primary school: Grade 1-6	Moderate	0	0
307	01-0316	PLTR	50	19.2234	female	Unable to read	No formal education	Severe	100	81.25
308	01-0317	PLTR	25	17.4449	female	Unable to read	No formal education	Extreme	100	96.875
309	01-0318	PLTR	70	14.8788	female	Unable to read	No formal education	Severe	41.6667	37.5
310	01-0319	PLTR	49	19.1406	female	Unable to read	No formal education	None	0	9.375
311	01-0320	PLTR	30	17.3604	female	Unable to read	No formal education	Severe	33.3333	28.125
312	01-0321	PLTR	18	18.0427	Male	Read some	Primary school: Grade 1-6	None	66.6667	53.125
313	01-0322	PLTR	60	17.7458	female	Unable to read	No formal education	Slight	100	100
314	01-0323	PLTR	50	22.0386	female	Unable to read	No formal education	Slight	8.33333	3.125
315	01-0324	PLTR	65	17.301	Male	Unable to read	No formal education	Slight	25	18.75
316	01-0325	PLTR	60	16.4196	female	Unable to read	No formal education	None	16.6667	9.375
317	01-0326	PLTR	35	18.9388	Male	Unable to read	No formal education	None	41.6667	25
318	01-0327	PLTR	20	18.75	Male	Read some	Junior secondary school: grade 7-8	Slight	66.6667	65.625
319	01-0329	PLTR	27	19.5965	Male	Read some	Primary school: Grade 1-6	Moderate	50	18.75
320	01-0330	PLTR	50	16.6133	female	Unable to read	No formal education	None	0	0
321	01-0331	PLTR	37	16.6335	female	Unable to read	No formal education	Slight	75	65.625
322	01-0332	PLTR	40	17.9817	female	Unable to read	No formal education	Slight	75	43.75
323	01-0333	PLTR	40	19.0677	female	Unable to read	No formal education	None	75	50
324	01-0334	PLTR	50	19.7724	female	Unable to read	No formal education	Slight	58.3333	37.5
325	01-0335	PLTR	70	16.7657	Male	Unable to read	No formal education	None	0	9.375
326	01-0336	PLTR	40	22.7259	female	Unable to read	No formal education	None	33.3333	28.125
327	01-0337	PLTR	60	21.2191	female	Unable to read	No formal education	None	16.6667	15.625
328	01-0338	PLTR	50	16.6335	female	Unable to read	No formal education	None	41.6667	34.375
329	01-0339	PLTR	30	20.1348	female	Unable to read	No formal education	Slight	100	37.5
330	01-0340	PLTR	50	21.0279	female	Unable to read	No formal education	None	100	65.625
331	01-0342	PLTR	40	19.91	female	Unable to read	No formal education	Slight	100	100
332	01-0343	PLTR	40	21.9138	female	Unable to read	No formal education	None	66.6667	75
333	01-0344	PLTR	60	19.4771	female	Unable to read	No formal education	Slight	100	93.75
334	01-0345	PLTR	40	15.8173	female	Unable to read	No formal education	Slight	91.6667	68.75
335	01-0346	PLTR	65	14.878	female	Unable to read	No formal education	Slight	91.6667	93.75
336	01-0347	PLTR	25	21.1073	Male	Read some	Primary school: Grade 1-6	None	75	65.625
337	01-0348	PLTR	30	19.8791	female	Unable to read	No formal education	Slight	100	68.75
338	01-0349	PLTR	60	17.7458	female	Unable to read	No formal education	Moderate	66.6667	46.875
339	01-0350	PLTR	40	26.3374	female	Unable to read	No formal education	Slight	100	87.5
340	01-0351	PLTR	60	16.8475	female	Unable to read	No formal education	None	100	96.875
341	01-0353	PLTR	28	22.1003	female	Unable to read	No formal education	None	100	78.125
342	01-0355	PLTR	30	18.5901	Male	Unable to read	No formal education	None	8.33333	12.5
343	01-0356	PLTR	40	17.5668	female	Unable to read	No formal education	Severe	75	59.375
344	01-0357	PLTR	60	21.6413	female	Unable to read	No formal education	Severe	8.33333	37.5
345	01-0358	PLTR	45	22.0604	female	Unable to read	No formal education	None	0	0
346	01-0361	PLTR	65	20.6131	female	Unable to read	No formal education	None	33.3333	40.625
347	01-0362	PLTR	25	18.7652	female	Unable to read	No formal education	Severe	66.6667	78.125
348	01-0387	PLTR	60	19.6167	female	Unable to read	No formal education	Slight	0	15.625
349	01-0388	PLTR	50	19.4771	female	Unable to read	No formal education	Slight	100	100
350	02-0001	BLTR	35	20	female	Unable to read	Primary school: Grade 1-6	Slight	50	37.5
351	02-0002	BLTR	70	25.5102	female	Unable to read	No formal education	Moderate	75	85
352	02-0003	BLTR	50	18.0172	female	Unable to read	No formal education	Severe	50	52.2727
353	02-0004	BLTR	32	21.3593	female	Unable to read	No formal education	Severe	83.3333	65
354	02-0005	PLTR	64	21.3992	female	Unable to read	No formal education	Severe	83.3333	62.5
355	02-0006	PLTR	60	15.5556	female	Unable to read	No formal education	Extreme	91.6667	80
356	02-0007	PLTR	35	19.3962	female	Unable to read	No formal education	None	33.3333	56.8182
357	02-0008	BLTR	50	19.487	Male	Read fluently	High school: grade 9-10	Slight	33.3333	41.6667
358	02-0009	PLTR	85	13.1168	female	Unable to read	No formal education	Severe	66.6667	75
359	02-0010	BLTR	30	19.9594	female	Unable to read	No formal education	Moderate	8.33333	13.8889
360	02-0011	PLTR	60	19.3962	female	Unable to read	No formal education	Severe	100	92.5
361	02-0012	BLTR	35	24.4444	female	Unable to read	No formal education	Extreme	83.3333	63.8889
362	02-0013	BLTR	36	20.4152	Male	Read fluently	Junior secondary school: grade 7-8	Slight	50	18.1818
363	02-0014	PLTR	25	18.5901	female	Read some	Primary school: Grade 1-6	None	66.6667	72.5
364	02-0015	BLTR	36	19.0039	Male	Read fluently	10+3 Diploma	Slight	25	31.25
365	02-0016	BLTR	81	15.6046	Male	Unable to read	No formal education	Severe	83.3333	91.6667
366	02-0017	BLTR	38	18.9181	female	Read some	Primary school: Grade 1-6	Slight	41.6667	27.2727
367	02-0018	BLTR	60	24.5603	female	Unable to read	No formal education	Severe	75	47.5
368	02-0019	PLTR	55	22.9592	female	Unable to read	No formal education	Extreme	91.6667	72.2222
369	02-0020	PLTR	40	18.7305	female	Unable to read	No formal education	Slight	25	17.5
370	02-0021	PLTR	25	17.301	Male	Read some	Primary school: Grade 1-6	Severe	16.6667	20.4545
371	02-0022	PLTR	60	14.6939	Male	Unable to read	No formal education	Slight	16.6667	5
372	02-0023	PLTR	45	18.662	female	Unable to read	No formal education	Severe	100	88.8889
373	02-0024	PLTR	75	19.4734	Male	Read some	Primary school: Grade 1-6	Moderate	66.6667	67.5
374	02-0025	PLTR	30	23.0518	female	Unable to read	No formal education	Severe	91.6667	75
375	02-0026	PLTR	35	19.1953	Male	Unable to read	No formal education	Slight	16.6667	67.5
376	02-0027	BLTR	40	23.4952	female	Unable to read	No formal education	Severe	25	40
377	02-0028	BLTR	40	20.5761	Male	Read some	Primary school: Grade 1-6	Moderate	33.3333	42.5
378	02-0029	BLTR	40	21.0938	female	Unable to read	No formal education	Moderate	100	60
379	02-0030	BLTR	75	17.7999	female	Unable to read	No formal education	Severe	50	55.5556
380	02-0031	BLTR	25	21.1927	female	Read fluently	Junior secondary school: grade 7-8	Slight	50	40.9091
381	02-0032	PLTR	37	18.048	female	Unable to read	No formal education	Severe	50	47.2222
382	02-0033	PLTR	60	16.6531	Male	Unable to read	No formal education	Slight	0	20
383	02-0034	PLTR	60	18.5529	female	Unable to read	No formal education	Moderate	66.6667	66.6667
384	02-0035	PLTR	90+	23.1111	Male	Unable to read	No formal education	Slight	16.6667	7.5
385	02-0036	PLTR	33	17.5781	Male	Read some	Primary school: Grade 1-6	Severe	66.6667	50
386	02-0037	PLTR	22	21.0517	female	Read some	Primary school: Grade 1-6	Slight	100	56.8182
387	02-0038	BLTR	26	18.1312	female	Unable to read	No formal education	Extreme	91.6667	65
388	02-0039	BLTR	57	21.3593	Male	Unable to read	No formal education	Slight	25	25
389	02-0040	BLTR	80	17.827	female	Unable to read	No formal education	Slight	41.6667	55.5556
390	02-0041	BLTR	57	18.9388	Male	Unable to read	No formal education	Slight	41.6667	55
391	02-0042	BLTR	22	18.9745	female	Read some	Primary school: Grade 1-6	Slight	75	29.5455
392	02-0043	BLTR	60	27.7662	female	Unable to read	No formal education	None	16.6667	5
393	02-0044	BLTR	50	17.7154	Male	Unable to read	No formal education	None	16.6667	41.6667
394	02-0045	BLTR	65	19.7239	female	Unable to read	No formal education	Slight	41.6667	25
395	02-0046	BLTR	40	19.433	female	Unable to read	No formal education	Slight	25	42.5
396	02-0047	BLTR	38	19.6927	Male	Unable to read	No formal education	Severe	25	17.5
397	02-0048	BLTR	27	20.4294	female	Unable to read	No formal education	Moderate	50	25
398	02-0049	PLTR	65	31.1111	female	Unable to read	No formal education	Slight	25	22.2222
399	02-0050	PLTR	60	21.9138	female	Unable to read	No formal education	Severe	100	92.5
400	02-0051	PLTR	70	18.1312	female	Unable to read	No formal education	Moderate	25	27.5
401	02-0052	PLTR	33	17.2879	female	Unable to read	No formal education	Severe	91.6667	63.8889
402	02-0053	PLTR	30	15.4315	female	Unable to read	No formal education	Severe	8.33333	2.5
403	02-0054	BLTR	43	14.6788	female	Unable to read	No formal education	Moderate	100	70
404	02-0055	BLTR	48	20.0796	Male	Read some	Junior secondary school: grade 7-8	Slight	25	47.7273
405	02-0056	PLTR	59	17.4329	Male	Read some	Primary school: Grade 1-6	Slight	50	43.1818
406	02-0057	BLTR	40	22.4323	female	Unable to read	No formal education	Moderate	50	27.5
407	02-0058	BLTR	25	17.0562	Male	Unable to read	No formal education	Moderate	83.3333	59.0909
408	02-0059	PLTR	40	18.7305	female	Unable to read	No formal education	Severe	75	88.8889
409	02-0060	BLTR	65	19.0677	female	Unable to read	No formal education	Moderate	75	45
410	02-0061	PLTR	35	18.75	female	Unable to read	No formal education	Moderate	25	19.4444
411	02-0062	BLTR	60	16.8663	female	Unable to read	No formal education	Slight	16.6667	16.6667
412	02-0063	BLTR	40	21.4844	female	Unable to read	No formal education	Severe	75	75
413	02-0064	PLTR	35	22.9481	female	Unable to read	No formal education	Moderate	75	38.8889
414	02-0065	PLTR	45	19.2653	Male	Read some	Primary school: Grade 1-6	Slight	8.33333	4.54545
415	02-0066	BLTR	65	20.4082	female	Unable to read	No formal education	Slight	25	25
416	02-0067	PLTR	65	19.7232	Male	Read some	Primary school: Grade 1-6	None	41.6667	52.5
417	02-0068	BLTR	64	21.1073	Male	Unable to read	No formal education	Moderate	66.6667	85
418	02-0069	PLTR	35	20.3125	female	Unable to read	No formal education	Severe	66.6667	50
419	02-0070	BLTR	50	17.2248	female	Unable to read	No formal education	Severe	100	33.3333
420	02-0071	BLTR	35	16.8889	female	Unable to read	No formal education	Moderate	16.6667	5
421	02-0072	BLTR	62	19.1571	Male	Unable to read	No formal education	Slight	16.6667	22.2222
422	02-0073	BLTR	50	17.1875	female	Unable to read	No formal education	Severe	16.6667	22.2222
423	02-0074	PLTR	50	19.563	female	Unable to read	No formal education	Severe	25	25
424	02-0075	PLTR	35	15.5709	female	Unable to read	No formal education	Slight	16.6667	8.33333
425	02-0076	BLTR	55	20.8117	Male	Unable to read	No formal education	Slight	25	20
426	02-0077	PLTR	50	17.301	Male	Unable to read	No formal education	Moderate	100	88.8889
427	02-0078	PLTR	40	17.2111	Male	Unable to read	No formal education	Moderate	25	7.5
428	02-0079	BLTR	40	18.9619	Male	Unable to read	No formal education	Moderate	50	32.5
429	02-0080	BLTR	40	16.937	Male	Unable to read	No formal education	Slight	16.6667	10
430	02-0081	BLTR	38	17.7557	Male	Unable to read	No formal education	Slight	25	13.6364
431	02-0082	BLTR	40	17.7557	Male	Unable to read	No formal education	Severe	75	32.5
432	02-0083	PLTR	35	18.5911	Male	Unable to read	No formal education	None	50	45
433	02-0084	PLTR	50	17.4044	female	Unable to read	No formal education	Moderate	33.3333	35
434	02-0085	PLTR	50	14.8721	Male	Unable to read	No formal education	None	0	0
435	02-0086	PLTR	45	19.047	Male	Read some	Primary school: Grade 1-6	None	0	0
436	02-0087	PLTR	40	19.3962	female	Unable to read	No formal education	Severe	100	95
437	02-0088	PLTR	65	17.7778	female	Unable to read	No formal education	Slight	66.6667	88.8889
438	02-0089	PLTR	35	18.026	female	Unable to read	No formal education	Severe	100	92.5
439	02-0090	PLTR	50	17.898	female	Unable to read	No formal education	None	41.6667	55.5556
440	02-0091	PLTR	65	18.2615	female	Unable to read	No formal education	Moderate	25	27.5
441	02-0092	PLTR	40	19.7035	female	Unable to read	No formal education	Slight	16.6667	10
442	02-0093	PLTR	45	18.5108	female	Read some	Primary school: Grade 1-6	None	75	43.1818
443	02-0094	PLTR	45	21.7778	female	Unable to read	No formal education	Severe	83.3333	77.7778
444	02-0095	PLTR	55	16.1616	Male	Unable to read	No formal education	Moderate	91.6667	65
445	02-0096	PLTR	45	16.8962	Male	Unable to read	No formal education	None	0	0
446	02-0097	PLTR	30	22.213	female	Unable to read	No formal education	None	0	12.5
447	02-0098	PLTR	85	16.2278	Male	Unable to read	No formal education	Severe	91.6667	94.4444
448	02-0099	PLTR	45	17.3611	Male	Read some	Primary school: Grade 1-6	None	16.6667	22.2222
449	02-0100	PLTR	70	17.7778	female	Unable to read	No formal education	None	33.3333	61.1111
450	02-0101	PLTR	45	22.3081	Male	Unable to read	No formal education	None	0	5.55556
451	02-0102	PLTR	50	16.8663	female	Unable to read	No formal education	Slight	25	20
452	02-0103	PLTR	50	16.6493	female	Unable to read	No formal education	None	33.3333	19.4444
453	02-0104	PLTR	55	15.625	female	Unable to read	No formal education	Slight	33.3333	69.4444
454	02-0105	PLTR	50	19.2234	female	Unable to read	No formal education	Slight	75	80.5556
455	02-0106	PLTR	60	17.7778	female	Unable to read	No formal education	None	0	0
456	02-0107	PLTR	65	19.0443	female	Unable to read	No formal education	Slight	25	25
457	02-0108	PLTR	40	18.5529	female	Unable to read	No formal education	None	0	0
458	02-0109	PLTR	60	18.2066	Male	Unable to read	No formal education	None	8.33333	2.77778
459	02-0110	PLTR	80	17.7154	Male	Unable to read	No formal education	None	0	0
460	02-0111	PLTR	45	21.875	female	Unable to read	No formal education	None	0	8.33333
461	02-0112	PLTR	60	19.5312	female	Unable to read	No formal education	Slight	25	58.3333
462	02-0113	PLTR	88	22.5306	Male	Unable to read	No formal education	Moderate	41.6667	27.7778
463	02-0114	PLTR	56	16.7311	female	Unable to read	No formal education	Moderate	16.6667	13.8889
464	02-0115	PLTR	65	16.1354	Male	Unable to read	No formal education	None	0	22.2222
465	02-0116	PLTR	40	17.3604	Male	Unable to read	No formal education	None	66.6667	36.1111
466	02-0117	PLTR	60	18.4911	Male	Unable to read	No formal education	None	16.6667	19.4444
467	02-0118	PLTR	30	18.4965	Male	Unable to read	No formal education	None	0	0
468	02-0119	PLTR	35	15.5556	female	Unable to read	No formal education	None	0	0
469	02-0120	PLTR	30	19.025	female	Unable to read	No formal education	Slight	75	80.5556
470	02-0121	PLTR	60	15.1111	female	Unable to read	No formal education	Slight	91.6667	72.2222
471	02-0122	PLTR	65	16.4444	female	Unable to read	No formal education	Slight	91.6667	94.4444
472	02-0123	PLTR	32	19.5312	female	Unable to read	No formal education	None	0	5.55556
473	02-0124	PLTR	35	16.3593	female	Unable to read	No formal education	None	58.3333	52.7778
474	02-0125	PLTR	35	15.6147	female	Unable to read	No formal education	None	0	0
475	02-0126	PLTR	60	17.3333	female	Unable to read	No formal education	Slight	25	61.1111
476	02-0127	PLTR	50	16.9796	Male	Read some	Primary school: Grade 1-6	None	41.6667	27.7778
477	02-0128	PLTR	60	18.3594	female	Unable to read	No formal education	Moderate	8.33333	8.33333
478	02-0129	PLTR	19	16.7969	female	Read fluently	Junior secondary school: grade 7-8	Moderate	100	70.4545
479	02-0130	PLTR	50	19.7724	female	Unable to read	No formal education	Slight	50	25
480	02-0131	PLTR	45	20.1348	female	Unable to read	No formal education	Slight	91.6667	52.7778
481	02-0132	PLTR	35	19.563	female	Unable to read	No formal education	None	25	8.33333
482	02-0133	PLTR	35	18.0802	female	Unable to read	No formal education	None	25	27.7778
483	02-0134	PLTR	30	18.9745	female	Read some	Primary school: Grade 1-6	Slight	75	72.2222
484	02-0135	PLTR	65	20.5457	female	Unable to read	No formal education	Severe	75	69.4444
485	02-0136	PLTR	45	17.0874	female	Unable to read	No formal education	None	16.6667	38.8889
486	02-0137	PLTR	35	17.3484	female	Unable to read	No formal education	Slight	75	47.2222
487	02-0138	PLTR	50	16.2278	female	Unable to read	No formal education	Slight	25	22.5
488	02-0139	PLTR	50	19.052	female	Unable to read	No formal education	None	25	38.8889
489	02-0140	PLTR	45	16.7969	female	Unable to read	No formal education	None	25	22.2222
490	02-0141	PLTR	45	20.6905	female	Unable to read	No formal education	Moderate	25	33.3333
491	02-0143	PLTR	85	15.7342	female	Unable to read	No formal education	Extreme	100	100
492	02-0144	PLTR	50	22.6409	female	Unable to read	No formal education	None	0	5.55556
493	02-0145	PLTR	60	18.9745	female	Unable to read	No formal education	None	25	8.33333
494	02-0146	PLTR	45	19.1001	Male	Unable to read	No formal education	Severe	50	30.5556
495	02-0147	PLTR	34	16.6667	Male	Read some	Primary school: Grade 1-6	Slight	25	12.5
496	02-0148	PLTR	40	20.9572	female	Unable to read	No formal education	Severe	25	25
497	02-0149	PLTR	60	15.0551	female	Unable to read	No formal education	Extreme	25	47.2222
498	02-0150	PLTR	40	19.7055	female	Unable to read	No formal education	Severe	8.33333	16.6667
499	02-0151	PLTR	45	20.3244	female	Unable to read	No formal education	Severe	0	13.8889
500	02-0152	PLTR	70	17.5278	Male	Unable to read	No formal education	Severe	75	75
501	02-0153	PLTR	18	20.9275	female	Read fluently	Junior secondary school: grade 7-8	Extreme	25	15
502	02-0154	PLTR	66	18.6851	Male	Unable to read	No formal education	Moderate	25	17.5
503	02-0155	PLTR	40	17.5781	female	Unable to read	No formal education	Severe	8.33333	2.77778
504	02-0156	PLTR	55	17.3134	female	Unable to read	No formal education	Slight	25	22.2222
505	02-0157	PLTR	27	18.2183	Male	Unable to read	No formal education	Slight	25	16.6667
506	02-0158	PLTR	60	21.4844	Male	Unable to read	No formal education	Moderate	58.3333	19.4444
507	02-0159	PLTR	60	17.7086	Male	Unable to read	No formal education	Severe	75	38.8889
508	02-0160	PLTR	50	20.5457	female	Unable to read	No formal education	Severe	75	75
509	02-0161	PLTR	60	15.625	female	Unable to read	No formal education	Extreme	75	58.3333
510	02-0162	PLTR	73	15.9439	Male	Unable to read	No formal education	Extreme	33.3333	38.8889
511	02-0163	PLTR	65	13.8408	Male	Unable to read	No formal education	Extreme	50	33.3333
512	02-0164	PLTR	50	17.7778	female	Unable to read	No formal education	Extreme	25	8.33333
513	02-0165	PLTR	25	16.8789	female	Unable to read	No formal education	None	25	61.1111
514	02-0166	PLTR	50	18.5529	female	Unable to read	No formal education	None	0	30.5556
515	02-0167	PLTR	40	28.251	female	Unable to read	No formal education	Moderate	0	5.55556
516	02-0168	PLTR	40	21.6049	Male	Read fluently	Primary school: Grade 1-6	Severe	75	58.3333
517	02-0169	PLTR	50	20.2449	Male	Read fluently	Primary school: Grade 1-6	Moderate	25	57.5
518	02-0170	PLTR	40	18.5529	female	Unable to read	No formal education	Extreme	83.3333	80.5556
519	02-0171	PLTR	55	19.8141	Male	Unable to read	No formal education	Slight	50	66.6667
520	02-0172	PLTR	40	17.2879	female	Unable to read	No formal education	Slight	58.3333	30.5556
521	02-0173	PLTR	50	18.4911	female	Unable to read	No formal education	Severe	66.6667	52.7778
522	02-0174	PLTR	32	19.313	female	Unable to read	No formal education	Slight	25	13.8889
523	02-0175	PLTR	60	15.0551	female	Unable to read	No formal education	Moderate	25	52.7778
524	02-0176	PLTR	60	15.887	Male	Unable to read	No formal education	Severe	75	66.6667
525	02-0177	PLTR	54	15.625	Male	Unable to read	No formal education	Slight	41.6667	13.8889
526	02-0178	PLTR	60	18.5901	female	Unable to read	No formal education	Extreme	100	100
527	02-0179	PLTR	35	15.3061	female	Unable to read	No formal education	Moderate	100	75
528	02-0180	PLTR	65	15.6487	female	Unable to read	No formal education	Severe	75	66.6667
529	02-0181	PLTR	60	17.301	Male	Unable to read	No formal education	None	75	75
530	02-0182	PLTR	28	20.2848	female	Unable to read	No formal education	Severe	25	16.6667
531	02-0183	PLTR	52	14.3426	Male	Read some	Primary school: Grade 1-6	Slight	75	69.4444
532	02-0184	PLTR	45	16.1415	Male	Unable to read	No formal education	Slight	91.6667	75
533	02-0185	PLTR	60	19.9219	female	Unable to read	No formal education	Slight	8.33333	2.77778
534	02-0186	PLTR	55	16.225	Male	Unable to read	No formal education	Severe	66.6667	47.2222
535	02-0187	PLTR	45	15.7038	Male	Unable to read	No formal education	Slight	25	58.3333
536	02-0188	PLTR	29	16.6493	female	Unable to read	No formal education	Slight	75	50
537	02-0189	PLTR	45	23.5556	female	Unable to read	No formal education	None	58.3333	63.8889
538	02-0190	PLTR	35	18.8189	female	Unable to read	No formal education	Severe	75	69.4444
539	02-0191	PLTR	45	18.1662	Male	Unable to read	No formal education	Severe	75	27.7778
540	02-0192	PLTR	65	17.301	Male	Unable to read	No formal education	Severe	25	25
541	02-0193	PLTR	65	17.5781	female	Unable to read	No formal education	Severe	100	83.3333
542	02-0194	PLTR	35	17.5781	female	Unable to read	No formal education	Severe	8.33333	2.77778
543	02-0195	PLTR	70	17.6309	Male	Unable to read	No formal education	Severe	58.3333	52.7778
544	02-0196	PLTR	60	19.5609	female	Unable to read	No formal education	Extreme	25	27.7778
545	02-0197	PLTR	50	18.8189	female	Unable to read	No formal education	Slight	25	8.33333
546	02-0198	PLTR	55	18.3594	Male	Unable to read	No formal education	Severe	41.6667	55.5556
547	02-0199	PLTR	35	18.4911	Male	Unable to read	No formal education	Severe	75	52.7778
548	02-0200	PLTR	40	15.625	female	Unable to read	No formal education	Severe	8.33333	16.6667
549	02-0201	PLTR	60	17.7778	female	Unable to read	No formal education	Slight	25	16.6667
550	02-0202	PLTR	50	18.662	female	Unable to read	No formal education	Severe	25	52.7778
551	02-0203	PLTR	25	16.6525	female	Unable to read	No formal education	Extreme	91.6667	83.3333
552	02-0204	PLTR	55	18.8268	Male	Unable to read	No formal education	Extreme	50	72.2222
553	02-0205	PLTR	50	20.3125	female	Unable to read	No formal education	Severe	100	97.2222
554	02-0206	PLTR	55	20.202	Male	Unable to read	No formal education	Extreme	75	69.4444
555	02-0207	PLTR	45	21.0962	female	Unable to read	No formal education	Severe	8.33333	2.77778
556	02-0208	PLTR	65	23.1911	female	Unable to read	No formal education	Slight	41.6667	19.4444
557	02-0209	PLTR	50	16.6659	female	Unable to read	No formal education	Moderate	25	8.33333
558	02-0210	PLTR	70	15.625	Male	Unable to read	No formal education	Severe	75	75
559	02-0211	PLTR	65	19.025	female	Unable to read	No formal education	Slight	16.6667	22.2222
560	02-0212	PLTR	70	18.7652	female	Unable to read	No formal education	Slight	25	36.1111
561	02-0213	PLTR	87	17.8359	Male	Unable to read	No formal education	Severe	75	66.6667
562	02-0214	PLTR	40	20.5457	female	Unable to read	No formal education	Moderate	25	22.2222
563	02-0215	PLTR	40	19.025	female	Unable to read	No formal education	Slight	50	33.3333
564	02-0216	PLTR	65	15.4315	female	Unable to read	No formal education	Slight	75	41.6667
565	02-0217	PLTR	35	18.0802	female	Unable to read	No formal education	Slight	25	25
566	02-0218	PLTR	60	17.301	Male	Unable to read	No formal education	Moderate	25	25
567	02-0219	PLTR	50	19.5556	female	Unable to read	No formal education	Slight	8.33333	11.1111
568	02-0220	PLTR	50	19.0311	female	Unable to read	No formal education	Moderate	8.33333	47.2222
569	02-0221	PLTR	62	18.7305	female	Unable to read	No formal education	Moderate	8.33333	19.4444
570	02-0222	PLTR	65	17.7778	female	Unable to read	No formal education	Slight	75	63.8889
571	02-0223	PLTR	60	18.3143	female	Unable to read	No formal education	Moderate	8.33333	11.1111
572	02-0224	PLTR	45	15.427	Male	Unable to read	No formal education	Slight	75	65
573	02-0225	PLTR	60	20.202	female	Unable to read	No formal education	Slight	66.6667	55.5556
574	02-0226	PLTR	50	18.7962	Male	Unable to read	No formal education	Severe	58.3333	41.6667
575	02-0227	PLTR	75	17.3589	Male	Unable to read	No formal education	Severe	100	97.2222
576	02-0228	PLTR	70	18.7305	female	Unable to read	No formal education	Severe	83.3333	77.7778
577	02-0229	PLTR	38	18.2222	female	Read some	Primary school: Grade 1-6	Severe	25	19.4444
578	02-0230	PLTR	65	17.301	Male	Unable to read	No formal education	Moderate	8.33333	16.6667
579	02-0231	PLTR	40	16.609	Male	Unable to read	No formal education	Severe	41.6667	20
580	02-0232	PLTR	65	14.3426	female	Unable to read	No formal education	Severe	58.3333	52.7778
581	02-0233	BLTR	40	17.3611	Male	Unable to read	No formal education	Slight	25	13.8889
582	02-0234	BLTR	42	16.9753	Male	Unable to read	No formal education	None	41.6667	13.8889
583	02-0235	BLTR	60	20.0796	Male	Unable to read	No formal education	Moderate	8.33333	8.33333
584	02-0236	BLTR	23	18.2563	female	Read fluently	Primary school: Grade 1-6	None	58.3333	25
585	02-0237	BLTR	54	20.0474	Male	Read some	Primary school: Grade 1-6	Slight	25	17.5
586	02-0238	BLTR	30	19.5965	female	Unable to read	No formal education	Slight	58.3333	33.3333
587	02-0239	BLTR	60	18.9736	female	Unable to read	No formal education	Moderate	75	58.3333
588	02-0240	BLTR	40	20.061	female	Unable to read	No formal education	None	33.3333	38.8889
589	02-0241	BLTR	54	17.0874	female	Unable to read	No formal education	Slight	25	27.7778
590	02-0242	BLTR	60	19.8791	female	Unable to read	No formal education	Slight	8.33333	18.75
591	02-0243	BLTR	25	16.4366	female	Read fluently	Junior secondary school: grade 7-8	Slight	0	7.5
592	02-0244	BLTR	40	17.5781	female	Unable to read	No formal education	Severe	33.3333	21.875
593	02-0245	BLTR	50	18.1312	female	Unable to read	No formal education	Slight	8.33333	19.4444
594	02-0246	BLTR	40	18.902	female	Unable to read	No formal education	None	75	56.25
595	02-0247	BLTR	60	15.8079	Male	Unable to read	No formal education	None	66.6667	55.5556
596	02-0248	BLTR	60	21.0962	female	Unable to read	No formal education	Moderate	66.6667	44.4444
597	02-0249	BLTR	20	17.7462	female	Read fluently	Primary school: Grade 1-6	None	33.3333	27.5
598	02-0250	BLTR	40	17.7462	female	Unable to read	No formal education	Moderate	16.6667	19.4444
599	02-0251	BLTR	60	17.6254	female	Unable to read	No formal education	Slight	25	16.6667
600	02-0252	BLTR	30	17.7515	female	Unable to read	No formal education	Moderate	50	22.2222
601	02-0253	BLTR	60	17.0874	female	Unable to read	No formal education	Moderate	25	36.1111
602	02-0254	BLTR	62	18.2899	Male	Unable to read	No formal education	None	66.6667	47.2222
603	02-0255	BLTR	40	20.3333	female	Unable to read	No formal education	Moderate	25	8.33333
604	02-0256	BLTR	70	18.8189	female	Unable to read	No formal education	Moderate	8.33333	19.4444
605	02-0257	BLTR	62	16.8802	Male	Unable to read	No formal education	None	25	25
606	02-0258	BLTR	24	17.9211	Male	Read fluently	No formal education	None	16.6667	14.5833
607	02-0259	BLTR	38	20.0288	Male	Read some	Primary school: Grade 1-6	None	0	0
608	02-0260	BLTR	50	16.4366	Male	Unable to read	No formal education	Moderate	41.6667	58.3333
609	02-0261	BLTR	50	13.0533	female	Unable to read	No formal education	Moderate	8.33333	19.4444
610	02-0262	BLTR	70	18.3594	female	Unable to read	No formal education	Severe	66.6667	36.1111
611	02-0263	BLTR	50	19.2894	Male	Unable to read	No formal education	None	25	13.8889
612	02-0264	BLTR	82	17.1029	Male	Unable to read	No formal education	Moderate	25	13.8889
613	02-0265	BLTR	50	18.2615	female	Unable to read	No formal education	Severe	75	72.2222
614	02-0266	BLTR	60	17.0656	female	Unable to read	No formal education	Moderate	33.3333	16.6667
615	02-0267	BLTR	70	16.2331	female	Unable to read	No formal education	Moderate	41.6667	47.2222
616	02-0268	BLTR	20	16.3847	female	Unable to read	No formal education	Moderate	75	47.2222
617	02-0269	BLTR	40	17.4747	female	Unable to read	No formal education	Moderate	16.6667	19.4444
618	02-0270	BLTR	40	17.5781	female	Unable to read	No formal education	None	25	19.4444
619	02-0271	BLTR	40	17.7557	Male	Read some	Primary school: Grade 1-6	None	8.33333	2.77778
620	02-0272	BLTR	59	19.5556	female	Unable to read	No formal education	Moderate	8.33333	19.4444
621	02-0273	BLTR	50	17.5781	female	Unable to read	No formal education	None	33.3333	19.4444
622	02-0274	BLTR	40	18.026	female	Unable to read	No formal education	Moderate	16.6667	11.1111
623	02-0275	BLTR	20	17.9282	female	Read fluently	Primary school: Grade 1-6	None	25	6.81818
624	02-0276	BLTR	80	20.7031	female	Unable to read	No formal education	Moderate	41.6667	66.6667
625	02-0277	BLTR	20	17.3134	Male	Unable to read	Primary school: Grade 1-6	None	41.6667	20
626	02-0278	BLTR	19	19.2336	Male	Read fluently	Primary school: Grade 1-6	None	33.3333	17.5
627	02-0279	BLTR	55	17.0874	female	Unable to read	No formal education	Severe	33.3333	30.5556
628	02-0280	BLTR	45	16.1843	female	Unable to read	No formal education	Moderate	8.33333	11.1111
629	02-0281	BLTR	70	16.4366	female	Unable to read	No formal education	Severe	25	30.5556
630	02-0282	BLTR	65	16.0494	Male	Unable to read	No formal education	Moderate	25	36.1111
631	02-0283	BLTR	43	17.7462	female	Unable to read	No formal education	Extreme	66.6667	61.1111
632	02-0284	PLTR	70	14.9515	female	Unable to read	No formal education	Moderate	33.3333	19.4444
633	02-0285	PLTR	35	18.3594	female	Unable to read	No formal education	Severe	25	19.4444
634	02-0286	PLTR	34	17.7778	female	Unable to read	No formal education	Slight	25	16.6667
635	02-0287	PLTR	37	18.2563	female	Unable to read	No formal education	Extreme	25	8.33333
636	02-0288	PLTR	42	22.7694	female	Unable to read	No formal education	Moderate	16.6667	27.7778
637	02-0289	PLTR	70	18.6851	Male	Unable to read	No formal education	Moderate	58.3333	41.6667
638	02-0290	BLTR	45	21.6041	female	Unable to read	No formal education	Severe	33.3333	38.8889
639	02-0291	BLTR	62	18.0172	female	Unable to read	No formal education	Extreme	41.6667	27.7778
640	02-0292	BLTR	42	18.2563	female	Unable to read	No formal education	Severe	41.6667	41.6667
641	02-0293	BLTR	62	22.3543	female	Unable to read	No formal education	Moderate	25	27.7778
642	02-0294	BLTR	58	16.4444	female	Unable to read	No formal education	Extreme	41.6667	27.7778
643	02-0295	BLTR	68	16.6493	female	Unable to read	No formal education	Extreme	75	58.3333
644	02-0296	PLTR	51	17.6048	female	Unable to read	No formal education	Extreme	75	52.7778
645	02-0298	PLTR	67	19.313	female	Unable to read	No formal education	Slight	25	19.4444
646	02-0299	PLTR	40	19.4771	female	Unable to read	No formal education	Slight	25	8.33333
647	02-0300	BLTR	47	21.6413	female	Unable to read	No formal education	Extreme	83.3333	72.2222
648	02-0301	BLTR	45	18.369	female	Unable to read	No formal education	None	41.6667	13.8889
649	02-0302	BLTR	60	17.1158	female	Unable to read	No formal education	None	66.6667	50
650	02-0303	BLTR	55	23.3377	female	Unable to read	No formal education	Slight	25	30.5556
651	02-0304	BLTR	70	19.7035	female	Unable to read	No formal education	Moderate	25	13.8889
652	02-0305	BLTR	65	18.0172	female	Unable to read	No formal education	Extreme	75	55.5556
653	02-0306	BLTR	52	18.3391	Male	Unable to read	No formal education	Moderate	75	52.7778
654	02-0307	BLTR	37	16.197	female	Unable to read	No formal education	Slight	66.6667	50
655	02-0308	BLTR	35	14.3024	female	Unable to read	No formal education	Severe	8.33333	30.5556
656	02-0309	BLTR	35	17.6309	female	Unable to read	No formal education	Extreme	25	16.6667
657	02-0310	BLTR	70	17.7778	female	Unable to read	No formal education	Moderate	25	16.6667
658	02-0311	BLTR	32	25.3815	Male	Read fluently	Junior secondary school: grade 7-8	Moderate	58.3333	42.5
659	02-0312	PLTR	35	18.9745	female	Unable to read	No formal education	Extreme	75	72.2222
660	02-0313	PLTR	36	20.4294	female	Unable to read	No formal education	Moderate	58.3333	47.2222
661	03-0001	BLTR	55	20.5499	Male	Unable to read	No formal education	None	16.6667	9.375
662	03-0002	BLTR	35	18.7305	female	Unable to read	No formal education	Slight	25	25
663	03-0003	BLTR	65	19.1406	Male	Unable to read	No formal education	None	0	3.125
664	03-0004	BLTR	50	19.052	female	Unable to read	No formal education	Slight	41.6667	40.625
665	03-0005	BLTR	75	17.0392	female	Unable to read	No formal education	Slight	75	56.25
666	03-0006	BLTR	65	17.0874	female	Unable to read	No formal education	Slight	58.3333	53.125
667	03-0007	BLTR	50	16.1354	Male	Unable to read	No formal education	Slight	25	40.625
668	03-0008	BLTR	40	16.563	Male	Unable to read	No formal education	Slight	16.6667	15.625
669	03-0009	BLTR	65	14.8605	Male	Read some	Primary school: Grade 1-6	Slight	41.6667	30.5556
670	03-0010	BLTR	60	16.8242	female	Unable to read	No formal education	Slight	33.3333	34.375
671	03-0011	BLTR	50	17.7086	Male	Unable to read	No formal education	Slight	25	21.875
672	03-0012	BLTR	53	17.301	Male	Read some	No formal education	Moderate	25	36.1111
673	03-0013	BLTR	35	17.9688	Male	Unable to read	No formal education	Moderate	58.3333	53.125
674	03-0014	BLTR	35	17.6898	female	Unable to read	No formal education	Slight	75	37.5
675	03-0015	BLTR	40	18.0802	female	Unable to read	No formal education	Slight	16.6667	15.625
676	03-0016	BLTR	50	18.718	female	Unable to read	No formal education	Moderate	75	62.5
677	03-0017	BLTR	50	16.7969	female	Unable to read	No formal education	Slight	25	28.125
678	03-0018	BLTR	40	18.4911	female	Unable to read	No formal education	Moderate	58.3333	62.5
679	03-0019	BLTR	50	17.7999	female	Unable to read	No formal education	Slight	50	40.625
680	03-0020	BLTR	56	17.9418	female	Unable to read	No formal education	None	66.6667	58.3333
681	03-0021	BLTR	45	22.4813	female	Unable to read	No formal education	Slight	50	55.5556
682	03-0022	BLTR	80	18.4425	female	Unable to read	No formal education	Slight	25	25
683	03-0023	BLTR	65	17.5668	female	Unable to read	No formal education	Slight	41.6667	31.25
684	03-0024	BLTR	40	16.6493	female	Unable to read	No formal education	Slight	75	68.75
685	03-0025	BLTR	35	17.5697	female	Unable to read	No formal education	Moderate	50	18.75
686	03-0026	BLTR	50	18.5078	female	Unable to read	No formal education	Slight	66.6667	53.125
687	03-0027	BLTR	50	27.4077	female	Unable to read	No formal education	None	50	43.75
688	03-0028	BLTR	35	20.9042	female	Unable to read	No formal education	None	33.3333	31.25
689	03-0029	BLTR	30	17.1563	female	Unable to read	No formal education	None	33.3333	40.625
690	03-0030	BLTR	55	19.7777	female	Unable to read	No formal education	Slight	83.3333	62.5
691	03-0031	BLTR	35	15.8079	female	Unable to read	No formal education	None	91.6667	71.875
692	03-0032	BLTR	50	16.8802	female	Unable to read	No formal education	None	33.3333	59.375
693	03-0033	BLTR	35	17.2248	female	Unable to read	No formal education	Moderate	91.6667	75
694	03-0034	BLTR	30	17.4449	female	Unable to read	No formal education	Slight	91.6667	53.125
695	03-0035	BLTR	50	20.4294	Male	Unable to read	No formal education	Moderate	100	84.375
696	03-0036	BLTR	35	18.7109	Male	Unable to read	No formal education	None	0	0
697	03-0037	BLTR	55	14.1969	female	Unable to read	No formal education	Slight	33.3333	65.625
698	03-0038	BLTR	25	23.7332	female	Unable to read	No formal education	None	0	15.625
699	03-0039	BLTR	60	19.7531	Male	Unable to read	No formal education	Moderate	33.3333	53.125
700	03-0040	BLTR	30	18.369	female	Unable to read	No formal education	Moderate	91.6667	78.125
701	03-0041	BLTR	65	21.6713	Male	Unable to read	No formal education	Slight	33.3333	59.375
702	03-0042	BLTR	23	21.0077	Male	Unable to read	No formal education	None	50	18.75
703	03-0043	BLTR	70	16.2278	female	Unable to read	No formal education	Slight	100	87.5
704	03-0044	BLTR	72	17.8565	Male	Unable to read	No formal education	None	58.3333	84.375
705	03-0045	BLTR	30	19.9481	Male	Unable to read	No formal education	Slight	33.3333	15.625
706	03-0046	BLTR	30	16.4366	female	Read some	Primary school: Grade 1-6	Slight	83.3333	47.2222
707	03-0047	BLTR	55	16.0037	female	Unable to read	No formal education	Slight	66.6667	65.625
708	03-0048	BLTR	60	18.026	Male	Unable to read	No formal education	Moderate	83.3333	84.375
709	03-0049	BLTR	60	19.4771	female	Unable to read	No formal education	Slight	75	56.25
710	03-0050	BLTR	52	20.7198	female	Unable to read	No formal education	Slight	75	50
711	03-0051	BLTR	37	18.4965	Male	Unable to read	No formal education	Slight	50	31.25
712	03-0052	BLTR	40	16.8663	female	Unable to read	No formal education	Slight	75	56.25
713	03-0053	BLTR	40	20.1746	female	Unable to read	No formal education	Moderate	75	68.75
714	03-0054	BLTR	65	21.0279	female	Unable to read	No formal education	Moderate	75	75
715	03-0055	BLTR	37	20.0796	Male	Read some	Primary school: Grade 1-6	Slight	75	61.1111
716	03-0056	BLTR	40	19.8141	female	Unable to read	No formal education	Slight	75	34.375
717	03-0057	BLTR	29	18.4202	female	Unable to read	No formal education	Slight	75	62.5
718	03-0058	BLTR	50	19.2894	Male	Unable to read	No formal education	Slight	75	56.25
719	03-0059	BLTR	65	13.67	female	Unable to read	No formal education	Moderate	75	75
720	03-0060	BLTR	30	20.1951	female	Unable to read	No formal education	Moderate	75	50
721	03-0061	BLTR	40	18.7305	female	Unable to read	No formal education	Moderate	75	56.25
722	03-0062	BLTR	45	18.0802	female	Unable to read	No formal education	Slight	75	53.125
723	03-0063	BLTR	45	17.5668	female	Unable to read	No formal education	Moderate	75	71.875
724	03-0064	BLTR	60	20.3954	female	Unable to read	No formal education	Slight	75	50
725	03-0065	BLTR	45	21.0828	female	Unable to read	No formal education	Moderate	75	46.875
726	03-0066	BLTR	35	16.6933	female	Unable to read	No formal education	Moderate	91.6667	75
727	03-0067	BLTR	55	16	female	Unable to read	No formal education	Moderate	100	96.875
728	03-0068	BLTR	50	19.6283	female	Unable to read	No formal education	Slight	100	62.5
729	03-0069	BLTR	30	17.8536	female	Unable to read	No formal education	Slight	66.6667	43.75
730	03-0070	BLTR	28	19.9792	female	Unable to read	No formal education	Slight	41.6667	21.875
731	03-0071	BLTR	30	20.8117	female	Unable to read	No formal education	Moderate	100	68.75
732	03-0072	BLTR	65	17.805	female	Unable to read	No formal education	Moderate	91.6667	84.375
733	03-0073	BLTR	25	17.5697	female	Unable to read	No formal education	Slight	91.6667	56.25
734	03-0074	BLTR	50	16.1843	female	Unable to read	No formal education	Slight	66.6667	46.875
735	03-0075	BLTR	30	20.0288	female	Unable to read	No formal education	Slight	75	53.125
736	03-0076	BLTR	75	20.4491	Male	Unable to read	No formal education	Slight	100	71.875
737	03-0077	BLTR	50	18.9292	Male	Unable to read	No formal education	Moderate	100	71.875
738	03-0078	BLTR	63	23.2434	Male	Unable to read	No formal education	Slight	75	40.625
739	03-0079	BLTR	40	17.313	female	Unable to read	No formal education	Slight	100	68.75
740	03-0080	BLTR	29	22.3757	female	Unable to read	No formal education	Slight	100	53.125
741	03-0081	BLTR	40	17.5278	female	Unable to read	No formal education	Slight	91.6667	56.25
742	03-0082	BLTR	42	18.0697	Male	Unable to read	No formal education	Slight	75	37.5
743	03-0083	BLTR	25	19.0039	Male	Read some	No formal education	Slight	75	47.2222
744	03-0084	BLTR	50	15.4266	female	Unable to read	No formal education	Slight	83.3333	65.625
745	03-0085	BLTR	55	15.427	female	Unable to read	No formal education	Slight	75	37.5
746	03-0086	BLTR	30	23.1385	female	Unable to read	No formal education	Moderate	0	0
747	03-0087	BLTR	47	19.0311	female	Unable to read	No formal education	None	66.6667	40.625
748	03-0088	BLTR	60	17.4449	female	Unable to read	No formal education	Slight	83.3333	53.125
749	03-0089	BLTR	65	18.0802	female	Unable to read	No formal education	Slight	58.3333	31.25
750	03-0090	BLTR	70	18.8588	female	Unable to read	No formal education	Slight	75	56.25
751	03-0091	BLTR	28	18.9069	Male	Unable to read	No formal education	Slight	91.6667	68.75
752	03-0092	BLTR	44	19.6283	Male	Unable to read	No formal education	Slight	91.6667	53.125
753	03-0093	BLTR	50	19.5312	Male	Unable to read	No formal education	Slight	100	59.375
754	03-0094	BLTR	60	14.2687	female	Unable to read	No formal education	Moderate	91.6667	68.75
755	03-0095	BLTR	80	19.8347	Male	Unable to read	No formal education	Slight	91.6667	59.375
756	03-0096	BLTR	57	21.5139	Male	Unable to read	No formal education	Moderate	91.6667	62.5
757	03-0097	BLTR	47	21.9363	Male	Unable to read	No formal education	Slight	50	25
758	03-0098	BLTR	35	19.6311	female	Unable to read	No formal education	Slight	66.6667	32.1429
759	03-0099	BLTR	40	20.8247	female	Unable to read	No formal education	Moderate	91.6667	62.5
760	03-0100	BLTR	50	17.9282	female	Unable to read	No formal education	Slight	66.6667	34.375
761	03-0101	BLTR	30	20.6905	female	Unable to read	No formal education	Slight	83.3333	50
762	03-0102	BLTR	60	17.2584	female	Unable to read	No formal education	Slight	91.6667	56.25
763	03-0103	BLTR	30	18.6709	female	Unable to read	No formal education	Moderate	75	43.75
764	03-0104	BLTR	70	16.8789	female	Unable to read	No formal education	Slight	91.6667	81.25
765	03-0105	BLTR	35	16.9747	female	Unable to read	No formal education	Moderate	100	59.375
766	03-0106	BLTR	80	18.1787	female	Unable to read	No formal education	Slight	91.6667	84.375
767	03-0107	BLTR	30	19.3962	female	Unable to read	No formal education	Slight	83.3333	56.25
768	03-0108	BLTR	35	21.2191	female	Unable to read	No formal education	Moderate	66.6667	46.875
769	03-0109	BLTR	50	18.7305	female	Unable to read	No formal education	None	16.6667	6.25
770	03-0110	BLTR	48	21.6206	female	Unable to read	No formal education	Slight	83.3333	53.125
771	03-0111	BLTR	41	17.9817	female	Unable to read	No formal education	Moderate	100	90.625
772	03-0112	PLTR	90+	16.4366	Male	Unable to read	No formal education	None	75	62.5
773	03-0113	PLTR	70	23.4375	Male	Unable to read	No formal education	Slight	75	53.125
774	03-0114	PLTR	70	15.6157	Male	Unable to read	No formal education	Slight	91.6667	59.375
775	03-0115	PLTR	28	20.1733	Male	Unable to read	No formal education	Moderate	83.3333	59.375
776	03-0116	PLTR	40	19.8178	female	Unable to read	No formal education	Moderate	83.3333	43.75
777	03-0117	PLTR	64	17.4449	Male	Unable to read	No formal education	Slight	58.3333	46.875
778	03-0118	PLTR	40	16.6659	female	Unable to read	No formal education	Moderate	91.6667	53.125
779	03-0119	PLTR	35	18.5901	female	Unable to read	No formal education	Slight	83.3333	43.75
780	03-0120	PLTR	60	18.048	female	Unable to read	No formal education	Moderate	100	68.75
781	03-0121	PLTR	35	17.5431	female	Unable to read	No formal education	None	75	28.125
782	03-0122	PLTR	55	20.2449	Male	Unable to read	No formal education	Slight	41.6667	31.25
783	03-0123	PLTR	37	19.9481	female	Unable to read	No formal education	Slight	58.3333	25
784	03-0124	PLTR	30	22.3674	female	Unable to read	No formal education	Moderate	83.3333	50
785	03-0125	PLTR	30	18.369	female	Unable to read	No formal education	None	91.6667	56.25
786	03-0126	BLTR	45	21.1553	Male	Read some	Primary school: Grade 1-6	None	50	31.25
787	03-0127	BLTR	30	17.9418	female	Unable to read	No formal education	Moderate	66.6667	50
788	03-0128	BLTR	45	17.7458	female	Unable to read	No formal education	Slight	83.3333	50
789	03-0129	PLTR	37	23.3377	Male	Read fluently	No formal education	Slight	16.6667	11.1111
790	03-0130	PLTR	30	16.8663	female	Unable to read	No formal education	None	91.6667	65.625
791	03-0131	PLTR	40	18.1787	female	Unable to read	No formal education	None	91.6667	53.125
792	03-0132	BLTR	30	18.6115	female	Unable to read	No formal education	None	83.3333	53.125
793	03-0133	BLTR	25	18.923	female	Unable to read	No formal education	None	83.3333	43.75
794	03-0134	BLTR	35	21.7014	female	Unable to read	No formal education	None	58.3333	34.375
795	03-0135	PLTR	35	19.721	female	Unable to read	No formal education	Moderate	91.6667	68.75
796	03-0136	BLTR	35	20.3954	female	Unable to read	No formal education	None	91.6667	62.5
797	03-0138	BLTR	20	23.9796	Male	Read fluently	High school: grade 9-10	None	25	19.4444
798	03-0139	PLTR	30	20.1348	female	Unable to read	No formal education	None	33.3333	25
799	03-0140	PLTR	20	19.052	Male	Unable to read	No formal education	None	25	9.375
800	03-0141	BLTR	35	16.4354	female	Unable to read	No formal education	None	75	46.875
801	03-0142	BLTR	39	21.7502	female	Unable to read	No formal education	None	41.6667	46.875
802	03-0143	BLTR	75	19.2894	female	Unable to read	No formal education	None	75	62.5
803	03-0144	BLTR	44	20.5151	Male	Unable to read	No formal education	None	66.6667	43.75
804	03-0145	BLTR	40	20.061	female	Unable to read	No formal education	None	91.6667	59.375
805	03-0147	BLTR	35	19.0311	Male	Read fluently	Junior secondary school: grade 7-8	None	58.3333	30.5556
806	03-0148	BLTR	20	25	female	Unable to read	No formal education	None	100	81.25
807	03-0149	BLTR	42	29.3575	Male	Unable to read	No formal education	None	75	40.625
808	03-0150	BLTR	30	20.2395	female	Unable to read	No formal education	None	100	71.875
809	03-0151	BLTR	75	17.5431	female	Unable to read	No formal education	None	50	31.25
810	03-0152	BLTR	50	18.1449	female	Unable to read	No formal education	None	91.6667	46.875
811	03-0153	PLTR	70	19.5312	Male	Unable to read	No formal education	None	100	75
812	03-0154	PLTR	70	18.048	female	Unable to read	No formal education	Slight	100	53.125
813	03-0155	PLTR	35	16.2278	female	Unable to read	No formal education	Slight	25	25
814	03-0156	BLTR	60	18.8189	Male	Unable to read	No formal education	None	41.6667	31.25
815	03-0157	BLTR	65	21.2585	female	Unable to read	No formal education	None	100	65.625
816	03-0158	BLTR	70	23.1481	female	Unable to read	No formal education	Moderate	100	71.875
817	03-0159	BLTR	60	18.5493	female	Unable to read	No formal education	Slight	83.3333	40.625
818	03-0160	BLTR	40	25.6312	female	Unable to read	No formal education	None	66.6667	46.875
819	03-0162	PLTR	55	17.1163	female	Unable to read	No formal education	Moderate	25	21.875
820	03-0163	PLTR	50	17.6693	female	Unable to read	No formal education	Moderate	25	34.375
821	03-0164	BLTR	55	18.5901	Male	Unable to read	No formal education	None	0	22.2222
822	03-0165	PLTR	64	17.301	Male	Unable to read	No formal education	Moderate	91.6667	75
823	03-0166	PLTR	50	20.2848	female	Unable to read	No formal education	None	16.6667	9.375
824	03-0167	PLTR	40	16.8663	Male	Unable to read	No formal education	None	66.6667	56.25
825	03-0168	PLTR	60	16.6335	female	Unable to read	No formal education	Slight	91.6667	68.75
826	03-0169	BLTR	40	19.8178	female	Unable to read	No formal education	None	25	12.5
827	03-0170	PLTR	45	17.5064	Male	Unable to read	No formal education	None	41.6667	28.125
828	03-0171	PLTR	40	18.2183	female	Unable to read	No formal education	Slight	58.3333	46.875
829	03-0172	PLTR	60	19.91	female	Unable to read	No formal education	Slight	50	34.375
830	03-0173	BLTR	40	19.8347	female	Unable to read	No formal education	None	91.6667	46.875
831	03-0174	PLTR	65	14.8721	Male	Unable to read	No formal education	None	83.3333	75
832	03-0175	BLTR	50	18.5901	Male	Unable to read	No formal education	None	66.6667	56.25
833	03-0176	BLTR	60	18.2961	female	Unable to read	No formal education	None	75	43.75
834	03-0177	BLTR	65	17.8536	female	Unable to read	No formal education	Slight	58.3333	31.25
835	03-0178	PLTR	65	17.0874	female	Unable to read	No formal education	Slight	75	56.25
836	03-0179	PLTR	55	18.4676	female	Unable to read	No formal education	Slight	58.3333	37.5
837	03-0180	BLTR	50	20.3125	female	Unable to read	No formal education	None	33.3333	21.875
838	03-0181	PLTR	60	20.7612	female	Unable to read	No formal education	None	25	25
839	03-0182	BLTR	35	24.974	female	Unable to read	No formal education	Slight	75	43.75
840	03-0183	PLTR	60	16.0231	Male	Unable to read	No formal education	Slight	100	65.625
841	03-0184	BLTR	25	20.4467	female	Unable to read	No formal education	None	8.33333	9.375
842	03-0186	PLTR	45	18.2222	female	Unable to read	No formal education	None	25	25
843	03-0187	PLTR	60	18.5911	Male	Unable to read	No formal education	None	16.6667	12.5
844	03-0188	PLTR	66	18.6709	Male	Unable to read	No formal education	None	91.6667	68.75
845	03-0189	PLTR	40	15.8222	female	Unable to read	No formal education	None	75	37.5
846	03-0190	PLTR	80	18.726	Male	Unable to read	No formal education	None	16.6667	21.875
847	03-0191	PLTR	33	19.7777	female	Read some	No formal education	None	75	62.5
848	03-0192	BLTR	45	14.7929	Male	Read some	No formal education	None	25	22.2222
849	03-0193	BLTR	60	21.2183	Male	Unable to read	No formal education	Slight	58.3333	37.5
850	03-0194	BLTR	40	18.718	female	Unable to read	No formal education	None	66.6667	56.25
851	03-0195	PLTR	38	17.3134	female	Unable to read	No formal education	Slight	16.6667	9.375
852	03-0196	PLTR	60	19.7055	female	Unable to read	No formal education	Moderate	50	21.875
853	03-0197	PLTR	40	20.2395	female	Unable to read	No formal education	None	58.3333	40.625
854	03-0198	PLTR	50	17.0874	female	Unable to read	No formal education	None	16.6667	18.75
855	03-0199	PLTR	60	19.3685	female	Unable to read	No formal education	None	66.6667	56.25
856	03-0200	PLTR	51	17.301	Male	Read some	No formal education	None	58.3333	36.1111
857	03-0201	PLTR	50	16.0037	female	Unable to read	No formal education	None	91.6667	75
858	03-0202	PLTR	52	20.8611	Male	Read some	Primary school: Grade 1-6	None	16.6667	13.8889
859	03-0203	BLTR	55	19.6072	Male	Unable to read	No formal education	None	50	28.125
860	03-0204	PLTR	50	19.9594	Male	Unable to read	No formal education	None	25	25
861	03-0205	BLTR	70	20.7476	Male	Unable to read	No formal education	None	66.6667	31.25
862	03-0206	BLTR	57	20.1746	female	Unable to read	No formal education	Slight	75	59.375
863	03-0207	BLTR	60	18.6709	female	Unable to read	No formal education	Slight	75	68.75
864	03-0208	BLTR	30	18.7328	female	Unable to read	No formal education	Slight	100	71.875
865	03-0209	BLTR	70	14.3426	female	Unable to read	No formal education	Slight	66.6667	71.875
866	03-0210	PLTR	55	19.0443	female	Unable to read	No formal education	None	75	59.375
867	03-0211	BLTR	25	18.718	female	Unable to read	No formal education	None	83.3333	34.375
868	03-0212	BLTR	30	17.9931	Male	Read some	Primary school: Grade 1-6	None	50	30.5556
869	03-0213	PLTR	54	22.3703	female	Unable to read	No formal education	None	75	46.875
870	03-0214	PLTR	56	16.6335	female	Unable to read	No formal education	Extreme	83.3333	59.375
871	03-0215	PLTR	45	22.0386	female	Unable to read	No formal education	Extreme	50	28.125
872	03-0216	PLTR	60	18.1312	female	Unable to read	No formal education	Moderate	50	43.75
873	03-0217	PLTR	60	17.2879	female	Unable to read	No formal education	Slight	41.6667	34.375
874	03-0218	PLTR	62	17.1045	female	Unable to read	No formal education	Moderate	33.3333	25
875	03-0219	PLTR	40	21.3593	female	Unable to read	No formal education	Slight	41.6667	18.75
876	03-0220	PLTR	50	25.6369	female	Read some	Primary school: Grade 1-6	Moderate	58.3333	34.375
877	03-0221	PLTR	50	18.2961	female	Unable to read	No formal education	Slight	58.3333	25
878	03-0222	PLTR	60	18.4265	female	Unable to read	No formal education	Severe	33.3333	25
879	03-0223	PLTR	65	16.4366	female	Unable to read	No formal education	Slight	16.6667	18.75
880	03-0224	PLTR	42	19.8791	female	Unable to read	No formal education	Severe	33.3333	34.375
881	03-0225	PLTR	80	17.7154	Male	Unable to read	No formal education	Slight	58.3333	53.125
882	03-0226	PLTR	35	18.0172	female	Unable to read	No formal education	Slight	83.3333	53.125
883	03-0227	PLTR	25	17.9817	female	Unable to read	No formal education	Moderate	25	9.375
884	03-0228	PLTR	25	20.4294	Male	Read some	Primary school: Grade 1-6	Moderate	75	38.8889
885	03-0229	PLTR	35	20.1733	female	Unable to read	No formal education	Slight	91.6667	46.875
886	03-0230	PLTR	64	17.0874	female	Unable to read	No formal education	Moderate	58.3333	46.875
887	03-0231	PLTR	63	21.1463	Male	Unable to read	No formal education	Slight	91.6667	37.5
888	03-0232	PLTR	60	20	female	Unable to read	No formal education	Moderate	33.3333	37.5
889	03-0233	PLTR	65	18.6667	female	Unable to read	No formal education	Slight	33.3333	34.375
890	03-0234	PLTR	70	17.898	female	Unable to read	No formal education	Slight	50	50
891	03-0235	PLTR	30	21.2585	Male	Read fluently	Primary school: Grade 1-6	None	33.3333	16.6667
892	03-0236	PLTR	70	15.2417	Male	Unable to read	No formal education	Moderate	50	40.625
893	03-0237	PLTR	36	17.7778	female	Unable to read	No formal education	Moderate	75	43.75
894	03-0238	PLTR	40	17.3604	Male	Read some	Primary school: Grade 1-6	Slight	83.3333	41.6667
895	03-0239	PLTR	35	17.8506	female	Unable to read	No formal education	Slight	50	18.75
896	03-0240	PLTR	40	17.9817	female	Unable to read	No formal education	Moderate	41.6667	21.875
897	03-0241	PLTR	30	20.0288	female	Read some	Primary school: Grade 1-6	Slight	41.6667	25
898	03-0242	PLTR	35	19.5312	female	Unable to read	No formal education	Moderate	83.3333	40.625
899	03-0243	PLTR	65	18.2615	female	Unable to read	No formal education	Moderate	58.3333	46.875
900	03-0244	PLTR	35	21.3333	female	Unable to read	No formal education	Slight	66.6667	37.5
901	03-0245	PLTR	30	20.2546	female	Unable to read	No formal education	Moderate	100	46.875
902	03-0246	PLTR	35	16.1712	female	Unable to read	No formal education	Slight	66.6667	40.625
903	03-0247	PLTR	50	22.5215	female	Unable to read	No formal education	Moderate	66.6667	43.75
904	03-0248	PLTR	53	18.048	female	Unable to read	No formal education	Slight	66.6667	34.375
905	03-0249	PLTR	35	18.8189	female	Unable to read	No formal education	Slight	50	25
906	03-0250	PLTR	54	20.2694	female	Unable to read	No formal education	Slight	100	68.75
907	03-0251	PLTR	65	17.7096	female	Unable to read	No formal education	Moderate	75	53.125
908	03-0252	PLTR	50	20.5688	Male	Unable to read	No formal education	Slight	75	50
909	03-0253	PLTR	55	20.8117	Male	Unable to read	No formal education	Slight	41.6667	37.5
910	03-0254	PLTR	40	21.7555	female	Unable to read	No formal education	Moderate	75	37.5
911	03-0255	PLTR	45	23.1473	Male	Unable to read	No formal education	Slight	50	31.25
912	03-0256	PLTR	52	18.2222	female	Unable to read	No formal education	Moderate	75	40.625
913	03-0257	PLTR	55	17.5278	Male	Unable to read	No formal education	Moderate	66.6667	53.125
914	03-0258	PLTR	58	18.2615	female	Unable to read	No formal education	None	58.3333	43.75
915	03-0259	PLTR	60	18.4911	female	Unable to read	No formal education	Slight	91.6667	59.375
916	03-0260	PLTR	65	17.5853	female	Unable to read	No formal education	Slight	91.6667	50
917	03-0261	PLTR	40	20.0288	Male	Unable to read	No formal education	Slight	66.6667	87.5
918	03-0262	PLTR	75	18.902	Male	Unable to read	No formal education	None	41.6667	31.25
919	04-0001	PLTR	64	20.4491	Male	Unable to read	No formal education	Severe	50	50
920	04-0002	PLTR	36	24.2424	Male	Unable to read	No formal education	Slight	41.6667	22.2222
921	04-0004	PLTR	55	17.0068	Male	Unable to read	No formal education	Slight	33.3333	36.1111
922	04-0005	PLTR	54	22.6409	female	Unable to read	No formal education	Severe	66.6667	52.7778
923	04-0006	PLTR	41	15.4266	female	Unable to read	No formal education	Slight	58.3333	65.625
924	04-0007	PLTR	53	16.6493	female	Unable to read	No formal education	Severe	66.6667	44.4444
925	04-0008	PLTR	55	19.5312	Male	Unable to read	No formal education	Severe	58.3333	75
926	04-0009	PLTR	45	15.9439	Male	Read some	Primary school: Grade 1-6	Moderate	33.3333	17.5
927	04-0010	PLTR	68	15.5817	female	Unable to read	No formal education	Slight	41.6667	33.3333
928	04-0011	PLTR	19	17.9282	Male	Read fluently	Preparatory: grade 11-12	Moderate	33.3333	36.3636
929	04-0012	PLTR	28	16.3847	female	Unable to read	No formal education	Severe	58.3333	45
930	04-0013	PLTR	50	19.5918	Male	Unable to read	No formal education	Slight	25	16.6667
931	04-0014	PLTR	50	17.7778	female	Unable to read	No formal education	Severe	58.3333	50
932	04-0015	PLTR	45	18.1662	Male	Unable to read	No formal education	Moderate	50	33.3333
933	04-0016	PLTR	55	17.1875	Male	Unable to read	No formal education	Moderate	58.3333	47.2222
934	04-0017	PLTR	45	18.3058	Male	Read some	No formal education	Severe	58.3333	40
935	04-0018	PLTR	37	22.5896	Male	Unable to read	No formal education	Severe	58.3333	36.1111
936	04-0019	PLTR	39	16.901	Male	Read some	Primary school: Grade 1-6	Slight	50	20.4545
937	04-0020	PLTR	28	18.3391	Male	Unable to read	No formal education	Extreme	75	62.5
938	04-0021	PLTR	30	17.5781	female	Unable to read	No formal education	Extreme	91.6667	65.625
939	04-0022	BLTR	45	19.5312	Male	Read some	Primary school: Grade 1-6	Moderate	41.6667	31.8182
940	04-0023	BLTR	70	18.3391	Male	Unable to read	No formal education	Severe	25	30.5556
941	04-0024	BLTR	70	23.1385	female	Unable to read	No formal education	Moderate	25	19.4444
942	04-0025	BLTR	30	22.006	female	Unable to read	No formal education	Moderate	25	25
943	04-0026	BLTR	32	20	female	Unable to read	No formal education	Moderate	41.6667	32.5
944	04-0027	BLTR	50	18.5901	female	Read some	Primary school: Grade 1-6	Moderate	33.3333	12.5
945	04-0028	BLTR	55	17.301	Male	Read some	Primary school: Grade 1-6	Moderate	33.3333	40
946	04-0029	BLTR	80	23.3089	female	Unable to read	No formal education	Severe	58.3333	61.1111
947	04-0030	BLTR	50	29.5918	female	Unable to read	No formal education	None	16.6667	21.875
948	04-0031	BLTR	40	21.0938	female	Unable to read	No formal education	Moderate	50	38.8889
949	04-0032	BLTR	18	14.1285	female	Unable to read	No formal education	Moderate	25	22.2222
950	04-0033	BLTR	40	20.4491	female	Unable to read	No formal education	Moderate	33.3333	25
951	04-0034	BLTR	26	21.7193	female	Unable to read	No formal education	Slight	33.3333	25
952	04-0035	BLTR	32	19.3821	female	Unable to read	No formal education	Moderate	0	0
953	04-0037	BLTR	47	20.5688	female	Unable to read	No formal education	Slight	50	40.625
954	04-0038	BLTR	80	20.7369	female	Unable to read	No formal education	Severe	100	90.625
955	04-0039	BLTR	55	18.5108	female	Unable to read	No formal education	Slight	41.6667	21.875
956	04-0040	BLTR	45	18.026	female	Unable to read	No formal education	Slight	75	43.75
957	04-0041	BLTR	52	16.6133	Male	Unable to read	No formal education	Moderate	25	25
958	04-0042	BLTR	35	18.6115	female	Unable to read	No formal education	Slight	41.6667	25
959	04-0043	BLTR	50	27.4658	female	Unable to read	No formal education	Moderate	25	9.375
960	04-0044	BLTR	35	23.0518	Male	Unable to read	No formal education	Moderate	83.3333	50
961	04-0045	BLTR	70	16.0231	female	Unable to read	No formal education	Moderate	8.33333	3.125
962	04-0046	BLTR	20	22.3543	female	Unable to read	No formal education	Severe	75	37.5
963	04-0047	BLTR	50	20.5442	female	Unable to read	No formal education	Moderate	0	15.625
964	04-0048	BLTR	45	19.9594	female	Unable to read	No formal education	Slight	33.3333	28.125
965	04-0049	BLTR	32	22.1453	Male	Unable to read	No formal education	Severe	83.3333	53.125
966	04-0050	BLTR	55	14.1723	Male	Unable to read	No formal education	Slight	25	21.875
967	04-0051	BLTR	35	20.7756	female	Read some	Primary school: Grade 1-6	Moderate	33.3333	36.1111
968	04-0052	BLTR	35	25.2994	female	Unable to read	No formal education	Moderate	41.6667	31.25
969	04-0053	BLTR	53	15.8222	Male	Read some	Primary school: Grade 1-6	Moderate	25	22.5
970	04-0054	BLTR	35	27.5134	female	Unable to read	No formal education	Moderate	58.3333	34.375
971	04-0055	BLTR	47	16.0229	female	Unable to read	No formal education	Slight	25	25
972	04-0056	BLTR	60	20.5499	Male	Unable to read	No formal education	Severe	83.3333	65.625
973	04-0057	BLTR	50	17.5981	female	Unable to read	No formal education	Moderate	25	31.25
974	04-0058	BLTR	18	21.7738	female	Read fluently	Primary school: Grade 1-6	Severe	50	31.25
975	04-0059	BLTR	32	20.5442	female	Unable to read	No formal education	Severe	33.3333	27.7778
976	04-0060	BLTR	30	24.1415	female	Unable to read	No formal education	Extreme	41.6667	40
977	04-0061	BLTR	40	23.4221	female	Unable to read	No formal education	Severe	66.6667	52.7778
978	04-0062	BLTR	57	22.0741	female	Unable to read	No formal education	Severe	66.6667	52.7778
979	04-0063	BLTR	17	20.8889	female	Unable to read	No formal education	Slight	50	30.5556
980	04-0064	BLTR	25	20.5457	female	Unable to read	No formal education	Extreme	75	50
981	04-0065	BLTR	38	28.1479	female	Unable to read	No formal education	Moderate	66.6667	50
982	04-0066	BLTR	40	22.1003	female	Unable to read	No formal education	Moderate	66.6667	47.2222
983	04-0067	BLTR	60	23.1481	female	Unable to read	No formal education	Severe	75	55.5556
984	04-0068	BLTR	60	19.1111	female	Unable to read	No formal education	Extreme	66.6667	50
985	04-0069	BLTR	50	18.75	female	Unable to read	No formal education	Extreme	83.3333	55.5556
986	04-0070	BLTR	19	20.3383	Male	Unable to read	No formal education	Extreme	75	47.2222
987	04-0071	BLTR	53	26.5239	female	Unable to read	No formal education	Slight	50	47.2222
988	04-0072	BLTR	65	20.4491	female	Unable to read	No formal education	Slight	58.3333	53.125
989	04-0073	BLTR	53	22.4766	Male	Read some	Primary school: Grade 1-6	Slight	83.3333	88.8889
990	04-0074	BLTR	50	23.1385	female	Unable to read	No formal education	Moderate	83.3333	53.125
991	04-0075	BLTR	32	17.9282	Male	Read fluently	Primary school: Grade 1-6	Slight	16.6667	16.6667
992	04-0076	BLTR	35	16.937	Male	Unable to read	No formal education	Slight	83.3333	55.5556
993	04-0077	BLTR	26	25.711	female	Read some	Primary school: Grade 1-6	Slight	66.6667	32.5
994	04-0078	BLTR	50	22.0604	female	Unable to read	No formal education	Severe	58.3333	27.7778
995	04-0079	BLTR	60	24.1127	female	Unable to read	No formal education	Moderate	16.6667	17.5
996	04-0080	BLTR	73	19.3625	Male	Unable to read	No formal education	Severe	25	33.3333
997	04-0081	BLTR	40	22.5069	female	Unable to read	No formal education	Moderate	41.6667	46.875
998	04-0082	BLTR	70	21.9138	female	Unable to read	No formal education	Moderate	0	13.8889
999	04-0083	BLTR	56	25.4524	female	Unable to read	No formal education	Moderate	0	2.77778
1000	04-0084	BLTR	55	19.8178	female	Unable to read	No formal education	Severe	33.3333	28.125
1001	04-0085	BLTR	35	18.1662	Male	Read some	Primary school: Grade 1-6	Moderate	25	8.33333
1002	04-0086	BLTR	60	23.4375	female	Unable to read	No formal education	Moderate	41.6667	37.5
1003	04-0087	BLTR	54	21.6413	female	Unable to read	No formal education	Severe	41.6667	36.1111
1004	04-0088	BLTR	18	18.7305	female	Read fluently	High school: grade 9-10	Slight	41.6667	35
1005	04-0089	BLTR	37	18.3655	Male	Unable to read	No formal education	Severe	41.6667	36.1111
1006	04-0090	BLTR	45	21.5645	Male	Read fluently	High school: grade 9-10	Severe	41.6667	45
1007	04-0091	BLTR	45	24.0055	Male	Unable to read	No formal education	Slight	41.6667	30.5556
1008	04-0092	BLTR	40	21.7014	female	Unable to read	No formal education	Slight	25	27.7778
1009	04-0093	BLTR	55	26.0375	female	Unable to read	No formal education	Slight	33.3333	25
1010	04-0094	BLTR	37	17.9282	female	Unable to read	No formal education	Extreme	16.6667	28.125
1011	04-0095	BLTR	49	16.4366	female	Unable to read	No formal education	Severe	33.3333	31.25
1012	04-0096	BLTR	47	17.7778	female	Unable to read	No formal education	Severe	50	59.375
1013	04-0097	BLTR	52	21.4844	Male	Read some	Primary school: Grade 1-6	Moderate	33.3333	21.875
1014	04-0098	BLTR	35	17.9282	female	Unable to read	No formal education	Severe	25	25
1015	04-0099	BLTR	36	25.2595	Male	Read some	Primary school: Grade 1-6	Severe	8.33333	5
1016	04-0100	PLTR	15	21.3839	Male	Read fluently	High school: grade 9-10	Severe	33.3333	17.5
1017	04-0101	PLTR	54	21.4844	female	Unable to read	No formal education	Extreme	41.6667	40.625
1018	04-0102	BLTR	60	21.6311	Male	Unable to read	No formal education	Slight	8.33333	18.75
1019	04-0103	BLTR	51	21.4031	female	Unable to read	No formal education	Severe	58.3333	56.25
1020	04-0104	BLTR	19	22.0386	Male	Read some	Primary school: Grade 1-6	Severe	16.6667	11.1111
1021	04-0105	BLTR	35	21.7181	Male	Unable to read	No formal education	Moderate	8.33333	18.75
1022	04-0106	BLTR	54	20.8117	female	Unable to read	No formal education	Severe	16.6667	21.875
1023	04-0107	PLTR	40	24.4444	female	Unable to read	No formal education	Extreme	66.6667	56.25
1024	04-0108	PLTR	52	19.5312	female	Unable to read	No formal education	Severe	50	37.5
1025	04-0109	PLTR	60	21.6413	female	Unable to read	No formal education	Extreme	41.6667	37.5
1026	04-0110	PLTR	50	22.4913	Male	Unable to read	No formal education	Extreme	41.6667	36.1111
1027	04-0111	PLTR	65	16.7062	Male	Unable to read	No formal education	Moderate	33.3333	31.25
1028	04-0112	PLTR	40	20.2848	female	Unable to read	No formal education	Extreme	41.6667	37.5
1029	04-0113	PLTR	60	20.2848	female	Unable to read	No formal education	Extreme	41.6667	37.5
1030	04-0114	BLTR	65	18.2615	female	Unable to read	No formal education	Slight	25	28.125
1031	04-0115	BLTR	58	20.2848	Male	Unable to read	No formal education	Moderate	41.6667	40.625
1032	04-0116	BLTR	70	16.5147	Male	Unable to read	No formal education	Slight	33.3333	28.125
1033	04-0117	BLTR	51	29.1363	female	Unable to read	No formal education	Extreme	41.6667	33.3333
1034	04-0118	PLTR	52	20.5442	female	Unable to read	No formal education	Severe	41.6667	34.375
1035	04-0120	PLTR	40	26.0375	female	Unable to read	No formal education	Slight	33.3333	31.25
1036	04-0121	PLTR	30	22.0604	female	Unable to read	No formal education	None	41.6667	34.375
1037	04-0122	PLTR	66	22.3133	female	Unable to read	No formal education	Severe	58.3333	43.75
1038	04-0123	BLTR	45	24.2215	Male	Unable to read	No formal education	Moderate	41.6667	40.625
1039	04-0124	BLTR	60	19.5312	Male	Unable to read	No formal education	Moderate	41.6667	37.5
1040	04-0125	BLTR	18	20.7008	female	Unable to read	No formal education	Severe	41.6667	31.25
1041	04-0126	BLTR	19	25.5588	female	Unable to read	No formal education	Moderate	33.3333	28.125
1042	04-0127	BLTR	20	25.5588	female	Read some	Primary school: Grade 1-6	Moderate	33.3333	27.7778
1043	04-0128	BLTR	66	20.2812	Male	Unable to read	No formal education	Severe	25	25
1044	04-0129	PLTR	55	20.2848	female	Unable to read	No formal education	Extreme	41.6667	37.5
1045	04-0130	PLTR	60	25.2994	female	Unable to read	No formal education	Extreme	41.6667	43.75
1046	04-0131	PLTR	57	21.7778	female	Unable to read	No formal education	Moderate	58.3333	46.875
1047	04-0132	PLTR	52	25.6837	female	Unable to read	No formal education	Extreme	58.3333	43.75
1048	04-0133	PLTR	50	19.5312	female	Unable to read	No formal education	Severe	50	46.875
1049	04-0134	BLTR	65	20.7756	female	Unable to read	No formal education	Severe	66.6667	56.25
1050	04-0135	BLTR	70	24.6548	Male	Unable to read	No formal education	Moderate	41.6667	31.25
1051	04-0136	BLTR	38	22.0386	female	Unable to read	No formal education	Extreme	33.3333	25
1052	04-0137	BLTR	80	22.3081	Male	Unable to read	No formal education	Moderate	25	25
1053	04-0138	BLTR	65	20.8117	Male	Unable to read	No formal education	Moderate	41.6667	31.25
1054	04-0139	BLTR	58	19.5312	female	Unable to read	No formal education	Extreme	50	43.75
1055	04-0140	BLTR	60	17.9282	Male	Unable to read	No formal education	Extreme	66.6667	50
1056	04-0141	BLTR	34	20.7031	female	Unable to read	No formal education	Severe	41.6667	35
1057	04-0142	BLTR	18	25.6312	female	Read fluently	High school: grade 9-10	Severe	25	22.2222
1058	04-0143	BLTR	50	17.898	female	Unable to read	No formal education	Moderate	50	40.625
1059	04-0145	BLTR	22	19.9573	Male	Read some	Primary school: Grade 1-6	Moderate	33.3333	25
1060	04-0146	BLTR	60	23.833	female	Unable to read	No formal education	Moderate	25	40.625
1061	04-0147	BLTR	70	23.0681	female	Unable to read	No formal education	Severe	33.3333	36.1111
1062	04-0148	BLTR	42	22.0386	Male	Read some	Primary school: Grade 1-6	Moderate	25	27.7778
1063	04-0149	BLTR	23	22.0386	female	Read fluently	Primary school: Grade 1-6	Slight	33.3333	12.5
1064	04-0150	BLTR	23	25.1096	female	Read some	Primary school: Grade 1-6	Extreme	50	30.5556
1065	04-0151	PLTR	51	21.3251	female	Unable to read	No formal education	Moderate	41.6667	40.625
1066	04-0153	PLTR	45	18.9292	Male	Unable to read	No formal education	Severe	33.3333	28.125
1067	04-0154	PLTR	68	17.5781	female	Unable to read	No formal education	Moderate	41.6667	40.625
1068	04-0155	PLTR	30	21.4844	female	Unable to read	No formal education	Extreme	50	34.375
1069	04-0156	BLTR	57	17.5056	Male	Unable to read	No formal education	Moderate	33.3333	28.125
1070	04-0157	PLTR	38	24.7252	Male	Read some	Primary school: Grade 1-6	Moderate	33.3333	22.5
1071	04-0158	PLTR	35	17.9282	female	Unable to read	No formal education	Severe	33.3333	22.2222
1072	04-0159	PLTR	60	21.3593	female	Unable to read	No formal education	Extreme	33.3333	34.375
1073	04-0160	BLTR	24	21.9138	female	Read fluently	Primary school: Grade 1-6	Extreme	33.3333	25
1074	04-0161	PLTR	63	18.2615	female	Unable to read	No formal education	Severe	41.6667	37.5
1075	04-0162	PLTR	35	19.4734	female	Unable to read	No formal education	Severe	16.6667	12.5
1076	04-0163	PLTR	67	18.718	female	Unable to read	No formal education	Extreme	50	50
1077	04-0164	PLTR	76	22.7903	Male	Unable to read	No formal education	Moderate	41.6667	37.5
1078	04-0165	PLTR	60	18.6667	female	Unable to read	No formal education	Moderate	41.6667	37.5
1079	04-0166	PLTR	70	21.5139	female	Unable to read	No formal education	Extreme	25	28.125
1080	04-0167	PLTR	75	16.4062	Male	Unable to read	No formal education	Moderate	41.6667	43.75
1081	04-0168	PLTR	57	20.6131	female	Unable to read	No formal education	Extreme	41.6667	40.625
1082	04-0169	PLTR	55	24.1415	female	Unable to read	No formal education	Severe	16.6667	21.875
1083	04-0170	PLTR	20	20.9184	female	Read fluently	Primary school: Grade 1-6	Moderate	50	36.1111
1084	04-0171	PLTR	57	16.4366	female	Unable to read	No formal education	Severe	41.6667	46.875
1085	04-0172	BLTR	70	19.5918	Male	Unable to read	No formal education	Extreme	50	43.75
1086	04-0173	BLTR	66	19.2277	Male	Unable to read	No formal education	Moderate	58.3333	59.375
1087	04-0174	BLTR	69	17.5146	female	Unable to read	No formal education	Extreme	50	40.625
1088	04-0175	PLTR	50	17.301	Male	Unable to read	No formal education	Moderate	41.6667	37.5
1089	04-0176	BLTR	51	20	female	Unable to read	No formal education	Severe	50	40.625
1090	04-0177	BLTR	82	19.6052	Male	Unable to read	No formal education	Moderate	41.6667	34.375
1091	04-0178	BLTR	53	20.5389	female	Unable to read	No formal education	Slight	33.3333	25
1092	04-0179	BLTR	65	18.8092	Male	Read fluently	Primary school: Grade 1-6	Moderate	33.3333	25
1093	04-0180	BLTR	18	20.9644	female	Unable to read	No formal education	Extreme	33.3333	15.625
1094	04-0181	BLTR	21	16.8789	female	Unable to read	No formal education	Extreme	25	28.125
1095	04-0182	BLTR	54	21.4031	female	Unable to read	No formal education	Extreme	50	46.875
1096	04-0183	BLTR	60	19.9762	female	Unable to read	No formal education	Severe	41.6667	31.25
1097	04-0185	PLTR	50	22.5215	female	Unable to read	No formal education	None	25	25
1098	04-0186	PLTR	70	19.8177	Male	Unable to read	No formal education	None	41.6667	34.375
1099	04-0187	PLTR	50	18.026	female	Unable to read	No formal education	None	50	37.5
1100	04-0188	PLTR	35	21.7784	female	Unable to read	No formal education	None	50	31.25
1101	04-0189	PLTR	35	20.0692	Male	Read some	Primary school: Grade 1-6	None	50	30.5556
1102	04-0190	PLTR	35	17.7778	female	Unable to read	No formal education	None	50	31.25
1103	04-0191	PLTR	26	20.6038	Male	Read some	Junior secondary school: grade 7-8	None	50	30.5556
1104	04-0192	PLTR	60	20.0777	female	Unable to read	No formal education	None	41.6667	37.5
1105	04-0193	PLTR	50	18.0737	female	Unable to read	No formal education	None	50	31.25
1106	04-0194	PLTR	30	19.4363	female	Unable to read	No formal education	None	25	25
1107	04-0195	PLTR	30	17.5781	female	Unable to read	No formal education	Slight	33.3333	25
1108	04-0197	PLTR	30	20.6612	female	Unable to read	No formal education	None	33.3333	28.125
1109	04-0198	PLTR	30	19.736	female	Unable to read	No formal education	None	25	25
1110	04-0199	PLTR	50	16.8802	female	Unable to read	No formal education	Slight	50	40.625
1111	04-0200	PLTR	56	18.2531	Male	Unable to read	No formal education	Slight	50	37.5
1112	04-0201	PLTR	30	18.3143	female	Unable to read	No formal education	Moderate	75	59.375
1113	04-0203	PLTR	20	19.7055	Male	Unable to read	Primary school: Grade 1-6	None	16.6667	12.5
1114	04-0204	PLTR	67	17.5781	Male	Read some	No formal education	Slight	50	34.375
1115	04-0205	PLTR	80	18.4672	Male	Unable to read	No formal education	None	50	37.5
1116	04-0206	PLTR	60	18.1312	female	Unable to read	No formal education	Slight	25	25
1117	04-0207	PLTR	70	18.5108	female	Unable to read	No formal education	Slight	25	12.5
1118	04-0208	PLTR	21	19.5312	female	Unable to read	No formal education	Slight	25	21.875
1119	04-0209	PLTR	70	18.5529	female	Unable to read	No formal education	Slight	50	28.125
1120	04-0210	PLTR	60	15.9439	Male	Unable to read	No formal education	Slight	33.3333	21.875
1121	04-0214	PLTR	30	19.8178	female	Unable to read	No formal education	None	8.33333	6.25
1122	04-0215	PLTR	80	21.3593	female	Unable to read	No formal education	None	0	9.375
1123	04-0216	PLTR	35	17.9817	female	Unable to read	No formal education	None	8.33333	12.5
1124	04-0218	PLTR	40	18.2615	female	Unable to read	No formal education	None	16.6667	9.375
1125	04-0219	PLTR	45	18.5178	female	Unable to read	Primary school: Grade 1-6	None	25	18.75
1126	04-0222	PLTR	32	17.525	female	Unable to read	No formal education	None	50	37.5
1127	04-0224	PLTR	35	16.4237	female	Unable to read	No formal education	Slight	16.6667	21.875
1128	04-0225	PLTR	50	18.9745	female	Unable to read	No formal education	Slight	41.6667	33.3333
1129	04-0226	PLTR	75	16.5289	Male	Unable to read	No formal education	Slight	58.3333	50
1130	04-0227	PLTR	78	14.8642	female	Unable to read	No formal education	Slight	41.6667	37.5
1131	04-0234	PLTR	60	21.5169	female	Unable to read	No formal education	Slight	25	21.875
1132	04-0235	PLTR	60	20.4491	female	Unable to read	No formal education	Slight	33.3333	31.25
1133	04-0236	PLTR	70	20	female	Unable to read	No formal education	None	33.3333	21.875
1134	04-0237	PLTR	70	17.7154	Male	Unable to read	No formal education	Slight	50	34.375
1135	04-0238	PLTR	77	17.3579	female	Unable to read	No formal education	None	41.6667	34.375
1136	04-0239	PLTR	80	16.6659	female	Unable to read	No formal education	None	41.6667	37.5
1137	04-0240	PLTR	55	19.3337	female	Unable to read	No formal education	Moderate	58.3333	43.75
1138	04-0241	PLTR	70	19.8178	female	Unable to read	No formal education	Severe	66.6667	50
1139	04-0242	PLTR	60	19.2277	female	Unable to read	No formal education	Moderate	33.3333	31.25
1140	04-0243	PLTR	50	19.433	female	Unable to read	No formal education	None	25	21.875
1141	04-0244	PLTR	60	19.5918	Male	Unable to read	No formal education	None	16.6667	25

## Sheet: Eye-level Data
Obs	Subject ID	Eye	Surgery Type	logMAR Visual Acuity at Baseline	Cataract at Baseline	Number of upper lid lashes touching at Baseline	Number of upper lid lashes touching at Baseline (Categorical variable)	Evidence of epilation at Baseline	Presence of entropion at Baseline	Severity of entropion at Baseline	Conjunctivalization of upper lid margin at Baseline	Upper eyelid trachomatous scarring at Baseline	Week 4 Record Flag	Month 6 Record Flag	Month 12 Record Flag	Number of upper lid lashes touching at Week 4	Number of upper lid lashes touching at Month 6	Number of upper lid lashes touching at Month 12	Presence of entropion at Week 4	Presence of entropion at Month 6	Presence of entropion at Month 12	Postoperative trachomatous trichiasis (TT) at Week 4	Postoperative trachomatous trichiasis (TT) at Month 6	Postoperative trachomatous trichiasis (TT) at Month 12	Postoperative trachomatous trichiasis (TT)	Age (Year)	Eyelid contour abnormality at Week 4	Eyelid granuloma at Week 4	Eyelid notch at Week 4	Eyelid closure defect at Week 4	Overcorrection at Week 4	Adverse event at Week 4	Eyelid contour abnormality at Month 6	Eyelid granuloma at Month 6	Eyelid notch at Month 6	Eyelid closure defect at Month 6	Overcorrection at Month 6	Adverse event at Month 6	Eyelid contour abnormality at Month 12	Eyelid granuloma at Month 12	Eyelid notch at Month 12	Eyelid closure defect at Month 12	Overcorrection at Month 12	Adverse event at Month 12
1	01-0001	OS	PLTR	1.8	Yes	8	>=6	No	Yes	Severe	Severe	None	1	1	1	0	0	0	No	No	No	No	No	No	No	80	No	No	No	No	No	No	No	No	No	No	No	No	No	No	No	No	No	No
2	01-0002	OS	BLTR	1.3	No	4	1-5	No	No	None	Moderate	None	1	1	1	0	0	0	No	No	No	No	No	No	No	70	No	No	No	No	No	No	No	No	No	No	No	No	No	No	No	No	No	No
3	01-0003	OS	PLTR	0.3	No	3	1-5	No	Yes	Mild	Severe	None	1	1	1	0	0	0	No	No	No	No	No	No	No	35	Yes	No	No	No	No	Yes	No	No	No	No	No	No	No	No	No	No	No	No
4	01-0004	OD	BLTR	0.4	No	2	1-5	No	Yes	Mild	Moderate	None	1	1	1	0	0	0	No	No	No	No	No	No	No	38	Yes	No	Yes	Yes	Yes	Yes	No	No	No	No	No	No	No	No	No	No	No	No
5	01-0005	OD	BLTR	0.2	No	4	1-5	No	No	None	None	None	1	1	1	0	0	0	No	No	No	No	No	No	No	40	Yes	No	Yes	No	Yes	Yes	No	No	No	No	No	No	No	No	No	No	No	No
6	01-0006	OD	BLTR	0.1	No	12	>=6	Yes	Yes	Mild	Moderate	Mild	1	1	1	0	0	0	No	No	No	No	No	No	No	25	Yes	No	No	No	No	Yes	No	No	No	No	No	No	No	No	No	No	No	No
7	01-0006	OS	BLTR	0.1	No	22	>=6	Yes	Yes	Severe	Severe	Mild	1	1	1	0	0	0	No	No	Yes	No	No	No	No	25	Yes	No	No	No	Yes	Yes	No	No	No	No	No	No	No	No	No	No	No	No
8	01-0007	OS	PLTR	0.2	No	1	1-5	No	Yes	Mild	Mild	None	1	1	1	0	0	0	No	No	No	No	No	No	No	40	Yes	No	Yes	Yes	No	Yes	No	No	No	No	No	No	Yes	No	No	No	No	Yes
9	01-0008	OD	PLTR	2.3	No	6	>=6	No	Yes	Severe	Mild	None	1	1	1	0	0	0	No	No	No	No	No	No	No	30	Yes	No	Yes	No	No	Yes	No	No	No	No	No	No	No	No	No	No	No	No
10	01-0009	OD	PLTR	0	No	8	>=6	No	Yes	Mild	Moderate	Mild	1	1	1	0	0	0	No	No	No	No	No	No	No	25	Yes	No	Yes	No	No	Yes	No	No	No	No	No	No	No	No	No	No	No	No
11	01-0010	OS	PLTR	0.2	No	3	1-5	No	Yes	Mild	Moderate	Mild	1	1	1	0	0	0	No	No	No	No	No	No	No	45	Yes	No	Yes	No	No	Yes	No	No	No	No	No	No	Yes	No	No	No	No	Yes
12	01-0011	OD	PLTR	0.4	No	14	>=6	Yes	Yes	Moderate	Moderate	None	1	1	1	0	0	0	No	No	No	No	No	No	No	50	Yes	No	Yes	No	No	Yes	No	No	No	No	No	No	No	No	No	No	No	No
13	01-0011	OS	PLTR	0.4	No	18	>=6	Yes	Yes	Mild	Severe	None	1	1	1	0	0	0	No	No	No	No	No	No	No	50	Yes	No	Yes	No	No	Yes	No	No	No	No	No	No	No	No	No	No	No	No
14	01-0012	OD	BLTR	0.1	No	2	1-5	No	Yes	Mild	Moderate	Mild	1	1	1	0	0	0	No	No	No	No	No	No	No	25	Yes	No	Yes	No	No	Yes	No	No	No	No	No	No	No	No	No	No	No	No
15	01-0012	OS	BLTR	0.2	No	1	1-5	No	Yes	Mild	Severe	Mild	1	1	1	0	0	0	No	No	No	No	No	No	No	25	No	No	No	No	No	No	No	No	No	No	No	No	No	No	No	No	No	No
16	01-0013	OD	BLTR	0.4	No	3	1-5	No	Yes	Mild	Severe	Mild	1	1	1	0	0	0	No	No	No	No	No	No	No	60	Yes	No	Yes	No	No	Yes	No	No	No	No	No	No	No	No	No	No	No	No
17	01-0013	OS	BLTR	0.5	No	16	>=6	No	Yes	Severe	Severe	Severe	1	1	1	0	0	1	No	No	No	No	No	Yes	Yes	60	Yes	No	Yes	No	No	Yes	No	No	No	No	No	No	No	No	No	No	No	No
18	01-0014	OD	PLTR	0.4	No	0	0	Yes	Yes	Mild	Severe	Moderate	1	1	1	0	0	0	No	No	No	No	No	No	No	20	No	No	No	No	No	No	No	No	No	No	No	No	No	No	No	No	No	No
19	01-0014	OS	PLTR	0.3	No	0	0	Yes	Yes	Mild	Severe	Moderate	1	1	1	0	0	0	No	No	No	No	No	No	No	20	No	No	No	No	No	No	No	No	No	No	No	No	No	No	No	No	No	No
20	01-0015	OD	BLTR	0.1	No	9	>=6	No	Yes	Severe	Severe	Severe	1	1	1	0	9	4	No	Yes	Yes	No	Yes	Yes	Yes	60	Yes	No	Yes	No	No	Yes	No	No	No	No	No	No	No	No	No	No	No	No
21	01-0016	OD	PLTR	0.4	No	1	1-5	No	Yes	Mild	Mild	None	1	1	1	0	0	0	No	No	No	No	No	No	No	40	Yes	No	No	No	No	Yes	No	No	No	No	No	No	No	No	No	No	No	No
22	01-0017	OD	BLTR	0.7	Yes	1	1-5	No	No	None	Mild	None	1	1	1	0	0	0	No	No	No	No	No	No	No	60	No	No	No	No	Yes	Yes	No	No	No	No	No	No	No	No	No	No	No	No
23	01-0018	OS	PLTR	0.3	No	1	1-5	No	Yes	Mild	Moderate	Mild	1	1	1	0	0	0	No	No	No	No	No	No	No	40	Yes	No	Yes	No	No	Yes	No	No	No	No	No	No	No	No	No	No	No	No
24	01-0019	OD	BLTR	0.7	Yes	2	1-5	Yes	No	None	Moderate	None	1	1	1	0	0	0	No	No	No	No	No	Yes	Yes	80	No	No	No	No	No	No	No	No	No	No	No	No	No	No	No	No	No	No
25	01-0019	OS	BLTR	0.6	Yes	1	1-5	Yes	No	None	Severe	None	1	1	1	0	0	0	No	No	No	No	No	Yes	Yes	80	Yes	No	Yes	Yes	No	Yes	No	No	No	No	No	No	No	No	No	No	No	No
26	01-0020	OS	PLTR	0.6	Yes	3	1-5	No	Yes	Mild	Moderate	None	1	1	1	0	0	0	No	No	No	No	No	No	No	70	No	No	No	No	No	No	No	No	No	No	No	No	No	No	No	No	No	No
27	01-0021	OS	BLTR	0.9	Yes	3	1-5	No	Yes	Mild	Moderate	Mild	1	1	1	0	0	0	No	No	No	No	No	No	No	85	Yes	No	Yes	No	No	Yes	No	No	No	No	No	No	Yes	No	Yes	No	No	Yes
28	01-0022	OD	PLTR	0.3	No	0	0	Yes	Yes	Mild	Moderate	None	1	1	1	0	0	0	No	No	No	No	No	No	No	30	Yes	No	No	No	No	Yes	No	No	No	No	No	No	No	No	No	No	No	No
29	01-0022	OS	PLTR	0.1	No	2	1-5	Yes	Yes	Moderate	Moderate	Mild	1	1	1	0	2	0	No	Yes	Yes	No	Yes	No	Yes	30	No	No	No	No	No	No	No	No	No	No	No	No	No	No	No	No	No	No
30	01-0023	OS	PLTR	2.4	Yes	1	1-5	No	Yes	Mild	Severe	None	1	1	1	0	0	0	No	No	No	No	No	No	No	75	Yes	No	No	No	No	Yes	No	No	No	No	No	No	No	No	No	No	No	No
31	01-0024	OD	PLTR	0.2	No	6	>=6	No	Yes	Severe	Mild	Mild	1	1	1	0	0	0	No	No	No	No	No	No	No	33	Yes	No	No	No	Yes	Yes	No	No	No	No	No	No	No	No	No	No	No	No
32	01-0024	OS	PLTR	0.2	No	1	1-5	No	Yes	Mild	Mild	Mild	1	1	1	0	0	0	No	No	Yes	No	No	No	No	33	No	No	No	No	No	No	No	No	No	No	No	No	No	No	No	No	No	No
33	01-0025	OS	PLTR	0.1	No	1	1-5	No	Yes	Mild	Severe	None	1	1	1	0	0	0	No	No	No	No	No	No	No	31	No	No	No	No	No	No	No	No	No	No	No	No	No	No	No	No	No	No
34	01-0026	OD	PLTR	0.7	No	2	1-5	No	Yes	Mild	Moderate	None	1	1	1	0	3	0	No	Yes	No	No	Yes	No	Yes	40	No	No	No	No	No	No	No	No	No	No	No	No	No	No	No	No	No	No
35	01-0027	OD	BLTR	0.7	No	10	>=6	No	Yes	Severe	Severe	Moderate	1	1	1	0	0	0	No	No	No	No	No	No	No	25	Yes	No	No	No	No	Yes	No	No	No	No	No	No	No	No	No	No	No	No
36	01-0027	OS	BLTR	0.3	No	2	1-5	No	Yes	Moderate	Severe	Moderate	1	1	1	0	0	0	Yes	No	No	No	No	No	No	25	Yes	Yes	No	No	No	Yes	No	No	No	No	No	No	No	No	No	No	No	No
37	01-0028	OS	BLTR	0.8	Yes	1	1-5	No	No	None	Moderate	None	1	1	1	0	0	0	No	No	No	No	No	No	No	50	No	No	No	No	No	No	No	No	No	No	No	No	No	No	No	No	No	No
38	01-0029	OD	BLTR	0.5	Yes	0	0	Yes	No	None	Severe	Moderate	1	1	1	0	0	0	No	No	No	No	No	No	No	70	Yes	No	Yes	No	No	Yes	No	No	No	No	No	No	No	No	No	No	No	No
39	01-0030	OD	BLTR	0.2	No	0	0	Yes	Yes	Mild	Moderate	None	1	1	1	0	0	0	No	No	No	No	No	No	No	45	No	No	No	No	No	No	No	No	No	No	No	No	No	No	No	No	No	No
40	01-0031	OD	BLTR	0.3	No	2	1-5	No	No	None	Moderate	None	1	1	1	0	0	0	No	No	No	No	No	No	No	50	Yes	No	Yes	Yes	No	Yes	Yes	Yes	Yes	No	No	Yes	Yes	No	Yes	No	No	Yes
41	01-0032	OS	BLTR	0.1	No	1	1-5	No	No	None	Moderate	Mild	1	1	1	0	0	0	No	No	No	No	No	No	No	40	No	Yes	No	No	No	Yes	No	No	No	No	No	No	No	No	No	No	No	No
42	01-0033	OD	PLTR	0.5	No	1	1-5	No	Yes	Mild	Severe	None	1	1	1	0	0	0	No	No	Yes	No	No	No	No	55	No	No	No	No	No	No	No	No	No	No	No	No	No	No	No	No	No	No
43	01-0033	OS	PLTR	0.6	No	1	1-5	No	Yes	Mild	Severe	None	1	1	1	0	0	0	No	No	No	No	No	No	No	55	No	No	No	No	No	No	No	No	No	No	No	No	No	No	No	No	No	No
44	01-0034	OD	PLTR	0.2	No	7	>=6	No	Yes	Moderate	Severe	None	1	1	1	0	0	0	No	No	No	No	No	No	No	35	No	No	No	No	No	No	No	No	No	No	No	No	No	No	No	No	No	No
45	01-0034	OS	PLTR	0.5	No	1	1-5	Yes	Yes	Moderate	Severe	None	1	1	1	0	2	0	No	Yes	Yes	No	Yes	No	Yes	35	No	No	No	No	No	No	No	No	No	No	No	No	No	No	No	No	No	No
46	01-0035	OS	BLTR	0.7	Yes	2	1-5	No	Yes	Mild	Mild	None	1	1	1	0	0	0	No	No	No	No	No	No	No	70	No	No	No	No	No	No	No	No	No	No	No	No	No	No	No	No	No	No
47	01-0036	OD	BLTR	0.6	No	2	1-5	Yes	Yes	Mild	Severe	None	1	1	1	0	0	0	No	No	No	No	No	No	No	50	No	No	No	No	No	No	No	No	No	No	No	No	No	No	No	No	No	No
48	01-0037	OS	BLTR	0.1	No	2	1-5	No	Yes	Mild	Severe	Mild	1	1	1	0	0	2	No	No	Yes	No	No	Yes	Yes	30	No	No	No	No	No	No	No	No	No	No	No	No	No	No	No	No	No	No
49	01-0038	OD	BLTR	0.7	No	1	1-5	No	Yes	Complete	Severe	Mild	1	1	1	0	0	0	No	No	No	No	No	No	No	25	No	No	No	No	No	No	No	No	No	No	No	No	No	No	No	No	No	No
50	01-0038	OS	BLTR	0.1	No	1	1-5	No	Yes	Severe	Severe	Mild	1	1	1	0	0	0	No	No	No	No	No	No	No	25	No	No	No	No	No	No	No	No	No	No	No	No	No	No	No	No	No	No
51	01-0039	OS	BLTR	0	No	6	>=6	No	Yes	Severe	Severe	Mild	1	1	1	0	2	2	No	Yes	Yes	No	Yes	Yes	Yes	35	No	No	No	No	No	No	No	No	No	No	No	No	No	No	No	No	No	No
52	01-0040	OD	BLTR	0.1	No	1	1-5	No	No	None	Moderate	None	1	1	1	0	0	0	No	No	No	No	No	No	No	38	No	No	No	No	No	No	No	No	No	No	No	No	No	No	No	No	No	No
53	01-0041	OS	BLTR	0.1	No	3	1-5	No	Yes	Mild	Moderate	Moderate	1	1	1	0	0	0	No	No	No	No	No	No	No	35	No	No	No	No	No	No	No	No	No	No	No	No	No	No	No	No	No	No
54	01-0042	OD	BLTR	0.3	No	2	1-5	No	Yes	Mild	Severe	Mild	1	1	1	0	0	0	No	No	No	No	No	No	No	35	No	No	No	No	No	No	No	No	No	No	No	No	No	No	No	No	No	No
55	01-0042	OS	BLTR	0.3	No	10	>=6	Yes	Yes	Complete	Severe	None	1	1	1	0	0	0	No	No	Yes	No	No	No	No	35	Yes	No	No	No	No	Yes	No	No	No	No	No	No	No	No	No	No	No	No
56	01-0043	OD	BLTR	0.5	No	21	>=6	No	Yes	Complete	Severe	Moderate	1	1	1	0	8	7	No	Yes	Yes	No	Yes	Yes	Yes	56	No	No	No	No	No	No	No	No	No	No	No	No	No	No	No	No	No	No
57	01-0044	OD	BLTR	0.4	No	3	1-5	No	No	None	Mild	Mild	1	1	1	0	0	0	No	No	No	No	No	No	No	35	No	No	No	No	No	No	No	No	No	No	No	No	No	No	No	No	No	No
58	01-0045	OD	BLTR	1	No	4	1-5	No	Yes	Severe	Severe	Mild	1	1	1	0	0	0	No	No	No	No	No	No	No	35	No	No	No	No	No	No	No	No	No	No	No	No	No	No	No	No	No	No
59	01-0046	OD	BLTR	0.3	No	2	1-5	No	Yes	Moderate	Moderate	None	1	1	1	0	0	0	No	No	No	No	No	No	No	50	No	No	No	No	No	No	No	No	No	No	No	No	No	No	No	No	No	No
60	01-0047	OD	BLTR	0.1	No	0	0	Yes	Yes	Severe	Mild	Moderate	1	1	1	0	1	0	No	Yes	No	No	Yes	No	Yes	25	Yes	No	Yes	No	No	Yes	No	No	No	No	No	No	No	No	No	No	No	No
61	01-0047	OS	BLTR	0	No	0	0	Yes	Yes	Severe	Moderate	Moderate	1	1	1	0	2	0	No	Yes	Yes	No	Yes	No	Yes	25	Yes	No	Yes	No	No	Yes	No	No	No	No	No	No	No	No	No	No	No	No
62	01-0048	OD	PLTR	0	No	1	1-5	No	Yes	Severe	Moderate	Mild	1	1	1	0	0	0	No	No	No	No	No	No	No	20	Yes	No	Yes	No	No	Yes	No	No	No	No	No	No	No	No	No	No	No	No
63	01-0049	OD	PLTR	0.1	No	4	1-5	No	Yes	Severe	Moderate	Mild	1	1	1	0	0	0	No	No	No	No	No	No	No	40	Yes	No	No	No	No	Yes	No	No	No	No	No	No	No	No	No	No	No	No
64	01-0050	OD	PLTR	0	No	10	>=6	No	Yes	Severe	Moderate	Mild	1	1	1	0	0	2	No	No	No	No	No	Yes	Yes	30	Yes	No	Yes	No	No	Yes	No	No	No	No	No	No	No	No	No	No	No	No
65	01-0051	OS	BLTR	0.2	No	5	1-5	No	Yes	Severe	Moderate	Mild	1	1	1	0	0	0	No	No	No	No	No	No	No	38	Yes	Yes	Yes	No	No	Yes	Yes	No	Yes	No	No	Yes	Yes	Yes	No	No	No	Yes
66	01-0052	OS	BLTR	0.1	No	3	1-5	No	Yes	Mild	Moderate	Mild	1	1	1	0	0	0	No	No	No	No	No	No	No	30	Yes	No	Yes	No	No	Yes	No	No	No	No	No	No	No	No	No	No	No	No
67	01-0053	OD	PLTR	0.7	No	5	1-5	No	Yes	Severe	Moderate	Moderate	1	1	1	0	0	0	No	No	No	No	No	No	No	35	No	No	No	No	No	No	No	No	No	No	No	No	No	No	No	No	No	No
68	01-0053	OS	PLTR	1.8	No	15	>=6	No	Yes	Complete	Moderate	Severe	1	1	1	0	0	0	No	No	Yes	No	No	No	No	35	No	No	No	No	No	No	No	No	No	No	No	No	No	No	No	No	No	No
69	01-0054	OD	BLTR	0.3	No	3	1-5	No	Yes	Mild	Severe	Mild	1	1	1	0	0	1	No	No	No	No	No	Yes	Yes	75	No	No	No	No	No	No	No	No	No	No	No	No	No	No	No	No	No	No
70	01-0054	OS	BLTR	0.5	Yes	3	1-5	No	Yes	Mild	Severe	Mild	1	1	1	0	0	0	No	No	No	No	No	No	No	75	No	No	No	No	No	No	No	No	No	No	No	No	No	No	No	No	No	No
71	01-0055	OD	PLTR	0.6	No	3	1-5	Yes	Yes	Complete	Severe	Moderate	1	1	1	0	0	0	No	No	No	No	No	No	No	50	No	No	No	No	No	No	No	No	No	No	No	No	No	No	No	No	No	No
72	01-0055	OS	PLTR	0.7	No	4	1-5	Yes	Yes	Complete	Severe	Mild	1	1	1	0	0	0	No	No	No	No	No	No	No	50	No	No	No	No	No	No	No	No	No	No	No	No	No	No	No	No	No	No
73	01-0056	OS	BLTR	0.1	No	3	1-5	No	No	None	Severe	None	1	1	1	0	0	2	No	Yes	Yes	No	No	Yes	Yes	60	No	No	No	No	No	No	No	No	No	No	No	No	No	No	No	No	No	No
74	01-0057	OS	PLTR	1.3	Yes	15	>=6	No	No	None	Moderate	Moderate	1	1	1	0	0	0	No	No	No	No	No	No	No	65	Yes	No	Yes	No	No	Yes	No	No	No	No	No	No	No	No	No	No	No	No
75	01-0058	OD	BLTR	0.5	No	10	>=6	No	Yes	Moderate	Severe	Moderate	1	1	1	0	0	0	No	No	No	No	No	No	No	30	Yes	Yes	Yes	No	No	Yes	No	No	No	No	No	No	No	No	No	No	No	No
76	01-0058	OS	BLTR	0.2	No	10	>=6	No	Yes	Moderate	Severe	Moderate	1	1	1	0	0	0	No	No	No	No	No	No	No	30	No	No	No	No	No	No	No	No	No	No	No	No	No	No	No	No	No	No
77	01-0059	OD	BLTR	0	No	6	>=6	Yes	No	None	Moderate	Moderate	1	1	1	0	0	0	No	No	Yes	No	No	No	No	35	No	No	No	No	No	No	No	No	No	No	No	No	No	No	No	No	No	No
78	01-0060	OS	BLTR	0.1	No	4	1-5	No	Yes	Moderate	Moderate	None	1	1	1	0	0	0	No	No	No	No	No	No	No	40	No	No	No	No	No	No	No	No	No	No	No	No	No	No	No	No	No	No
79	01-0061	OS	BLTR	0.8	No	1	1-5	No	Yes	Mild	Moderate	Moderate	1	1	1	0	0	0	No	No	No	No	No	No	No	28	No	No	No	No	No	No	No	No	No	No	No	No	No	No	No	No	No	No
80	01-0062	OS	BLTR	0.5	No	3	1-5	No	Yes	Moderate	Moderate	Moderate	1	1	1	0	0	0	No	No	No	No	No	No	No	35	No	No	No	No	No	No	No	No	No	No	No	No	No	No	No	No	No	No
81	01-0063	OD	BLTR	0	No	2	1-5	No	Yes	Mild	Moderate	Moderate	1	1	1	0	0	0	No	No	No	No	No	No	No	35	No	No	No	No	No	No	No	No	No	No	No	No	No	No	No	No	No	No
82	01-0064	OD	BLTR	0.1	No	2	1-5	No	Yes	Mild	Moderate	Moderate	1	1	1	0	0	0	No	No	No	No	No	No	No	37	Yes	No	Yes	No	No	Yes	No	No	No	No	No	No	No	No	No	No	No	No
83	01-0064	OS	BLTR	0.1	No	1	1-5	No	Yes	Mild	Moderate	Moderate	1	1	1	0	0	0	No	No	No	No	No	No	No	37	No	No	No	No	No	No	No	No	No	No	No	No	No	No	No	No	No	No
84	01-0065	OD	BLTR	0.3	No	2	1-5	No	Yes	Mild	Moderate	Moderate	1	1	1	0	0	0	No	No	No	No	No	No	No	66	Yes	No	No	No	Yes	Yes	No	No	No	No	No	No	No	No	No	No	No	No
85	01-0066	OD	PLTR	0.5	Yes	0	0	Yes	No	None	Moderate	Moderate	1	1	1	0	0	0	No	No	No	No	No	No	No	70	Yes	No	No	No	Yes	Yes	No	No	No	No	No	No	No	No	No	No	No	No
86	01-0067	OS	PLTR	0.2	No	15	>=6	No	Yes	Moderate	Moderate	Moderate	1	1	1	0	0	0	No	No	No	No	No	No	No	38	No	No	No	No	No	No	Yes	No	Yes	No	No	Yes	No	No	No	No	No	No
87	01-0068	OD	PLTR	0.2	No	10	>=6	No	Yes	Severe	Moderate	Severe	1	1	1	0	0	0	No	No	No	No	No	No	No	35	No	No	No	No	No	No	No	No	No	No	No	No	No	No	No	No	No	No
88	01-0069	OD	PLTR	0.3	No	2	1-5	No	No	None	Moderate	Moderate	1	1	1	0	0	0	No	No	No	No	No	No	No	55	No	No	No	No	No	No	No	No	No	No	No	No	No	No	No	No	No	No
89	01-0069	OS	PLTR	0.5	No	1	1-5	No	No	None	Moderate	Moderate	1	1	1	0	0	0	No	No	No	No	No	No	No	55	No	No	No	No	No	No	No	No	No	No	No	No	No	No	No	No	No	No
90	01-0070	OD	PLTR	0.4	No	0	0	Yes	Yes	Moderate	Moderate	Moderate	1	1	1	0	0	0	No	No	No	No	No	No	No	35	Yes	No	No	Yes	No	Yes	Yes	No	Yes	No	No	Yes	No	No	No	No	No	No
91	01-0070	OS	PLTR	0.4	No	0	0	Yes	Yes	Moderate	Moderate	Moderate	1	1	1	0	0	0	No	No	No	No	No	No	No	35	No	No	No	No	No	No	No	No	No	No	No	No	No	No	No	No	No	No
92	01-0071	OS	BLTR	0.5	No	4	1-5	No	Yes	Mild	Moderate	Moderate	1	1	1	0	3	2	No	Yes	Yes	No	Yes	Yes	Yes	40	Yes	Yes	Yes	No	Yes	Yes	No	No	No	No	No	No	No	No	No	No	No	No
93	01-0072	OD	BLTR	0.1	No	15	>=6	No	Yes	Severe	Moderate	Moderate	1	1	1	0	0	10	No	Yes	Yes	No	No	Yes	Yes	35	No	No	No	No	No	No	No	No	No	No	No	No	No	No	No	No	No	No
94	01-0072	OS	BLTR	0	No	4	1-5	No	Yes	Mild	Moderate	Moderate	1	1	1	0	6	5	No	Yes	Yes	No	Yes	Yes	Yes	35	No	No	No	No	No	No	No	No	No	No	No	No	No	No	No	No	No	No
95	01-0073	OD	BLTR	0.7	No	0	0	Yes	No	None	Moderate	Severe	1	1	1	0	0	0	No	No	No	No	No	No	No	46	Yes	No	No	No	No	Yes	No	Yes	No	No	No	Yes	No	No	No	No	No	No
96	01-0074	OD	PLTR	1.8	Yes	3	1-5	No	No	None	Moderate	Moderate	1	1	1	0	0	0	No	No	No	No	No	No	No	80	No	No	No	Yes	No	Yes	No	No	No	No	No	No	No	No	No	No	No	No
97	01-0075	OS	PLTR	0.2	No	2	1-5	No	No	None	Moderate	Moderate	1	1	1	0	0	0	No	No	No	No	No	No	No	32	No	No	No	No	No	No	No	No	No	No	No	No	No	No	No	No	No	No
98	01-0076	OD	PLTR	0	No	1	1-5	No	No	None	Moderate	Moderate	1	1	1	0	0	0	No	No	No	No	No	No	No	35	Yes	No	No	No	No	Yes	No	No	No	No	No	No	No	No	No	No	No	No
99	01-0076	OS	PLTR	0.8	No	4	1-5	No	Yes	Mild	Moderate	Moderate	1	1	1	0	0	0	No	No	No	No	No	No	No	35	Yes	No	No	No	No	Yes	No	No	No	No	No	No	No	No	No	No	No	No
100	01-0077	OS	PLTR	0.1	No	5	1-5	No	Yes	Mild	Moderate	Moderate	1	1	1	0	0	0	No	No	No	No	No	No	No	50	Yes	No	No	No	No	Yes	Yes	No	Yes	No	No	Yes	Yes	No	Yes	No	No	Yes
101	01-0078	OD	PLTR	0.4	No	0	0	Yes	Yes	Mild	Moderate	Moderate	1	1	1	0	0	0	No	No	No	No	No	No	No	37	No	No	No	No	No	No	No	No	No	No	No	No	No	No	No	No	No	No
102	01-0078	OS	PLTR	0.3	No	6	>=6	No	Yes	Moderate	Moderate	Moderate	1	1	1	0	6	1	No	Yes	Yes	No	Yes	Yes	Yes	37	Yes	No	No	No	No	Yes	No	No	No	No	No	No	No	No	No	No	No	No
103	01-0079	OD	PLTR	0	No	0	0	Yes	Yes	Mild	Moderate	Moderate	1	1	1	0	0	0	No	No	No	No	No	No	No	35	No	No	No	No	No	No	No	No	No	No	No	No	No	No	No	No	No	No
104	01-0079	OS	PLTR	0.1	No	0	0	Yes	Yes	Mild	Moderate	Moderate	1	1	1	0	5	0	Yes	Yes	Yes	No	Yes	No	Yes	35	No	No	No	No	No	No	No	No	No	No	No	No	No	No	No	No	No	No
105	01-0080	OS	BLTR	0.5	No	20	>=6	No	Yes	Severe	Moderate	Severe	1	1	1	0	0	0	No	No	No	No	No	No	No	50	No	No	No	No	No	No	No	No	No	No	No	No	No	No	No	No	No	No
106	01-0081	OS	BLTR	0.7	Yes	1	1-5	No	Yes	Mild	Moderate	Moderate	1	1	1	0	3	0	No	Yes	Yes	No	Yes	No	Yes	70	No	No	No	No	No	No	No	No	No	No	No	No	No	No	No	No	No	No
107	01-0082	OS	BLTR	0.5	No	3	1-5	No	Yes	Mild	Severe	Moderate	1	1	1	0	0	0	No	Yes	No	No	No	No	No	70	No	No	No	No	No	No	No	No	No	No	No	No	No	No	No	No	No	No
108	01-0083	OS	BLTR	0.4	No	2	1-5	No	Yes	Mild	Moderate	Moderate	1	1	1	0	0	0	No	Yes	No	No	No	No	No	70	No	No	No	No	No	No	No	No	No	No	No	No	No	No	No	No	No	No
109	01-0084	OD	PLTR	0.2	No	3	1-5	No	Yes	Mild	Moderate	Severe	1	1	1	0	0	0	No	No	No	No	No	No	No	45	Yes	No	No	No	Yes	Yes	No	No	No	No	No	No	No	No	No	No	No	No
110	01-0085	OD	PLTR	0.2	No	6	>=6	No	Yes	Mild	Mild	Moderate	1	1	1	0	0	0	No	No	No	No	No	No	No	40	Yes	No	No	No	No	Yes	No	No	No	No	No	No	No	No	No	No	No	No
111	01-0085	OS	PLTR	0.3	No	8	>=6	No	Yes	Mild	Mild	Moderate	1	1	1	0	0	0	No	No	No	No	No	No	No	40	No	No	No	No	No	No	No	No	No	No	No	No	No	No	No	No	No	No
112	01-0086	OD	PLTR	0.5	Yes	1	1-5	No	Yes	Mild	Moderate	Moderate	1	1	1	0	0	0	No	No	No	No	No	No	No	60	No	No	No	No	No	No	No	No	No	No	No	No	No	No	No	No	No	No
113	01-0087	OD	PLTR	0.5	No	3	1-5	No	Yes	Moderate	Moderate	Moderate	1	1	1	0	0	0	No	No	No	No	No	No	No	35	No	No	No	No	No	No	No	No	No	No	No	No	No	No	No	No	No	No
114	01-0087	OS	PLTR	0.5	No	4	1-5	No	Yes	Moderate	Moderate	Moderate	1	1	1	0	1	1	No	Yes	Yes	No	Yes	Yes	Yes	35	No	No	No	No	No	No	No	No	No	No	No	No	No	No	No	No	No	No
115	01-0088	OD	PLTR	0.1	No	0	0	Yes	Yes	Moderate	Moderate	Moderate	1	1	1	0	0	0	No	No	No	No	No	No	No	37	No	No	No	No	No	No	No	No	No	No	No	No	No	No	No	No	No	No
116	01-0088	OS	PLTR	0.1	No	0	0	Yes	Yes	Moderate	Moderate	Moderate	1	1	1	0	0	0	No	No	No	No	No	No	No	37	Yes	No	No	No	No	Yes	No	No	No	No	No	No	No	No	No	No	No	No
117	01-0089	OS	PLTR	0.2	No	9	>=6	No	Yes	Severe	Moderate	Moderate	1	1	1	0	2	0	No	No	Yes	No	Yes	No	Yes	35	No	No	No	No	No	No	No	No	No	No	No	No	No	No	No	No	No	No
118	01-0090	OS	PLTR	1.3	Yes	4	1-5	No	Yes	Moderate	Severe	Moderate	1	1	1	0	0	0	No	No	No	No	No	No	No	57	No	Yes	No	No	No	Yes	Yes	Yes	No	No	Yes	Yes	No	No	No	No	No	No
119	01-0091	OS	BLTR	0.5	Yes	2	1-5	No	Yes	Severe	Severe	Moderate	1	1	1	0	0	1	No	No	Yes	No	No	Yes	Yes	42	No	No	No	No	No	No	No	No	No	No	No	No	No	No	No	No	No	No
120	01-0092	OS	BLTR	0.7	Yes	4	1-5	No	Yes	Mild	Moderate	Moderate	1	1	1	0	0	0	No	No	No	No	No	No	No	60	Yes	No	No	No	No	Yes	No	No	No	No	No	No	No	No	No	No	No	No
121	01-0093	OD	BLTR	0.7	Yes	7	>=6	No	Yes	Moderate	Severe	Moderate	1	1	1	0	0	0	No	No	No	No	No	No	No	75	No	No	No	No	No	No	No	No	No	No	No	No	No	No	No	No	No	No
122	01-0093	OS	BLTR	1.8	Yes	5	1-5	No	Yes	Moderate	Severe	Moderate	1	1	1	0	0	0	No	No	No	No	No	No	No	75	Yes	No	Yes	No	Yes	Yes	Yes	No	Yes	No	No	Yes	Yes	No	Yes	No	No	Yes
123	01-0094	OD	BLTR	0.4	No	0	0	Yes	Yes	Mild	Moderate	Severe	1	1	1	0	0	0	No	No	No	No	No	No	No	45	No	No	No	No	No	No	No	No	No	No	No	No	No	No	No	No	No	No
124	01-0095	OD	PLTR	0.5	No	0	0	Yes	Yes	Moderate	Severe	Moderate	1	1	1	0	0	0	No	No	No	No	No	No	No	45	No	No	No	No	No	No	No	No	No	No	No	No	No	No	No	No	No	No
125	01-0095	OS	PLTR	0.1	No	0	0	Yes	Yes	Moderate	Moderate	Moderate	1	1	1	0	0	0	No	No	No	No	No	No	No	45	No	No	No	No	No	No	No	No	No	No	No	No	No	No	No	No	No	No
126	01-0096	OS	PLTR	0.2	No	5	1-5	No	Yes	Mild	Moderate	Moderate	1	1	1	0	0	1	No	No	Yes	No	No	Yes	Yes	22	No	No	No	No	No	No	No	No	No	No	No	No	No	No	No	No	No	No
127	01-0097	OS	PLTR	0.5	No	4	1-5	No	Yes	Mild	Moderate	Moderate	1	1	1	0	0	0	No	No	No	No	No	No	No	75	Yes	No	No	No	No	Yes	Yes	No	No	No	Yes	Yes	No	No	No	No	No	No
128	01-0098	OD	PLTR	0.1	No	2	1-5	No	Yes	Moderate	Moderate	Moderate	1	1	1	0	0	0	No	No	No	No	No	No	No	35	No	No	No	No	No	No	No	No	No	No	No	No	No	No	No	No	No	No
129	01-0098	OS	PLTR	0.3	No	5	1-5	No	Yes	Moderate	Moderate	Severe	1	1	1	0	2	1	No	No	Yes	No	Yes	Yes	Yes	35	No	No	No	No	No	No	No	No	No	No	No	No	No	No	No	No	No	No
130	01-0099	OD	PLTR	0.2	No	4	1-5	No	Yes	Moderate	Severe	Severe	1	1	1	0	0	0	No	No	No	No	No	No	No	37	No	No	No	No	No	No	No	No	No	No	No	No	No	No	No	No	No	No
131	01-0099	OS	PLTR	0.5	No	5	1-5	No	Yes	Moderate	Moderate	Severe	1	1	1	0	0	0	No	No	No	No	No	No	No	37	No	No	No	No	No	No	No	No	No	No	No	No	No	No	No	No	No	No
132	01-0100	OD	BLTR	0.5	Yes	4	1-5	No	Yes	Moderate	Moderate	Moderate	1	1	1	0	0	0	No	No	No	No	No	No	No	55	No	No	No	No	No	No	No	No	No	No	No	No	No	No	No	No	No	No
133	01-0101	OD	BLTR	0.3	No	1	1-5	No	No	None	Moderate	Moderate	1	1	1	0	0	0	No	No	No	No	No	No	No	60	No	No	No	No	No	No	No	No	No	No	No	No	No	No	No	No	No	No
134	01-0102	OS	BLTR	2.4	Yes	2	1-5	No	Yes	Moderate	Moderate	Moderate	1	1	1	0	0	0	No	No	No	No	No	No	No	55	Yes	No	Yes	No	No	Yes	No	No	No	No	No	No	No	No	No	No	No	No
135	01-0103	OD	PLTR	0.5	No	0	0	Yes	Yes	Moderate	Severe	Severe	1	1	1	0	5	5	No	Yes	Yes	No	Yes	Yes	Yes	40	No	No	No	No	No	No	No	No	No	No	No	No	No	No	No	No	No	No
136	01-0103	OS	PLTR	0.6	No	0	0	Yes	Yes	Moderate	Severe	Severe	1	1	1	0	3	0	No	Yes	Yes	No	Yes	No	Yes	40	No	No	No	No	No	No	No	No	No	No	No	No	No	No	No	No	No	No
137	01-0104	OS	PLTR	0.3	No	1	1-5	No	Yes	Mild	Moderate	Moderate	1	1	1	0	0	0	No	No	No	No	No	No	No	70	Yes	Yes	No	No	No	Yes	No	No	No	No	No	No	No	No	No	No	No	No
138	01-0105	OD	PLTR	0.1	No	2	1-5	No	Yes	Mild	Moderate	Moderate	1	1	1	0	0	0	No	No	No	No	No	No	No	35	No	No	No	No	No	No	No	No	No	No	No	No	No	No	No	No	No	No
139	01-0106	OD	PLTR	0.4	No	2	1-5	No	Yes	Severe	Moderate	Severe	1	1	1	0	0	0	No	No	No	No	No	No	No	35	No	No	No	No	No	No	No	No	No	No	No	No	No	No	No	No	No	No
140	01-0106	OS	PLTR	0.3	No	0	0	Yes	Yes	Severe	Moderate	Severe	1	1	1	0	0	0	No	No	No	No	No	No	No	35	No	No	No	No	No	No	No	No	No	No	No	No	No	No	No	No	No	No
141	01-0107	OS	PLTR	0.5	No	8	>=6	No	Yes	Moderate	Moderate	Severe	1	1	1	0	0	0	No	No	No	No	No	No	No	35	No	No	No	No	No	No	No	No	No	No	No	No	No	No	No	No	No	No
142	01-0108	OD	BLTR	2.4	No	7	>=6	No	Yes	Moderate	Moderate	Severe	1	1	1	0	0	0	No	No	No	No	No	No	No	36	No	No	No	No	No	No	No	No	No	No	No	No	No	No	No	No	No	No
143	01-0108	OS	BLTR	0	No	5	1-5	No	Yes	Moderate	Moderate	Severe	1	1	1	0	0	0	No	No	No	No	No	No	No	36	No	No	No	No	No	No	No	No	No	No	No	No	No	No	No	No	No	No
144	01-0109	OD	BLTR	1.8	No	10	>=6	No	Yes	Moderate	Moderate	Severe	1	1	1	0	0	0	No	No	No	No	No	No	No	35	No	No	No	No	No	No	No	No	No	No	No	No	No	No	No	No	No	No
145	01-0109	OS	BLTR	1.8	Yes	7	>=6	No	Yes	Moderate	Moderate	Severe	1	1	1	0	0	0	No	No	No	No	No	No	No	35	Yes	No	No	No	No	Yes	No	No	No	No	No	No	No	No	No	No	No	No
146	01-0110	OD	BLTR	0.3	No	0	0	Yes	Yes	Moderate	Moderate	Moderate	1	1	1	0	0	0	No	No	No	No	No	No	No	45	No	No	No	No	No	No	No	No	No	No	No	No	No	No	No	No	No	No
147	01-0110	OS	BLTR	0.1	No	3	1-5	No	Yes	Moderate	Moderate	Moderate	1	1	1	0	0	0	No	No	No	No	No	No	No	45	No	No	No	No	No	No	No	No	No	No	No	No	No	No	No	No	No	No
148	01-0111	OD	BLTR	0.4	No	1	1-5	No	Yes	Moderate	Moderate	Moderate	1	1	1	0	0	0	No	No	No	No	No	No	No	45	No	No	No	No	No	No	No	No	No	No	No	No	No	No	No	No	No	No
149	01-0111	OS	BLTR	0.4	No	4	1-5	No	Yes	Moderate	Moderate	Moderate	1	1	1	0	0	0	No	No	No	No	No	No	No	45	No	No	No	No	No	No	No	No	No	No	No	No	No	No	No	No	No	No
150	01-0112	OS	BLTR	0.9	Yes	3	1-5	No	Yes	Mild	Moderate	Moderate	1	1	1	0	0	0	No	No	No	No	No	No	No	60	No	No	No	No	No	No	No	No	No	No	No	No	No	No	No	No	No	No
151	01-0113	OD	PLTR	1.3	Yes	11	>=6	No	Yes	Severe	Moderate	Severe	1	1	1	0	0	0	No	No	No	No	No	No	No	55	Yes	No	Yes	No	Yes	Yes	No	No	No	No	No	No	No	No	No	No	No	No
152	01-0113	OS	PLTR	1.8	Yes	1	1-5	No	Yes	Severe	Moderate	Severe	1	1	1	0	0	0	No	No	No	No	No	No	No	55	No	No	No	No	No	No	No	No	No	No	No	No	No	No	No	No	No	No
153	01-0114	OD	BLTR	0	No	3	1-5	No	Yes	Moderate	Moderate	Moderate	1	1	1	0	0	0	No	No	No	No	No	No	No	32	No	No	No	No	No	No	No	No	No	No	No	No	No	No	No	No	No	No
154	01-0115	OD	BLTR	0.7	Yes	5	1-5	No	Yes	Moderate	Moderate	Severe	1	1	1	0	0	0	No	No	No	No	No	No	No	80	No	No	No	No	No	No	No	No	No	No	No	No	No	No	No	No	No	No
155	01-0115	OS	BLTR	0.8	Yes	6	>=6	No	Yes	Moderate	Moderate	Severe	1	1	1	0	0	0	No	No	No	No	No	No	No	80	Yes	No	Yes	No	No	Yes	No	No	No	No	No	No	No	No	No	No	No	No
156	01-0116	OS	PLTR	0.2	No	4	1-5	No	Yes	Mild	Moderate	Moderate	1	1	1	0	0	0	No	No	No	No	No	No	No	25	Yes	No	No	No	No	Yes	No	No	No	No	No	No	No	No	No	No	No	No
157	01-0117	OD	PLTR	0.2	No	3	1-5	No	Yes	Moderate	Moderate	Moderate	1	1	1	0	0	0	No	No	No	No	No	No	No	40	No	No	No	No	No	No	No	No	No	No	No	No	No	No	No	No	No	No
158	01-0117	OS	PLTR	0.3	No	1	1-5	No	Yes	Moderate	Moderate	Moderate	1	1	1	0	0	0	No	No	No	No	No	No	No	40	No	No	No	No	No	No	No	No	No	No	No	No	No	No	No	No	No	No
159	01-0118	OD	PLTR	0.4	No	6	>=6	No	Yes	Moderate	Moderate	Severe	1	1	1	0	0	0	No	No	Yes	No	No	No	No	45	No	No	No	No	No	No	No	No	No	No	No	No	No	No	No	No	No	No
160	01-0119	OD	PLTR	0	No	0	0	Yes	Yes	Moderate	Moderate	Severe	1	1	1	0	5	3	No	Yes	Yes	No	Yes	Yes	Yes	40	No	No	No	No	No	No	No	No	No	No	No	No	No	No	No	No	No	No
161	01-0119	OS	PLTR	0	No	0	0	Yes	Yes	Moderate	Moderate	Severe	1	1	1	0	0	1	No	No	Yes	No	No	Yes	Yes	40	No	No	No	No	No	No	No	No	No	No	No	No	No	No	No	No	No	No
162	01-0120	OD	BLTR	0.1	No	1	1-5	No	No	None	Moderate	Moderate	1	1	1	0	0	0	No	No	No	No	No	No	No	45	No	No	No	No	No	No	No	No	No	No	No	No	No	No	No	No	No	No
163	01-0121	OD	BLTR	0.7	Yes	12	>=6	No	Yes	Severe	Moderate	Severe	1	1	1	0	0	1	No	No	Yes	No	No	Yes	Yes	60	No	No	No	No	No	No	No	No	No	No	No	No	No	No	No	No	No	No
164	01-0121	OS	BLTR	0.5	Yes	11	>=6	No	Yes	Severe	Moderate	Severe	1	1	1	0	0	1	No	No	Yes	No	No	Yes	Yes	60	Yes	No	No	No	No	Yes	No	No	No	No	No	No	No	No	No	No	No	No
165	01-0122	OD	BLTR	0.4	Yes	10	>=6	No	Yes	Mild	Moderate	Moderate	1	1	1	0	0	0	No	No	No	No	No	No	No	60	Yes	Yes	Yes	No	No	Yes	Yes	No	Yes	No	No	Yes	Yes	No	Yes	No	No	Yes
166	01-0122	OS	BLTR	0.4	Yes	10	>=6	No	Yes	Mild	Moderate	Moderate	1	1	1	0	0	0	No	No	No	No	No	No	No	60	Yes	Yes	Yes	No	No	Yes	Yes	No	Yes	No	No	Yes	Yes	No	Yes	No	No	Yes
167	01-0123	OS	BLTR	0.5	Yes	2	1-5	No	Yes	Mild	Moderate	Moderate	1	1	1	0	1	2	No	Yes	Yes	No	Yes	Yes	Yes	40	No	Yes	No	No	No	Yes	No	No	No	No	No	No	No	No	No	No	No	No
168	01-0124	OS	BLTR	0.3	No	2	1-5	No	Yes	Mild	Moderate	Moderate	1	1	1	0	0	0	No	No	No	No	No	No	No	35	No	No	No	No	No	No	No	No	No	No	No	No	No	No	No	No	No	No
169	01-0125	OS	PLTR	0.6	No	2	1-5	No	Yes	Mild	Moderate	Moderate	1	1	1	0	1	1	No	Yes	No	No	Yes	Yes	Yes	18	No	No	No	No	No	No	No	No	No	No	No	No	No	No	No	No	No	No
170	01-0126	OD	BLTR	0.1	No	10	>=6	No	Yes	Moderate	Moderate	Moderate	1	1	1	0	0	0	No	Yes	No	No	No	No	No	55	No	No	No	No	No	No	No	No	No	No	No	No	No	No	No	No	No	No
171	01-0127	OD	BLTR	1.3	No	25	>=6	No	Yes	Complete	Severe	Severe	1	1	1	0	4	8	No	Yes	Yes	No	Yes	Yes	Yes	35	No	No	No	No	No	No	No	No	No	No	No	No	No	No	No	No	No	No
172	01-0128	OS	BLTR	0.5	No	2	1-5	No	Yes	Mild	Moderate	Moderate	1	1	1	0	0	0	No	No	No	No	No	No	No	23	No	No	No	No	No	No	No	Yes	No	No	No	Yes	No	No	No	No	No	No
173	01-0130	OD	BLTR	0.6	Yes	5	1-5	No	Yes	Severe	Moderate	Moderate	1	1	1	0	0	2	No	No	Yes	No	No	Yes	Yes	65	Yes	No	Yes	No	No	Yes	No	No	No	No	No	No	No	No	No	No	No	No
174	01-0130	OS	BLTR	0.6	Yes	5	1-5	No	Yes	Severe	Moderate	Moderate	1	1	1	0	0	1	No	No	Yes	No	No	Yes	Yes	65	Yes	No	Yes	No	No	Yes	No	No	No	No	No	No	No	No	No	No	No	No
175	01-0131	OD	BLTR	0.3	No	0	0	Yes	Yes	Moderate	Moderate	Moderate	1	1	1	0	0	0	No	No	No	No	No	No	No	30	Yes	No	Yes	No	Yes	Yes	No	No	No	No	No	No	No	No	No	No	No	No
176	01-0131	OS	BLTR	0.1	No	1	1-5	No	Yes	Moderate	Moderate	Moderate	1	1	1	0	0	0	No	No	No	No	No	No	No	30	Yes	No	Yes	No	Yes	Yes	No	No	No	No	No	No	No	No	No	No	No	No
177	01-0132	OS	BLTR	0.3	No	7	>=6	No	Yes	Moderate	Moderate	Moderate	1	1	1	0	0	0	No	No	No	No	No	No	No	30	No	No	No	No	No	No	No	Yes	No	No	No	Yes	No	No	No	No	No	No
178	01-0133	OS	BLTR	0.7	No	3	1-5	No	Yes	Moderate	Moderate	Moderate	1	1	1	0	0	0	No	No	No	No	No	No	No	55	Yes	No	Yes	No	No	Yes	No	No	No	No	No	No	No	No	No	No	No	No
179	01-0134	OD	BLTR	0.3	No	5	1-5	No	Yes	Severe	Moderate	Moderate	1	1	1	0	0	0	No	No	No	No	No	No	No	40	No	No	No	No	No	No	No	No	No	No	No	No	No	No	No	No	No	No
180	01-0134	OS	BLTR	0.4	No	5	1-5	No	Yes	Severe	Moderate	Moderate	1	1	1	0	1	1	No	Yes	No	No	Yes	Yes	Yes	40	No	No	No	No	No	No	No	No	No	No	No	No	No	No	No	No	No	No
181	01-0135	OS	BLTR	0.6	No	0	0	Yes	Yes	Moderate	Moderate	Moderate	1	1	1	0	0	0	No	No	No	No	No	No	No	45	No	No	No	No	No	No	No	No	No	No	No	No	No	No	No	No	No	No
182	01-0136	OD	BLTR	0.3	No	1	1-5	No	Yes	Moderate	Moderate	Moderate	1	1	1	0	0	0	No	No	No	No	No	No	No	30	No	No	No	No	No	No	No	No	No	No	No	No	No	No	No	No	No	No
183	01-0136	OS	BLTR	0.7	No	2	1-5	No	Yes	Moderate	Moderate	Moderate	1	1	1	0	0	0	No	No	No	No	No	No	No	30	No	No	No	No	No	No	No	No	No	No	No	No	No	No	No	No	No	No
184	01-0137	OD	BLTR	0	No	2	1-5	No	Yes	Moderate	Moderate	Moderate	1	1	1	0	0	0	No	No	No	No	No	No	No	36	Yes	No	No	No	No	Yes	No	No	No	No	No	No	No	No	No	No	No	No
185	01-0137	OS	BLTR	0.2	No	10	>=6	No	Yes	Moderate	Moderate	Moderate	1	1	1	0	0	0	No	No	No	No	No	No	No	36	Yes	No	No	No	No	Yes	No	No	No	No	No	No	No	No	No	No	No	No
186	01-0138	OD	BLTR	1	Yes	0	0	Yes	Yes	Moderate	Moderate	Moderate	1	1	1	0	4	3	No	Yes	Yes	No	Yes	Yes	Yes	45	No	No	No	No	No	No	No	No	No	No	No	No	No	No	No	No	No	No
187	01-0138	OS	BLTR	1	Yes	0	0	Yes	Yes	Moderate	Moderate	Moderate	1	1	1	0	2	4	No	Yes	Yes	No	Yes	Yes	Yes	45	Yes	No	Yes	No	Yes	Yes	No	No	No	No	No	No	No	No	No	No	No	No
188	01-0139	OD	BLTR	0.8	No	10	>=6	No	Yes	Severe	Moderate	Severe	1	1	1	0	0	0	No	No	No	No	No	No	No	50	Yes	No	Yes	No	Yes	Yes	Yes	Yes	No	No	Yes	Yes	No	No	No	No	No	No
189	01-0139	OS	BLTR	0.4	No	10	>=6	No	Yes	Severe	Moderate	Severe	1	1	1	0	0	1	No	Yes	Yes	No	No	Yes	Yes	50	No	No	No	No	No	No	No	No	No	No	No	No	No	No	No	No	No	No
190	01-0140	OS	BLTR	0.5	No	4	1-5	No	Yes	Moderate	Moderate	Moderate	1	1	1	0	0	0	No	No	No	No	No	No	No	65	No	No	No	No	Yes	Yes	No	No	No	No	No	No	No	No	No	No	No	No
191	01-0141	OS	BLTR	0.2	No	0	0	Yes	Yes	Moderate	Moderate	Moderate	1	1	1	0	0	0	No	No	No	No	No	No	No	45	No	No	No	No	No	No	No	No	No	No	No	No	No	No	No	No	No	No
192	01-0142	OS	BLTR	0.1	No	3	1-5	No	Yes	Moderate	Moderate	Moderate	1	1	1	0	0	0	No	No	No	No	No	No	No	25	No	No	No	No	No	No	No	No	No	No	No	No	No	No	No	No	No	No
193	01-0143	OD	BLTR	0.8	No	9	>=6	No	Yes	Moderate	Moderate	Moderate	1	1	1	1	2	3	Yes	Yes	Yes	Yes	Yes	Yes	Yes	65	Yes	No	Yes	No	Yes	Yes	No	No	No	No	No	No	No	No	No	No	No	No
194	01-0144	OD	BLTR	0.5	Yes	3	1-5	No	Yes	Moderate	Moderate	Moderate	1	1	1	0	2	3	No	Yes	No	No	Yes	Yes	Yes	54	No	No	No	No	No	No	No	No	No	No	No	No	No	No	No	No	No	No
195	01-0144	OS	BLTR	0.7	Yes	9	>=6	No	Yes	Severe	Moderate	Moderate	1	1	1	0	0	0	No	Yes	No	No	No	No	No	54	No	No	No	No	No	No	No	No	No	No	No	No	No	No	No	No	No	No
196	01-0145	OD	BLTR	0.4	No	1	1-5	No	Yes	Mild	Severe	Moderate	1	1	1	0	0	0	No	No	No	No	No	No	No	50	No	No	No	No	No	No	No	No	No	No	No	No	No	No	No	No	No	No
197	01-0146	OS	BLTR	0.3	Yes	2	1-5	No	Yes	Mild	Mild	Moderate	1	1	1	0	0	0	No	No	No	No	No	No	No	55	No	No	No	No	No	No	No	No	No	No	No	No	No	No	No	No	No	No
198	01-0147	OD	BLTR	0.5	Yes	0	0	Yes	Yes	Moderate	Moderate	Severe	1	1	1	0	0	0	No	No	No	No	No	No	No	70	Yes	No	No	No	Yes	Yes	No	No	No	No	No	No	No	No	No	No	No	No
199	01-0147	OS	BLTR	1.3	No	0	0	Yes	Yes	Moderate	Severe	Severe	1	1	1	0	0	0	No	No	No	No	No	No	No	70	Yes	No	No	No	No	Yes	No	No	No	No	No	No	No	No	No	No	No	No
200	01-0148	OD	BLTR	0.2	No	0	0	Yes	Yes	Severe	Moderate	Moderate	1	1	1	0	0	0	No	No	No	No	No	No	No	36	Yes	Yes	No	No	No	Yes	No	Yes	No	No	No	Yes	No	No	No	No	No	No
201	01-0148	OS	BLTR	0.2	No	0	0	Yes	Yes	Severe	Moderate	Moderate	1	1	1	0	0	0	No	No	No	No	No	No	No	36	Yes	Yes	No	No	No	Yes	No	Yes	No	No	No	Yes	No	No	No	No	No	No
202	01-0149	OS	BLTR	0.6	No	3	1-5	No	Yes	Mild	Moderate	Moderate	1	1	1	0	0	0	No	No	No	No	No	No	No	40	No	No	No	No	No	No	No	No	No	No	No	No	No	No	No	No	No	No
203	01-0150	OS	BLTR	0.4	No	1	1-5	No	Yes	Mild	Moderate	Moderate	1	1	1	0	0	0	No	No	No	No	No	No	No	52	No	No	No	No	Yes	Yes	No	No	No	No	No	No	No	No	No	No	No	No
204	01-0151	OD	BLTR	0.8	Yes	0	0	Yes	Yes	Moderate	Moderate	Moderate	1	1	1	0	0	0	No	No	No	No	No	No	No	65	No	No	No	No	No	No	No	No	No	No	No	No	No	No	No	No	No	No
205	01-0151	OS	BLTR	1.3	Yes	0	0	Yes	Yes	Moderate	Moderate	Moderate	1	1	1	0	0	0	No	No	No	No	No	No	No	65	No	No	No	No	No	No	No	No	No	No	No	No	No	No	No	No	No	No
206	01-0152	OS	BLTR	1.8	No	4	1-5	No	Yes	Moderate	Moderate	Moderate	1	1	1	0	5	5	No	Yes	Yes	No	Yes	Yes	Yes	55	Yes	No	No	No	No	Yes	No	No	No	No	No	No	No	No	No	No	No	No
207	01-0153	OD	BLTR	0.2	No	1	1-5	No	Yes	Moderate	Moderate	Moderate	1	1	1	0	0	0	No	No	No	No	No	No	No	35	No	No	No	No	No	No	No	No	No	No	No	No	No	No	No	No	No	No
208	01-0154	OD	BLTR	0.1	No	0	0	Yes	Yes	Severe	Moderate	Severe	1	1	1	0	0	0	No	No	No	No	No	No	No	40	No	No	No	No	No	No	No	No	No	No	No	No	No	No	No	No	No	No
209	01-0154	OS	BLTR	0.2	No	0	0	Yes	Yes	Moderate	Moderate	Moderate	1	1	1	0	0	0	No	No	No	No	No	No	No	40	No	No	No	No	No	No	No	No	No	No	No	No	No	No	No	No	No	No
210	01-0155	OS	PLTR	0.4	No	1	1-5	No	Yes	Mild	Mild	Moderate	1	1	1	0	0	0	No	No	No	No	No	No	No	45	No	No	No	No	No	No	No	No	No	No	No	No	No	No	No	No	No	No
211	01-0156	OD	PLTR	0.2	No	3	1-5	No	Yes	Moderate	Moderate	Moderate	1	1	1	0	0	0	No	No	No	No	No	No	No	35	Yes	No	Yes	No	No	Yes	Yes	No	Yes	No	No	Yes	No	No	No	No	No	No
212	01-0157	OD	PLTR	0.2	No	1	1-5	No	Yes	Mild	Mild	Moderate	1	1	1	0	0	0	No	No	No	No	No	No	No	70	No	No	No	No	No	No	No	No	No	No	No	No	No	No	No	No	No	No
213	01-0158	OD	PLTR	0.1	No	5	1-5	No	Yes	Severe	Moderate	Severe	1	1	1	0	0	0	No	No	No	No	No	No	No	35	No	No	No	No	No	No	No	No	No	No	No	No	No	No	No	No	No	No
214	01-0158	OS	PLTR	0.3	No	3	1-5	No	Yes	Severe	Moderate	Severe	1	1	1	0	1	1	No	Yes	Yes	No	Yes	Yes	Yes	35	No	No	No	No	No	No	No	No	No	No	No	No	No	No	No	No	No	No
215	01-0159	OS	PLTR	0.1	No	2	1-5	No	Yes	Moderate	Moderate	Moderate	1	1	1	0	0	0	No	No	No	No	No	No	No	38	No	No	No	No	No	No	No	No	No	No	No	No	No	No	No	No	No	No
216	01-0160	OS	BLTR	0.4	No	4	1-5	No	Yes	Moderate	Moderate	Moderate	1	1	1	0	0	0	No	No	No	No	No	No	No	45	Yes	No	No	No	No	Yes	No	No	No	No	No	No	No	No	No	No	No	No
217	01-0161	OS	BLTR	0.5	No	0	0	Yes	Yes	Severe	Moderate	Moderate	1	1	1	0	0	0	No	No	No	No	No	No	No	38	Yes	No	Yes	No	No	Yes	No	No	No	No	No	No	No	No	No	No	No	No
218	01-0162	OD	PLTR	0.1	No	11	>=6	No	Yes	Moderate	Moderate	Moderate	1	1	1	0	0	0	No	No	No	No	No	No	No	30	No	No	No	No	No	No	No	No	No	No	No	No	No	No	No	No	No	No
219	01-0163	OD	PLTR	1.3	No	4	1-5	No	Yes	Moderate	Moderate	Moderate	1	1	1	0	0	0	No	No	No	No	No	No	No	40	No	No	No	No	No	No	No	No	No	No	No	No	No	No	No	No	No	No
220	01-0163	OS	PLTR	0.4	No	2	1-5	No	Yes	Moderate	Moderate	Moderate	1	1	1	0	0	0	No	No	No	No	No	No	No	40	No	No	No	No	No	No	No	No	No	No	No	No	No	No	No	No	No	No
221	01-0164	OS	PLTR	0.2	No	1	1-5	No	Yes	Mild	Moderate	Moderate	1	1	1	0	0	0	No	No	No	No	No	No	No	55	No	No	No	No	No	No	No	No	No	No	No	No	No	No	No	No	No	No
222	01-0165	OS	PLTR	0.4	No	3	1-5	No	Yes	Mild	Mild	Moderate	1	1	1	0	0	0	No	No	No	No	No	No	No	37	No	No	No	No	No	No	No	No	No	No	No	No	No	No	No	No	No	No
223	01-0166	OS	BLTR	0	No	0	0	Yes	Yes	Severe	Moderate	Moderate	1	1	1	0	0	0	No	No	No	No	No	No	No	40	No	No	No	No	No	No	No	No	No	No	No	No	No	No	No	No	No	No
224	01-0167	OD	PLTR	2.5	No	2	1-5	No	Yes	Mild	Moderate	Moderate	1	1	1	0	0	0	No	No	No	No	No	No	No	34	No	No	No	No	No	No	No	No	No	No	No	No	No	No	No	No	No	No
225	01-0167	OS	PLTR	0.5	No	2	1-5	No	Yes	Mild	Moderate	Moderate	1	1	1	0	0	0	No	No	No	No	No	No	No	34	No	No	No	No	No	No	No	No	No	No	No	No	No	No	No	No	No	No
226	01-0168	OS	BLTR	0.3	No	3	1-5	No	Yes	Moderate	Moderate	Moderate	1	1	1	0	0	0	No	No	No	No	No	No	No	50	Yes	No	Yes	No	No	Yes	No	No	No	No	No	No	No	No	No	No	No	No
227	01-0169	OS	BLTR	0.4	No	1	1-5	No	Yes	Mild	Moderate	Moderate	1	1	1	0	0	0	No	No	No	No	No	No	No	55	Yes	No	Yes	No	No	Yes	No	No	No	No	No	No	No	No	No	No	No	No
228	01-0170	OD	BLTR	0.4	No	0	0	Yes	No	None	Moderate	Moderate	1	1	1	0	2	0	No	Yes	No	No	Yes	No	Yes	60	No	No	No	No	No	No	No	No	No	No	No	No	No	No	No	No	No	No
229	01-0170	OS	BLTR	0.3	No	0	0	Yes	No	None	Moderate	Moderate	1	1	1	0	0	0	No	No	No	No	No	No	No	60	No	No	No	No	No	No	No	No	No	No	No	No	No	No	No	No	No	No
230	01-0171	OS	BLTR	0.7	No	2	1-5	No	Yes	Moderate	Moderate	Moderate	1	1	1	0	0	0	No	No	No	No	No	No	No	35	No	No	No	No	No	No	No	No	No	No	No	No	No	No	No	No	No	No
231	01-0172	OD	BLTR	0.2	No	8	>=6	No	Yes	Moderate	Moderate	Severe	1	1	1	0	0	0	No	No	No	No	No	No	No	40	No	No	No	No	No	No	No	No	No	No	No	No	No	No	No	No	No	No
232	01-0172	OS	BLTR	0.4	No	15	>=6	No	Yes	Severe	Moderate	Severe	1	1	1	0	0	0	No	No	No	No	No	No	No	40	No	No	No	No	No	No	No	No	No	No	No	No	No	No	No	No	No	No
233	01-0173	OD	PLTR	0	No	1	1-5	No	Yes	Mild	Moderate	Moderate	1	1	1	0	0	0	No	No	No	No	No	No	No	45	No	No	No	No	No	No	No	No	No	No	No	No	No	No	No	No	No	No
234	01-0174	OD	PLTR	0.8	Yes	15	>=6	No	Yes	Severe	Moderate	Severe	1	1	1	0	0	0	No	No	No	No	No	No	No	75	Yes	No	No	No	No	Yes	No	No	No	No	No	No	No	No	No	No	No	No
235	01-0175	OD	PLTR	0.1	No	2	1-5	No	Yes	Mild	Mild	Moderate	1	1	1	0	0	0	No	No	No	No	No	No	No	35	No	No	No	No	No	No	No	No	No	No	No	No	No	No	No	No	No	No
236	01-0176	OD	PLTR	0.1	No	0	0	Yes	Yes	Moderate	Moderate	Moderate	1	1	1	0	0	0	No	No	No	No	No	No	No	45	No	No	No	No	No	No	No	No	No	No	No	No	No	No	No	No	No	No
237	01-0176	OS	PLTR	0.5	No	0	0	Yes	Yes	Moderate	Moderate	Moderate	1	1	1	0	0	0	No	No	No	No	No	No	No	45	Yes	No	No	No	No	Yes	No	No	No	No	No	No	No	No	No	No	No	No
238	01-0177	OD	BLTR	0.3	No	1	1-5	No	Yes	Mild	Mild	Severe	1	1	1	0	0	0	No	No	No	No	No	No	No	65	No	No	No	No	No	No	No	No	No	No	No	No	No	No	No	No	No	No
239	01-0177	OS	BLTR	0.5	No	1	1-5	No	Yes	Moderate	Moderate	Severe	1	1	1	0	0	0	No	No	No	No	No	No	No	65	Yes	No	No	No	No	Yes	No	No	No	No	No	No	No	No	No	No	No	No
240	01-0178	OS	BLTR	0.4	No	2	1-5	No	Yes	Severe	Moderate	Moderate	1	1	1	0	0	0	No	No	No	No	No	No	No	35	No	No	No	No	No	No	No	No	No	No	No	No	No	No	No	No	No	No
241	01-0179	OD	BLTR	1.3	Yes	1	1-5	No	Yes	Moderate	Moderate	Moderate	1	1	1	0	0	0	No	No	No	No	No	No	No	65	No	No	No	No	No	No	No	No	No	No	No	No	No	No	No	No	No	No
242	01-0180	OD	PLTR	1	Yes	3	1-5	No	Yes	Moderate	Moderate	Moderate	1	1	1	0	0	0	No	No	No	No	No	No	No	80	Yes	No	No	No	No	Yes	Yes	No	Yes	No	No	Yes	No	No	No	No	No	No
243	01-0181	OD	PLTR	0.1	No	15	>=6	No	Yes	Moderate	Moderate	Moderate	1	1	1	0	0	0	No	No	No	No	No	No	No	45	No	No	No	No	No	No	No	No	No	No	No	No	No	No	No	No	No	No
244	01-0182	OD	PLTR	0.2	No	1	1-5	No	Yes	Moderate	Moderate	Moderate	1	1	1	0	0	0	No	No	No	No	No	No	No	30	No	No	No	No	No	No	No	No	No	No	No	No	No	No	No	No	No	No
245	01-0183	OD	PLTR	0	No	1	1-5	No	Yes	Mild	Moderate	Moderate	1	1	1	0	0	0	No	No	No	No	No	No	No	30	No	No	No	No	No	No	No	No	No	No	No	No	No	No	No	No	No	No
246	01-0183	OS	PLTR	0.1	No	0	0	Yes	Yes	Mild	Moderate	Moderate	1	1	1	0	1	2	No	No	No	No	Yes	Yes	Yes	30	No	No	No	No	No	No	No	No	No	No	No	No	No	No	No	No	No	No
247	01-0184	OD	PLTR	0	No	1	1-5	No	Yes	Mild	Moderate	Moderate	1	1	1	0	1	1	No	Yes	No	No	Yes	Yes	Yes	35	No	No	No	No	No	No	No	No	No	No	No	No	No	No	No	No	No	No
248	01-0185	OS	BLTR	0.5	No	8	>=6	No	Yes	Moderate	Moderate	Moderate	1	1	1	0	0	0	No	No	No	No	No	No	No	50	Yes	No	Yes	No	Yes	Yes	No	No	No	No	No	No	No	No	No	No	No	No
249	01-0186	OD	BLTR	0.1	No	2	1-5	No	Yes	Mild	Moderate	Moderate	1	1	1	0	1	1	No	Yes	Yes	No	Yes	Yes	Yes	30	No	No	No	No	No	No	No	No	No	No	No	No	No	No	No	No	No	No
250	01-0186	OS	BLTR	0.2	No	2	1-5	No	Yes	Mild	Moderate	Moderate	1	1	1	0	0	0	No	No	No	No	No	No	No	30	Yes	Yes	No	No	No	Yes	No	No	No	No	No	No	No	No	No	No	No	No
251	01-0187	OD	BLTR	0.1	No	0	0	Yes	Yes	Mild	Moderate	Moderate	1	1	1	0	0	0	No	No	No	No	No	No	No	75	No	No	No	No	No	No	No	No	No	No	No	No	No	No	No	No	No	No
252	01-0188	OS	BLTR	0.6	No	5	1-5	No	Yes	Moderate	Mild	Moderate	1	1	1	0	0	0	No	No	No	No	No	No	No	45	Yes	No	No	No	No	Yes	No	No	No	No	No	No	No	No	No	No	No	No
253	01-0189	OD	BLTR	0.4	Yes	5	1-5	No	Yes	Moderate	Moderate	Moderate	1	1	1	0	0	0	No	No	No	No	No	No	No	78	No	No	No	No	No	No	No	No	No	No	No	No	No	No	No	No	No	No
254	01-0190	OS	BLTR	0.4	No	2	1-5	No	Yes	Moderate	Moderate	Moderate	1	1	1	0	0	0	No	No	No	No	No	No	No	40	No	No	No	No	No	No	No	No	No	No	No	No	No	No	No	No	No	No
255	01-0191	OS	PLTR	0.3	No	3	1-5	No	Yes	Moderate	Moderate	Moderate	1	1	1	0	0	0	No	No	No	No	No	No	No	60	No	No	No	No	No	No	No	No	No	No	No	No	No	No	No	No	No	No
256	01-0192	OS	PLTR	0.6	Yes	2	1-5	No	Yes	Moderate	Moderate	Moderate	1	1	1	0	0	0	No	No	No	No	No	No	No	80	No	No	No	No	No	No	No	No	No	No	No	No	No	No	No	No	No	No
257	01-0193	OD	PLTR	0.4	No	3	1-5	No	Yes	Moderate	Moderate	Moderate	1	1	1	0	0	0	No	No	No	No	No	No	No	40	Yes	No	No	No	No	Yes	No	No	No	No	No	No	No	No	No	No	No	No
258	01-0194	OD	PLTR	1.3	Yes	0	0	Yes	Yes	Mild	Moderate	Moderate	1	1	1	0	0	0	No	No	No	No	No	No	No	50	No	No	No	No	Yes	Yes	No	No	No	No	Yes	Yes	No	No	No	No	No	No
259	01-0195	OD	PLTR	0.6	Yes	20	>=6	No	Yes	Severe	Moderate	Moderate	1	1	1	0	0	0	No	No	No	No	No	No	No	36	No	No	No	No	No	No	No	No	No	No	No	No	No	No	No	No	No	No
260	01-0196	OD	BLTR	0.7	No	2	1-5	No	Yes	Mild	Moderate	Moderate	1	1	1	0	0	0	No	Yes	No	No	No	No	No	40	No	No	No	No	No	No	No	No	No	No	No	No	No	No	No	No	No	No
261	01-0197	OS	BLTR	0.7	Yes	0	0	Yes	Yes	Mild	Moderate	Moderate	1	1	1	0	0	0	No	No	No	No	No	No	No	60	No	No	No	No	No	No	No	Yes	No	No	No	Yes	No	No	No	No	No	No
262	01-0198	OD	PLTR	0.4	No	15	>=6	No	Yes	Severe	Moderate	Moderate	1	1	1	0	0	0	No	No	No	No	No	No	No	30	Yes	No	No	No	No	Yes	No	No	No	No	No	No	No	No	No	No	No	No
263	01-0198	OS	PLTR	0	No	7	>=6	No	Yes	Severe	Moderate	Moderate	1	1	1	0	0	0	No	No	No	No	No	No	No	30	No	No	No	No	No	No	No	No	No	No	No	No	No	No	No	No	No	No
264	01-0199	OD	PLTR	0.1	No	0	0	Yes	Yes	Moderate	Moderate	Moderate	1	1	1	0	0	0	No	No	No	No	No	No	No	40	No	No	No	No	No	No	No	No	No	No	No	No	No	No	No	No	No	No
265	01-0199	OS	PLTR	0	No	0	0	Yes	Yes	Moderate	Moderate	Moderate	1	1	1	0	0	0	No	No	No	No	No	No	No	40	No	No	No	No	No	No	No	No	No	No	No	No	No	No	No	No	No	No
266	01-0200	OD	PLTR	1.8	No	1	1-5	No	Yes	Mild	Moderate	Moderate	1	1	1	0	0	2	No	No	Yes	No	No	Yes	Yes	50	No	No	No	No	No	No	No	No	No	No	No	No	No	No	No	No	No	No
267	01-0201	OD	PLTR	0.2	No	6	>=6	No	Yes	Severe	Moderate	Moderate	1	1	1	0	0	0	No	No	No	No	No	No	No	25	No	No	No	No	No	No	No	No	No	No	No	No	No	No	No	No	No	No
268	01-0202	OD	BLTR	0.5	Yes	3	1-5	No	Yes	Mild	Moderate	Moderate	1	1	1	0	0	0	No	No	No	No	No	No	No	55	No	No	No	No	No	No	No	No	No	No	No	No	No	No	No	No	No	No
269	01-0202	OS	BLTR	0.3	No	3	1-5	No	Yes	Mild	Moderate	Moderate	1	1	1	0	0	0	No	No	No	No	No	No	No	55	No	No	No	No	No	No	No	No	No	No	No	No	No	No	No	No	No	No
270	01-0203	OD	BLTR	0.4	No	7	>=6	No	Yes	Moderate	Moderate	Moderate	1	1	1	0	5	5	No	Yes	Yes	No	Yes	Yes	Yes	60	No	No	No	No	No	No	No	No	No	No	No	No	No	No	No	No	No	No
271	01-0203	OS	BLTR	0.6	No	4	1-5	No	Yes	Moderate	Moderate	Moderate	1	1	1	0	0	0	No	Yes	No	No	No	No	No	60	No	No	No	No	No	No	No	No	No	No	No	No	No	No	No	No	No	No
272	01-0204	OD	PLTR	0.4	No	18	>=6	No	Yes	Moderate	Moderate	Moderate	1	1	1	0	0	0	No	No	No	No	No	No	No	30	Yes	No	Yes	No	Yes	Yes	Yes	No	Yes	No	No	Yes	Yes	No	Yes	No	No	Yes
273	01-0205	OD	PLTR	0.1	No	0	0	Yes	Yes	Moderate	Moderate	Moderate	1	1	1	0	0	0	No	No	No	No	No	No	No	45	No	No	No	No	No	No	No	No	No	No	No	No	No	No	No	No	No	No
274	01-0205	OS	PLTR	0.1	No	0	0	Yes	Yes	Moderate	Moderate	Moderate	1	1	1	0	0	0	No	No	No	No	No	No	No	45	No	No	No	No	No	No	No	No	No	No	No	No	No	No	No	No	No	No
275	01-0206	OS	PLTR	0.1	No	1	1-5	No	Yes	Moderate	Moderate	Moderate	1	1	1	0	0	0	No	Yes	No	No	No	No	No	35	No	No	No	No	No	No	No	No	No	No	No	No	No	No	No	No	No	No
276	01-0207	OS	PLTR	0.3	No	1	1-5	No	Yes	Mild	Moderate	Moderate	1	1	1	0	0	0	No	No	No	No	No	No	No	54	No	No	No	No	No	No	No	No	No	No	No	No	No	No	No	No	No	No
277	01-0208	OD	PLTR	0.1	No	0	0	Yes	Yes	Moderate	Moderate	Moderate	1	1	1	0	0	0	No	No	No	No	No	No	No	35	No	No	No	No	Yes	Yes	Yes	Yes	No	No	Yes	Yes	No	No	No	No	No	No
278	01-0208	OS	PLTR	0.3	No	0	0	Yes	Yes	Moderate	Moderate	Moderate	1	1	1	0	0	0	No	No	No	No	No	No	No	35	No	No	No	No	No	No	No	No	No	No	No	No	No	No	No	No	No	No
279	01-0209	OD	PLTR	0.1	No	6	>=6	No	Yes	Moderate	Moderate	Moderate	1	1	1	0	0	0	No	No	No	No	No	No	No	30	No	No	No	No	No	No	No	No	No	No	No	No	No	No	No	No	No	No
280	01-0209	OS	PLTR	0	No	2	1-5	No	Yes	Moderate	Moderate	Moderate	1	1	1	0	0	0	No	No	No	No	No	No	No	30	No	No	No	No	No	No	No	No	No	No	No	No	No	No	No	No	No	No
281	01-0210	OS	PLTR	0.4	No	15	>=6	No	Yes	Complete	Moderate	Moderate	1	1	1	0	0	0	No	No	No	No	No	No	No	90	Yes	No	Yes	No	Yes	Yes	No	No	No	No	No	No	No	No	No	No	No	No
282	01-0211	OD	PLTR	0.7	Yes	2	1-5	No	Yes	Moderate	Moderate	Moderate	1	1	1	0	0	0	No	No	Yes	No	No	No	No	60	No	No	No	No	No	No	No	No	No	No	No	No	No	No	No	No	No	No
283	01-0212	OD	PLTR	0.1	No	1	1-5	No	Yes	Mild	Moderate	Moderate	1	1	1	0	0	0	No	No	No	No	No	No	No	35	No	No	No	No	No	No	No	No	No	No	No	No	No	No	No	No	No	No
284	01-0213	OD	PLTR	0.4	No	1	1-5	No	Yes	Mild	Moderate	Moderate	1	1	1	0	0	0	No	Yes	Yes	No	No	No	No	39	No	No	No	No	No	No	No	No	No	No	No	No	No	No	No	No	No	No
285	01-0213	OS	PLTR	0.5	No	1	1-5	No	Yes	Mild	Moderate	Moderate	1	1	1	0	0	0	No	Yes	Yes	No	No	No	No	39	No	No	No	No	No	No	No	No	No	No	No	No	No	No	No	No	No	No
286	01-0214	OD	PLTR	0.1	No	1	1-5	No	Yes	Mild	Moderate	Moderate	1	1	1	0	0	0	No	No	No	No	No	No	No	45	Yes	No	Yes	No	No	Yes	No	No	No	No	No	No	No	No	No	No	No	No
287	01-0215	OD	PLTR	0.2	No	10	>=6	No	Yes	Moderate	Moderate	Severe	1	1	1	0	0	0	No	No	No	No	No	No	No	60	No	No	No	No	No	No	No	No	No	No	No	No	No	No	No	No	No	No
288	01-0215	OS	PLTR	0.4	No	1	1-5	No	Yes	Mild	Moderate	Moderate	1	1	1	0	0	0	No	No	No	No	No	No	No	60	Yes	No	Yes	No	No	Yes	No	No	No	No	No	No	No	No	No	No	No	No
289	01-0216	OD	PLTR	0.7	No	6	>=6	No	Yes	Moderate	Moderate	Moderate	1	1	1	0	0	0	No	No	No	No	No	No	No	40	Yes	No	Yes	No	No	Yes	No	No	No	No	No	No	No	No	No	No	No	No
290	01-0216	OS	PLTR	0.4	No	1	1-5	No	Yes	Mild	Moderate	Moderate	1	1	1	0	0	0	No	No	No	No	No	No	No	40	Yes	No	Yes	No	No	Yes	No	No	No	No	No	No	No	No	No	No	No	No
291	01-0218	OD	PLTR	0.1	No	2	1-5	No	Yes	Moderate	Moderate	Moderate	1	1	1	0	0	0	No	No	No	No	No	No	No	35	Yes	No	Yes	No	No	Yes	No	No	No	No	No	No	No	No	No	No	No	No
292	01-0218	OS	PLTR	0	No	1	1-5	No	Yes	Moderate	Moderate	Moderate	1	1	1	0	0	0	No	No	No	No	No	No	No	35	Yes	No	Yes	No	No	Yes	Yes	Yes	Yes	No	No	Yes	No	No	No	No	No	No
293	01-0220	OS	PLTR	0.3	No	2	1-5	No	Yes	Moderate	Moderate	Moderate	1	1	1	0	0	0	No	No	No	No	No	No	No	50	No	No	No	No	No	No	No	No	No	No	No	No	No	No	No	No	No	No
294	01-0221	OS	PLTR	0.4	Yes	20	>=6	No	Yes	Severe	Severe	Severe	1	1	1	0	0	0	No	No	No	No	No	No	No	60	No	No	No	No	No	No	No	No	No	No	No	No	No	No	No	No	No	No
295	01-0222	OD	PLTR	0.5	Yes	1	1-5	No	Yes	Mild	Severe	Severe	1	1	1	0	0	0	No	No	No	No	No	No	No	50	No	No	No	No	No	No	No	No	No	No	No	No	No	No	No	No	No	No
296	01-0223	OS	PLTR	0.5	Yes	1	1-5	No	Yes	Mild	Moderate	Moderate	1	1	1	0	0	0	No	No	No	No	No	No	No	65	No	No	No	No	No	No	No	No	No	No	No	No	No	No	No	No	No	No
297	01-0224	OD	PLTR	0.4	Yes	5	1-5	No	Yes	Severe	Severe	Severe	1	1	1	0	0	0	No	No	No	No	No	No	No	60	No	No	No	No	No	No	No	No	No	No	No	No	No	No	No	No	No	No
298	01-0225	OD	PLTR	0.5	Yes	2	1-5	No	Yes	Mild	Severe	Moderate	1	1	1	0	0	0	No	No	No	No	No	No	No	50	Yes	No	Yes	No	No	Yes	Yes	No	Yes	No	No	Yes	Yes	No	Yes	No	No	Yes
299	01-0225	OS	PLTR	0.4	Yes	0	0	Yes	No	None	Severe	Severe	1	1	1	0	0	0	No	No	No	No	No	No	No	50	Yes	No	No	No	Yes	Yes	No	No	No	No	No	No	No	No	No	No	No	No
300	01-0226	OD	PLTR	0.6	No	6	>=6	No	Yes	Severe	Severe	Severe	1	1	1	0	0	0	No	No	No	No	No	No	No	50	No	No	No	No	No	No	No	No	No	No	No	No	No	No	No	No	No	No
301	01-0226	OS	PLTR	0.4	No	2	1-5	No	Yes	Mild	Severe	Severe	1	1	1	0	0	0	No	No	No	No	No	No	No	50	No	No	No	No	No	No	No	No	No	No	No	No	No	No	No	No	No	No
302	01-0227	OD	PLTR	0.1	No	0	0	Yes	Yes	Mild	Severe	Severe	1	1	1	0	0	0	No	No	No	No	No	No	No	40	No	No	No	No	No	No	No	No	No	No	No	No	No	No	No	No	No	No
303	01-0227	OS	PLTR	0.3	No	0	0	Yes	Yes	Mild	Severe	Severe	1	1	1	0	0	0	No	No	No	No	No	No	No	40	No	No	No	No	No	No	No	No	No	No	No	No	No	No	No	No	No	No
304	01-0228	OS	PLTR	0.4	Yes	3	1-5	No	Yes	Moderate	Severe	Severe	1	1	1	0	0	0	No	No	No	No	No	No	No	60	No	No	No	No	No	No	No	No	No	No	No	No	No	No	No	No	No	No
305	01-0229	OD	PLTR	0.6	Yes	20	>=6	No	Yes	Severe	Severe	Severe	1	1	1	0	0	0	No	No	No	No	No	No	No	64	No	No	No	No	No	No	No	No	No	No	No	No	No	No	No	No	No	No
306	01-0229	OS	PLTR	0.6	Yes	13	>=6	No	Yes	Severe	Severe	Severe	1	1	1	0	0	0	No	No	No	No	No	No	No	64	No	No	No	No	No	No	No	No	No	No	No	No	No	No	No	No	No	No
307	01-0231	OD	PLTR	0.7	Yes	4	1-5	No	Yes	Moderate	Severe	Severe	1	1	1	0	0	0	No	No	No	No	No	No	No	45	No	No	No	No	No	No	No	No	No	No	No	No	No	No	No	No	No	No
308	01-0232	OD	PLTR	0.1	No	8	>=6	No	Yes	Severe	Severe	Severe	1	1	1	0	0	0	No	No	No	No	No	No	No	25	No	No	No	No	No	No	No	No	No	No	No	No	No	No	No	No	No	No
309	01-0232	OS	PLTR	0.2	No	1	1-5	No	Yes	Moderate	Moderate	Moderate	1	1	1	0	0	0	No	No	No	No	No	No	No	25	No	No	No	No	No	No	No	No	No	No	No	No	No	No	No	No	No	No
310	01-0233	OD	PLTR	0.3	No	2	1-5	No	Yes	Moderate	Severe	Moderate	1	1	1	0	0	0	No	No	No	No	No	No	No	25	No	No	No	No	No	No	Yes	No	Yes	No	No	Yes	Yes	No	Yes	No	No	Yes
311	01-0234	OS	PLTR	0.3	No	2	1-5	No	Yes	Mild	Severe	Moderate	1	1	1	0	0	0	No	Yes	No	No	No	No	No	35	No	No	No	No	No	No	No	No	No	No	No	No	No	No	No	No	No	No
312	01-0235	OD	PLTR	0.3	No	0	0	Yes	Yes	Complete	Severe	Severe	1	1	1	0	0	0	No	No	No	No	No	No	No	50	No	No	No	No	No	No	No	No	No	No	No	No	No	No	No	No	No	No
313	01-0236	OD	PLTR	0.3	Yes	3	1-5	No	Yes	Mild	Severe	Severe	1	1	1	0	0	0	No	No	No	No	No	No	No	48	No	No	No	No	No	No	No	No	No	No	No	No	No	No	No	No	No	No
314	01-0236	OS	PLTR	0.3	Yes	0	0	Yes	Yes	Moderate	Severe	Moderate	1	1	1	0	0	0	No	No	No	No	No	No	No	48	No	No	No	No	No	No	No	No	No	No	No	No	No	No	No	No	No	No
315	01-0237	OD	PLTR	0.3	No	2	1-5	No	Yes	Mild	Moderate	Moderate	1	1	1	0	0	0	No	No	No	No	No	No	No	35	No	No	No	No	No	No	No	No	No	No	No	No	No	No	No	No	No	No
316	01-0237	OS	PLTR	0.3	No	0	0	Yes	Yes	Mild	Moderate	Moderate	1	1	1	0	0	0	No	No	No	No	No	No	No	35	No	No	No	No	No	No	No	No	No	No	No	No	No	No	No	No	No	No
317	01-0238	OS	PLTR	0	No	0	0	Yes	Yes	Severe	Severe	Moderate	1	1	1	0	0	0	No	No	No	No	No	No	No	21	No	No	No	No	No	No	No	No	No	No	No	No	No	No	No	No	No	No
318	01-0239	OD	PLTR	0	No	0	0	Yes	Yes	Severe	Moderate	Moderate	1	1	1	0	0	0	No	Yes	No	No	No	No	No	17	No	No	No	No	No	No	No	No	No	No	No	No	No	No	No	No	No	No
319	01-0240	OD	PLTR	0.2	No	5	1-5	No	Yes	Mild	Severe	Severe	1	1	1	0	0	0	No	No	No	No	No	No	No	42	No	No	No	No	No	No	No	No	No	No	No	No	No	No	No	No	No	No
320	01-0241	OS	PLTR	0.4	Yes	3	1-5	No	Yes	Mild	Moderate	Severe	1	1	1	0	0	0	No	No	No	No	No	No	No	50	No	No	No	No	No	No	No	No	No	No	No	No	No	No	No	No	No	No
321	01-0242	OD	PLTR	0.1	No	20	>=6	No	Yes	Complete	Severe	Severe	1	1	1	0	0	0	No	No	No	No	No	No	No	70	Yes	No	No	No	No	Yes	No	No	No	No	No	No	No	No	No	No	No	No
322	01-0242	OS	PLTR	1.3	Yes	3	1-5	No	Yes	Mild	Severe	Severe	1	1	1	0	0	0	No	No	No	No	No	No	No	70	Yes	No	Yes	No	No	Yes	No	No	No	No	No	No	No	No	No	No	No	No
323	01-0243	OD	PLTR	0.8	No	3	1-5	No	Yes	Moderate	Severe	Severe	1	1	1	0	0	0	No	No	No	No	No	No	No	50	No	No	No	No	No	No	No	No	No	No	No	No	No	No	No	No	No	No
324	01-0244	OS	PLTR	0.2	No	0	0	Yes	Yes	Severe	Severe	Severe	1	1	1	0	0	0	No	No	No	No	No	No	No	45	No	No	No	No	No	No	Yes	No	No	No	Yes	Yes	No	No	No	No	No	No
325	01-0245	OD	PLTR	0.1	No	2	1-5	No	Yes	Mild	Severe	Severe	1	1	1	0	0	0	No	No	No	No	No	No	No	22	No	No	No	No	No	No	No	No	No	No	No	No	No	No	No	No	No	No
326	01-0245	OS	PLTR	0.2	No	3	1-5	No	Yes	Mild	Severe	Severe	1	1	1	0	0	0	No	No	No	No	No	No	No	22	No	No	No	No	No	No	No	No	No	No	No	No	No	No	No	No	No	No
327	01-0246	OD	PLTR	0.6	No	2	1-5	No	Yes	Mild	Severe	Severe	1	1	1	0	0	0	No	No	No	No	No	No	No	55	No	No	No	No	No	No	No	No	No	No	No	No	No	No	No	No	No	No
328	01-0247	OS	PLTR	0.2	No	2	1-5	No	Yes	Mild	Severe	Moderate	1	0	1	0	.	0	No	.	No	No	.	No	No	18	No	No	No	No	No	No	.	.	.	.	.	.	No	No	No	No	No	No
329	01-0248	OD	PLTR	0.5	No	10	>=6	No	Yes	Moderate	Severe	Severe	1	1	1	0	0	0	No	No	No	No	No	No	No	45	No	No	No	No	No	No	No	No	No	No	No	No	No	No	No	No	No	No
330	01-0249	OD	PLTR	1.3	Yes	1	1-5	No	Yes	Mild	Severe	Moderate	1	1	1	0	0	0	No	No	No	No	No	No	No	46	No	No	No	No	No	No	No	No	No	No	No	No	No	No	No	No	No	No
331	01-0250	OS	PLTR	0.9	Yes	2	1-5	No	Yes	Mild	Moderate	Severe	1	0	1	0	.	0	No	.	No	No	.	No	No	60	No	No	No	No	No	No	.	.	.	.	.	.	No	No	No	No	No	No
332	01-0251	OD	PLTR	1	No	5	1-5	No	Yes	Moderate	Severe	Severe	1	1	1	0	0	0	No	Yes	No	No	No	No	No	90	No	No	No	No	No	No	No	No	No	No	No	No	No	No	No	No	No	No
333	01-0252	OD	PLTR	1.3	No	1	1-5	No	Yes	Mild	Moderate	Severe	1	1	1	0	0	0	No	Yes	No	No	No	No	No	30	No	No	No	No	No	No	No	No	No	No	No	No	No	No	No	No	No	No
334	01-0253	OD	PLTR	0.4	No	4	1-5	No	Yes	Moderate	Mild	Moderate	1	1	1	0	0	0	No	No	No	No	No	No	No	50	No	No	No	No	No	No	No	No	No	No	No	No	No	No	No	No	No	No
335	01-0254	OD	PLTR	0.1	No	0	0	Yes	Yes	Mild	Severe	Severe	1	1	1	0	0	0	No	No	No	No	No	No	No	35	No	No	No	No	No	No	No	No	No	No	No	No	No	No	No	No	No	No
336	01-0254	OS	PLTR	0.1	No	2	1-5	No	Yes	Moderate	Severe	Severe	1	1	1	0	1	0	Yes	No	No	No	Yes	No	Yes	35	No	No	No	No	No	No	No	No	No	No	No	No	No	No	No	No	No	No
337	01-0255	OD	PLTR	0.1	No	0	0	Yes	Yes	Complete	Severe	Severe	1	1	1	0	0	0	No	Yes	No	No	No	No	No	40	No	No	No	No	No	No	No	No	No	No	No	No	No	No	No	No	No	No
338	01-0255	OS	PLTR	0.1	No	0	0	Yes	Yes	Complete	Severe	Severe	1	1	1	0	0	0	No	No	No	No	No	No	No	40	No	No	No	No	No	No	No	No	No	No	No	No	No	No	No	No	No	No
339	01-0256	OD	PLTR	0.1	No	0	0	Yes	Yes	Severe	Severe	Severe	1	1	1	0	0	0	No	Yes	No	No	No	No	No	35	No	No	No	No	No	No	No	No	No	No	No	No	No	No	No	No	No	No
340	01-0256	OS	PLTR	0.1	No	0	0	Yes	Yes	Severe	Moderate	Moderate	1	1	1	0	0	0	No	Yes	No	No	No	No	No	35	No	No	No	No	No	No	No	No	No	No	No	No	No	No	No	No	No	No
341	01-0257	OS	PLTR	0.2	No	0	0	Yes	Yes	Severe	Severe	Severe	1	1	1	0	0	0	No	No	Yes	No	No	No	No	25	No	No	No	No	No	No	No	No	No	No	No	No	No	No	No	No	No	No
342	01-0259	OD	PLTR	0.1	No	3	1-5	No	Yes	Moderate	Severe	Severe	1	1	1	0	0	0	No	No	No	No	No	No	No	30	No	No	No	No	No	No	No	No	No	No	No	No	No	No	No	No	No	No
343	01-0260	OD	PLTR	0.5	Yes	2	1-5	No	Yes	Moderate	Severe	Severe	1	1	1	0	0	0	No	No	No	No	No	No	No	70	No	No	No	No	No	No	No	No	No	No	No	No	No	No	No	No	No	No
344	01-0261	OD	PLTR	0	No	3	1-5	No	Yes	Moderate	Severe	Severe	1	0	1	0	.	0	No	.	No	No	.	No	No	25	Yes	No	Yes	No	No	Yes	.	.	.	.	.	.	Yes	No	Yes	No	No	Yes
345	01-0262	OD	PLTR	0.2	No	1	1-5	No	Yes	Mild	Moderate	Moderate	1	1	1	0	0	0	No	No	No	No	No	No	No	40	No	No	No	No	No	No	No	No	No	No	No	No	No	No	No	No	No	No
346	01-0263	OS	PLTR	0.4	No	0	0	Yes	Yes	Severe	Severe	Severe	1	1	1	0	0	0	No	No	No	No	No	No	No	50	No	No	No	No	No	No	No	No	No	No	No	No	No	No	No	No	No	No
347	01-0264	OD	PLTR	0.7	No	3	1-5	No	Yes	Moderate	Severe	Severe	1	1	1	0	0	0	No	Yes	No	No	No	No	No	38	No	No	No	No	No	No	No	No	No	No	No	No	No	No	No	No	No	No
348	01-0264	OS	PLTR	0.8	No	3	1-5	No	Yes	Moderate	Severe	Severe	1	1	1	0	0	0	No	Yes	No	No	No	No	No	38	No	No	No	No	No	No	Yes	No	Yes	No	No	Yes	No	No	No	No	No	No
349	01-0265	OD	PLTR	0.1	No	1	1-5	No	Yes	Mild	Moderate	Severe	1	1	1	0	0	0	No	No	No	No	No	No	No	16	No	No	No	No	No	No	No	No	No	No	No	No	No	No	No	No	No	No
350	01-0266	OD	PLTR	0.4	No	3	1-5	No	Yes	Moderate	Severe	Severe	1	1	1	0	0	0	No	No	No	No	No	No	No	40	No	No	No	No	No	No	No	No	No	No	No	No	No	No	No	No	No	No
351	01-0266	OS	PLTR	0.4	No	2	1-5	No	Yes	Mild	Severe	Severe	1	1	1	0	0	0	No	No	No	No	No	No	No	40	Yes	Yes	No	No	No	Yes	No	No	No	No	No	No	No	No	No	No	No	No
352	01-0267	OD	PLTR	0.5	No	5	1-5	No	Yes	Moderate	Severe	Severe	1	1	1	0	0	0	No	No	No	No	No	No	No	40	No	No	No	No	No	No	No	No	No	No	No	No	No	No	No	No	No	No
353	01-0267	OS	PLTR	0.4	No	10	>=6	No	Yes	Severe	Severe	Severe	1	1	1	0	0	0	No	Yes	No	No	No	No	No	40	No	No	No	No	No	No	No	No	No	No	No	No	No	No	No	No	No	No
354	01-0268	OD	PLTR	0.2	No	0	0	Yes	Yes	Complete	Severe	Severe	1	1	1	0	0	0	No	No	No	No	No	No	No	35	Yes	No	Yes	No	No	Yes	No	No	No	No	No	No	No	No	No	No	No	No
355	01-0268	OS	PLTR	0.4	No	0	0	Yes	Yes	Complete	Severe	Severe	1	1	1	0	0	0	Yes	No	No	No	No	No	No	35	No	No	No	No	No	No	No	No	No	No	No	No	No	No	No	No	No	No
356	01-0269	OS	PLTR	0.6	Yes	18	>=6	No	Yes	Severe	Severe	Severe	1	1	1	0	1	3	Yes	Yes	Yes	No	Yes	Yes	Yes	60	No	No	No	No	No	No	No	No	No	No	No	No	No	No	No	No	No	No
357	01-0270	OD	PLTR	1	No	5	1-5	No	Yes	Severe	Severe	Severe	1	1	1	0	0	0	No	Yes	Yes	No	No	No	No	50	No	No	No	No	No	No	No	No	No	No	No	No	No	No	No	No	No	No
358	01-0270	OS	PLTR	0.4	No	8	>=6	No	Yes	Severe	Severe	Severe	1	1	1	0	0	0	No	No	No	No	No	No	No	50	No	No	No	No	No	No	No	No	No	No	No	No	No	No	No	No	No	No
359	01-0271	OD	PLTR	0.3	No	2	1-5	No	No	None	Moderate	Moderate	1	1	1	0	0	0	No	No	No	No	No	No	No	65	Yes	No	Yes	No	No	Yes	No	No	No	No	No	No	No	No	No	No	No	No
360	01-0272	OD	PLTR	0.3	No	2	1-5	No	Yes	Moderate	Severe	Severe	1	1	1	0	0	0	No	No	No	No	No	No	No	35	No	No	No	No	No	No	No	No	No	No	No	No	No	No	No	No	No	No
361	01-0273	OD	PLTR	0.3	No	5	1-5	No	Yes	Severe	Severe	Moderate	1	1	1	0	0	0	No	No	No	No	No	No	No	30	No	No	No	No	No	No	No	No	No	No	No	No	No	No	No	No	No	No
362	01-0274	OD	PLTR	0.3	No	0	0	Yes	Yes	Complete	Severe	Severe	1	1	1	0	0	0	No	No	No	No	No	No	No	30	Yes	No	Yes	No	No	Yes	No	No	No	No	No	No	No	No	No	No	No	No
363	01-0275	OD	PLTR	0.2	Yes	4	1-5	No	Yes	Mild	Severe	Severe	1	1	1	0	0	1	No	Yes	Yes	No	No	Yes	Yes	50	No	No	No	No	No	No	No	No	No	No	No	No	No	No	No	No	No	No
364	01-0275	OS	PLTR	0.7	Yes	8	>=6	No	Yes	Severe	Severe	Severe	1	1	1	0	0	0	No	Yes	Yes	No	No	No	No	50	No	No	No	No	No	No	No	No	No	No	No	No	No	No	No	No	No	No
365	01-0276	OD	PLTR	0.1	No	2	1-5	No	Yes	Mild	Severe	Severe	1	1	1	0	0	0	No	No	No	No	No	No	No	35	No	No	No	No	No	No	No	No	No	No	No	No	No	No	No	No	No	No
366	01-0276	OS	PLTR	0.2	No	1	1-5	No	No	None	Moderate	Moderate	1	1	1	0	0	0	No	No	No	No	No	No	No	35	No	No	No	No	No	No	No	No	No	No	No	No	No	No	No	No	No	No
367	01-0277	OD	PLTR	0.5	No	2	1-5	No	Yes	Mild	Severe	Severe	1	1	1	0	0	0	No	No	No	No	No	No	No	40	No	No	No	No	No	No	No	No	No	No	No	No	No	No	No	No	No	No
368	01-0278	OD	PLTR	0.5	Yes	3	1-5	No	Yes	Mild	Severe	Severe	1	1	1	0	0	0	No	No	No	No	No	No	No	60	No	No	No	No	No	No	No	No	No	No	No	No	No	No	No	No	No	No
369	01-0278	OS	PLTR	0.7	Yes	2	1-5	No	Yes	Mild	Severe	Severe	1	1	1	0	0	0	No	No	No	No	No	No	No	60	Yes	No	No	No	Yes	Yes	Yes	No	No	No	Yes	Yes	Yes	No	No	No	Yes	Yes
370	01-0279	OD	PLTR	0	No	10	>=6	No	Yes	Complete	Severe	Severe	1	1	1	0	0	0	No	No	Yes	No	No	No	No	16	No	No	No	No	No	No	No	No	No	No	No	No	No	No	No	No	No	No
371	01-0279	OS	PLTR	0.1	No	15	>=6	No	Yes	Complete	Severe	Severe	1	1	1	0	0	0	No	No	No	No	No	No	No	16	No	No	No	No	No	No	No	No	No	No	No	No	No	No	No	No	No	No
372	01-0280	OD	PLTR	0.5	Yes	3	1-5	No	Yes	Severe	Severe	Severe	1	1	1	0	0	0	No	No	No	No	No	No	No	65	No	No	No	No	No	No	No	No	No	No	No	No	No	No	No	No	No	No
373	01-0280	OS	PLTR	0.6	Yes	5	1-5	No	Yes	Severe	Severe	Severe	1	1	1	0	0	0	No	No	No	No	No	No	No	65	No	No	No	No	No	No	No	No	No	No	No	No	No	No	No	No	No	No
374	01-0281	OD	PLTR	0.1	No	2	1-5	No	Yes	Mild	Severe	Severe	1	1	1	0	0	0	No	No	No	No	No	No	No	40	No	No	No	No	No	No	No	No	No	No	No	No	No	No	No	No	No	No
375	01-0281	OS	PLTR	0.1	No	3	1-5	No	Yes	Moderate	Severe	Severe	1	1	1	0	0	0	No	No	No	No	No	No	No	40	No	No	No	No	No	No	No	No	No	No	No	No	No	No	No	No	No	No
376	01-0283	OD	PLTR	0.7	Yes	2	1-5	No	Yes	Mild	Severe	Severe	1	1	1	0	0	0	No	No	No	No	No	No	No	65	No	No	No	No	No	No	No	No	No	No	No	No	No	No	No	No	No	No
377	01-0284	OS	PLTR	0.7	Yes	4	1-5	No	Yes	Moderate	Severe	Severe	1	1	1	0	0	0	No	No	No	No	No	No	No	45	No	No	No	No	No	No	No	No	No	No	No	No	No	No	No	No	No	No
378	01-0285	OD	PLTR	0.6	Yes	3	1-5	No	Yes	Moderate	Severe	Severe	1	1	1	0	0	0	No	No	No	No	No	No	No	70	No	No	No	No	No	No	No	No	No	No	No	No	No	No	No	No	No	No
379	01-0286	OS	PLTR	0.1	No	1	1-5	No	Yes	Mild	Severe	Severe	1	1	1	0	0	0	No	No	No	No	No	No	No	40	No	No	No	No	No	No	No	No	No	No	No	No	No	No	No	No	No	No
380	01-0287	OD	PLTR	0.4	Yes	4	1-5	No	Yes	Moderate	Severe	Severe	1	1	1	0	0	0	No	No	Yes	No	No	No	No	50	No	No	No	No	No	No	No	No	No	No	No	No	No	No	No	No	No	No
381	01-0289	OS	PLTR	0.2	Yes	2	1-5	No	Yes	Moderate	Severe	Severe	1	0	1	0	.	0	No	.	No	No	.	No	No	40	No	No	No	No	No	No	.	.	.	.	.	.	No	No	No	No	No	No
382	01-0290	OD	PLTR	0.2	No	2	1-5	No	Yes	Mild	Severe	Severe	1	1	1	0	0	0	No	No	No	No	No	No	No	50	No	No	No	No	No	No	No	No	No	No	No	No	No	No	No	No	No	No
383	01-0291	OD	PLTR	0.2	No	0	0	Yes	Yes	Mild	Severe	Moderate	1	1	1	0	0	0	No	No	No	No	No	No	No	40	No	No	No	No	No	No	No	No	No	No	No	No	No	No	No	No	No	No
384	01-0293	OD	PLTR	0.7	No	5	1-5	No	Yes	Severe	Severe	Severe	1	1	1	0	0	0	No	No	No	No	No	No	No	30	Yes	No	Yes	No	No	Yes	No	No	No	No	No	No	No	No	No	No	No	No
385	01-0293	OS	PLTR	0.5	No	3	1-5	No	Yes	Mild	Severe	Severe	1	1	1	0	0	0	No	Yes	No	No	No	No	No	30	No	No	No	No	No	No	No	No	No	No	No	No	No	No	No	No	No	No
386	01-0294	OD	PLTR	0.6	Yes	0	0	Yes	Yes	Moderate	Severe	Severe	1	1	1	0	0	0	No	No	No	No	No	No	No	50	No	No	No	No	No	No	No	No	No	No	No	No	No	No	No	No	No	No
387	01-0294	OS	PLTR	0.7	Yes	0	0	Yes	Yes	Moderate	Severe	Severe	1	1	1	0	0	0	No	No	No	No	No	No	No	50	No	No	No	No	No	No	No	No	No	No	No	No	No	No	No	No	No	No
388	01-0295	OS	PLTR	0.1	No	3	1-5	No	Yes	Severe	Severe	Severe	1	1	1	0	0	0	No	No	No	No	No	No	No	45	No	No	No	No	No	No	No	No	No	No	No	No	No	No	No	No	No	No
389	01-0296	OD	PLTR	0.6	No	2	1-5	No	Yes	Mild	Severe	Severe	1	1	1	0	2	1	No	Yes	Yes	No	Yes	No	Yes	60	No	No	No	No	No	No	No	No	No	No	No	No	No	No	No	No	No	No
390	01-0297	OS	PLTR	0.4	No	1	1-5	No	Yes	Mild	Severe	Severe	1	1	1	0	0	0	No	No	No	No	No	No	No	75	No	No	No	No	No	No	No	No	No	No	No	No	No	No	No	No	No	No
391	01-0298	OS	PLTR	1.3	Yes	3	1-5	No	Yes	Mild	Mild	Severe	1	1	1	0	0	0	No	No	No	No	No	No	No	70	No	No	No	No	No	No	No	No	No	No	No	No	No	No	No	No	No	No
392	01-0299	OS	PLTR	0.1	No	2	1-5	No	Yes	Mild	Severe	Moderate	1	1	1	0	0	0	No	No	No	No	No	No	No	45	No	No	No	No	No	No	No	No	No	No	No	No	No	No	No	No	No	No
393	01-0300	OD	PLTR	0.5	Yes	3	1-5	No	Yes	Severe	Severe	Severe	1	1	1	0	0	0	No	No	No	No	No	No	No	70	No	No	No	No	No	No	No	No	No	No	No	No	No	No	No	No	No	No
394	01-0301	OS	PLTR	0.4	No	1	1-5	No	Yes	Moderate	Severe	Severe	1	1	1	0	0	0	No	No	No	No	No	No	No	35	No	No	No	No	No	No	No	No	No	No	No	No	No	No	No	No	No	No
395	01-0302	OD	PLTR	0.1	No	1	1-5	No	Yes	Mild	Severe	Severe	1	1	1	0	0	0	No	No	Yes	No	No	No	No	35	No	No	No	No	No	No	No	No	No	No	No	No	No	No	No	No	No	No
396	01-0302	OS	PLTR	0.2	No	5	1-5	No	Yes	Severe	Severe	Severe	1	1	1	0	0	0	No	No	Yes	No	No	No	No	35	No	No	No	No	No	No	No	No	No	No	No	No	No	No	No	No	No	No
397	01-0303	OD	PLTR	0.4	No	2	1-5	No	Yes	Mild	Moderate	Moderate	1	1	1	0	0	0	No	No	No	No	No	No	No	40	No	No	No	No	No	No	No	No	No	No	No	No	No	No	No	No	No	No
398	01-0304	OD	PLTR	0.4	No	2	1-5	No	Yes	Mild	Severe	Severe	1	1	1	0	0	0	No	No	No	No	No	No	No	50	No	No	No	No	No	No	No	No	No	No	No	No	No	No	No	No	No	No
399	01-0304	OS	PLTR	0.4	No	2	1-5	No	Yes	Severe	Severe	Severe	1	1	1	0	0	0	No	No	No	No	No	No	No	50	No	No	No	No	No	No	No	No	No	No	No	No	No	No	No	No	No	No
400	01-0305	OD	PLTR	0.2	No	4	1-5	No	Yes	Severe	Severe	Severe	1	1	1	0	0	0	No	No	No	No	No	No	No	40	No	No	No	No	No	No	No	No	No	No	No	No	No	No	No	No	No	No
401	01-0305	OS	PLTR	0.1	No	7	>=6	No	Yes	Severe	Severe	Severe	1	1	1	0	0	0	No	No	Yes	No	No	No	No	40	No	No	No	No	No	No	No	No	No	No	No	No	No	No	No	No	No	No
402	01-0307	OD	PLTR	0.3	No	0	0	Yes	Yes	Severe	Severe	Severe	1	1	1	0	0	0	No	No	Yes	No	No	No	No	30	No	No	No	No	No	No	No	No	No	No	No	No	No	No	No	No	No	No
403	01-0307	OS	PLTR	0.3	No	0	0	Yes	Yes	Severe	Severe	Moderate	1	1	1	0	0	0	No	No	No	No	No	No	No	30	No	No	No	No	No	No	No	No	No	No	No	No	No	No	No	No	No	No
404	01-0308	OD	PLTR	0.1	No	0	0	Yes	Yes	Complete	Severe	Severe	1	1	1	0	0	0	No	No	No	No	No	No	No	35	No	No	No	No	No	No	No	No	No	No	No	No	No	No	No	No	No	No
405	01-0308	OS	PLTR	0.1	No	0	0	Yes	Yes	Complete	Severe	Severe	1	1	1	0	0	0	No	No	No	No	No	No	No	35	No	No	No	No	No	No	No	No	No	No	No	No	No	No	No	No	No	No
406	01-0309	OD	PLTR	0.5	No	0	0	Yes	Yes	Severe	Severe	Severe	1	1	1	0	0	0	No	No	No	No	No	No	No	45	No	No	No	No	No	No	No	No	No	No	No	No	No	No	No	No	No	No
407	01-0310	OS	PLTR	0.9	No	5	1-5	No	Yes	Severe	Severe	Severe	1	1	1	0	0	0	No	No	No	No	No	No	No	44	No	No	No	No	No	No	No	No	No	No	No	No	No	No	No	No	No	No
408	01-0311	OD	PLTR	0.5	Yes	4	1-5	No	Yes	Severe	Severe	Severe	1	1	1	0	0	0	No	No	No	No	No	No	No	65	No	No	No	No	No	No	No	No	No	No	No	No	No	No	No	No	No	No
409	01-0311	OS	PLTR	0.4	Yes	2	1-5	No	Yes	Severe	Severe	Severe	1	1	1	0	0	0	No	No	No	No	No	No	No	65	No	No	No	No	No	No	No	No	No	No	No	No	No	No	No	No	No	No
410	01-0312	OS	PLTR	0.4	No	1	1-5	No	No	None	Moderate	Moderate	1	1	1	0	0	0	No	No	No	No	No	No	No	40	Yes	No	Yes	No	No	Yes	No	No	No	No	No	No	No	No	No	No	No	No
411	01-0313	OD	PLTR	0.4	No	4	1-5	No	Yes	Severe	Severe	Severe	1	1	1	0	0	0	No	No	No	No	No	No	No	50	No	No	No	No	No	No	No	No	No	No	No	No	No	No	No	No	No	No
412	01-0313	OS	PLTR	0.3	No	6	>=6	No	Yes	Severe	Severe	Severe	1	1	1	0	0	0	No	No	No	No	No	No	No	50	No	No	No	No	No	No	No	No	No	No	No	No	No	No	No	No	No	No
413	01-0314	OD	PLTR	0.2	No	3	1-5	No	Yes	Mild	Severe	Severe	1	1	1	0	0	0	No	No	No	No	No	No	No	22	No	No	No	No	No	No	No	No	No	No	No	No	No	No	No	No	No	No
414	01-0314	OS	PLTR	0.3	No	6	>=6	No	Yes	Moderate	Severe	Severe	1	1	1	0	1	1	No	Yes	Yes	No	Yes	Yes	Yes	22	No	No	No	No	No	No	No	No	No	No	No	No	No	No	No	No	No	No
415	01-0315	OD	PLTR	0.4	No	0	0	Yes	Yes	Complete	Severe	Severe	1	1	1	0	0	0	No	No	No	No	No	No	No	40	No	No	No	No	No	No	Yes	No	Yes	No	No	Yes	Yes	No	Yes	No	No	Yes
416	01-0315	OS	PLTR	0.6	No	0	0	Yes	Yes	Complete	Severe	Severe	1	1	1	0	0	0	No	No	No	No	No	No	No	40	No	No	No	No	No	No	Yes	No	Yes	No	No	Yes	Yes	No	Yes	No	No	Yes
417	01-0316	OD	PLTR	0.2	No	10	>=6	No	Yes	Severe	Severe	Moderate	1	1	1	0	0	0	No	No	No	No	No	No	No	50	No	No	No	No	No	No	No	No	No	No	No	No	No	No	No	No	No	No
418	01-0316	OS	PLTR	0.8	No	15	>=6	No	Yes	Complete	Severe	Moderate	1	1	1	0	0	0	No	No	No	No	No	No	No	50	Yes	Yes	No	No	No	Yes	No	No	No	No	No	No	No	No	No	No	No	No
419	01-0317	OD	PLTR	1.3	No	20	>=6	No	Yes	Complete	Severe	Severe	1	1	1	0	0	0	No	No	No	No	No	No	No	25	No	No	No	No	No	No	No	No	No	No	No	No	No	No	No	No	No	No
420	01-0317	OS	PLTR	1.3	No	20	>=6	No	Yes	Complete	Severe	Severe	1	1	1	0	0	0	No	No	Yes	No	No	No	No	25	No	No	No	No	No	No	No	No	No	No	No	No	No	No	No	No	No	No
421	01-0318	OS	PLTR	0.8	Yes	0	0	Yes	Yes	Mild	Moderate	Moderate	1	1	1	0	0	0	No	No	No	No	No	No	No	70	Yes	No	Yes	No	No	Yes	Yes	No	Yes	No	No	Yes	No	No	No	No	No	No
422	01-0319	OD	PLTR	0.3	No	4	1-5	No	Yes	Severe	Severe	Severe	1	1	1	0	0	0	No	No	No	No	No	No	No	49	No	No	No	No	No	No	No	No	No	No	No	No	No	No	No	No	No	No
423	01-0319	OS	PLTR	0.4	No	1	1-5	No	Yes	Moderate	Severe	Severe	1	1	1	0	0	0	No	No	No	No	No	No	No	49	No	No	No	No	No	No	No	No	No	No	No	No	No	No	No	No	No	No
424	01-0320	OD	PLTR	0.1	No	1	1-5	No	Yes	Mild	Severe	Severe	1	1	1	0	0	0	No	No	No	No	No	No	No	30	No	No	No	No	No	No	No	No	No	No	No	No	No	No	No	No	No	No
425	01-0320	OS	PLTR	0	No	2	1-5	No	Yes	Moderate	Severe	Severe	1	1	1	0	0	0	No	No	No	No	No	No	No	30	No	No	No	No	No	No	No	No	No	No	No	No	No	No	No	No	No	No
426	01-0321	OD	PLTR	0.4	No	3	1-5	No	Yes	Moderate	Moderate	Severe	1	1	1	0	0	0	No	No	No	No	No	No	No	18	No	No	No	No	No	No	No	No	No	No	No	No	No	No	No	No	No	No
427	01-0322	OD	PLTR	0.7	No	40	>=6	No	Yes	Mild	Severe	Severe	1	1	1	0	0	0	No	No	No	No	No	No	No	60	No	No	No	No	No	No	No	No	No	No	No	No	No	No	No	No	No	No
428	01-0323	OD	PLTR	0.4	No	2	1-5	No	No	None	Severe	Moderate	1	1	1	0	0	0	No	No	No	No	No	No	No	50	No	No	No	No	No	No	No	No	No	No	No	No	No	No	No	No	No	No
429	01-0324	OS	PLTR	0.5	Yes	11	>=6	No	Yes	Mild	Severe	Severe	1	1	1	0	0	0	No	No	No	No	No	No	No	65	No	No	No	No	No	No	No	No	No	No	No	No	No	No	No	No	No	No
430	01-0325	OS	PLTR	0.4	No	1	1-5	No	Yes	Mild	Severe	Moderate	1	1	1	0	0	0	No	No	No	No	No	No	No	60	No	No	No	No	No	No	No	No	No	No	No	No	No	No	No	No	No	No
431	01-0326	OS	PLTR	0.1	No	2	1-5	No	Yes	Mild	Severe	Moderate	1	1	1	0	3	1	No	No	Yes	No	Yes	Yes	Yes	35	No	No	No	No	No	No	No	No	No	No	No	No	No	No	No	No	No	No
432	01-0327	OS	PLTR	0.2	No	18	>=6	No	Yes	Mild	Severe	Severe	1	1	1	0	0	0	No	Yes	No	No	No	No	No	20	No	No	No	No	No	No	No	No	No	No	No	No	No	No	No	No	No	No
433	01-0329	OD	PLTR	0.4	No	0	0	Yes	Yes	Severe	Severe	Severe	1	1	1	0	0	0	No	No	No	No	No	No	No	27	No	No	No	No	No	No	No	No	No	No	No	No	No	No	No	No	No	No
434	01-0329	OS	PLTR	0.3	No	0	0	Yes	Yes	Severe	Severe	Severe	1	1	1	0	0	0	No	No	No	No	No	No	No	27	No	No	No	No	No	No	No	No	No	No	No	No	No	No	No	No	No	No
435	01-0330	OD	PLTR	0.5	No	2	1-5	No	No	None	Severe	Severe	1	1	1	0	0	0	No	No	No	No	No	No	No	50	No	No	No	No	No	No	No	No	No	No	No	No	No	No	No	No	No	No
436	01-0331	OD	PLTR	0.4	No	2	1-5	No	Yes	Mild	Severe	Severe	1	1	1	0	0	0	No	Yes	No	No	No	No	No	37	No	No	No	No	No	No	No	No	No	No	No	No	No	No	No	No	No	No
437	01-0331	OS	PLTR	0.4	No	2	1-5	No	Yes	Moderate	Severe	Severe	1	1	1	0	1	1	No	Yes	Yes	No	Yes	Yes	Yes	37	No	No	No	No	No	No	No	No	No	No	No	No	No	No	No	No	No	No
438	01-0332	OD	PLTR	0.7	No	0	0	Yes	Yes	Moderate	Severe	Severe	1	1	1	0	0	0	No	No	No	No	No	No	No	40	No	No	No	No	No	No	No	No	No	No	No	No	No	No	No	No	No	No
439	01-0332	OS	PLTR	0.6	No	0	0	Yes	Yes	Mild	Severe	Moderate	1	1	1	0	0	0	No	No	No	No	No	No	No	40	No	No	No	No	No	No	No	No	No	No	No	No	No	No	No	No	No	No
440	01-0333	OD	PLTR	0.4	No	2	1-5	No	No	None	Severe	Severe	1	1	1	0	0	0	No	No	No	No	No	No	No	40	No	No	No	No	No	No	No	No	No	No	No	No	No	No	No	No	No	No
441	01-0334	OD	PLTR	0.2	No	0	0	Yes	Yes	Severe	Severe	Severe	1	1	1	0	0	0	No	No	No	No	No	No	No	50	Yes	No	Yes	No	No	Yes	Yes	No	Yes	No	No	Yes	No	No	No	No	No	No
442	01-0334	OS	PLTR	0.4	No	0	0	Yes	Yes	Severe	Severe	Severe	1	1	1	0	0	0	No	No	No	No	No	No	No	50	Yes	No	Yes	No	No	Yes	Yes	No	Yes	No	No	Yes	No	No	No	No	No	No
443	01-0335	OS	PLTR	1.3	Yes	4	1-5	No	Yes	Mild	Severe	Severe	1	1	1	0	0	0	No	No	No	No	No	No	No	70	No	No	No	No	No	No	No	No	No	No	No	No	No	No	No	No	No	No
444	01-0336	OS	PLTR	1.3	Yes	5	1-5	No	Yes	Mild	Severe	Severe	1	1	1	0	0	0	No	No	No	No	No	No	No	40	No	No	No	No	No	No	No	No	No	No	No	No	No	No	No	No	No	No
445	01-0337	OS	PLTR	0.6	No	2	1-5	No	Yes	Mild	Severe	Severe	1	1	1	0	0	0	No	No	No	No	No	No	No	60	No	No	No	No	No	No	No	No	No	No	No	No	No	No	No	No	No	No
446	01-0338	OS	PLTR	0.6	No	0	0	Yes	Yes	Severe	Severe	Severe	1	1	1	0	0	0	No	Yes	No	No	No	No	No	50	No	No	No	No	No	No	No	No	No	No	No	No	No	No	No	No	No	No
447	01-0339	OD	PLTR	0.5	No	3	1-5	No	No	None	Severe	Moderate	1	1	1	0	0	0	No	No	No	No	No	No	No	30	No	No	No	No	No	No	No	No	No	No	No	No	No	No	No	No	No	No
448	01-0339	OS	PLTR	0.4	No	7	>=6	No	Yes	Mild	Severe	Severe	1	1	1	0	0	0	No	No	No	No	No	No	No	30	No	No	No	No	No	No	No	No	No	No	No	No	No	No	No	No	No	No
449	01-0340	OS	PLTR	0.4	No	3	1-5	No	Yes	Moderate	Severe	Severe	1	1	1	0	0	0	No	No	No	No	No	No	No	50	No	No	No	No	No	No	No	No	No	No	No	No	No	No	No	No	No	No
450	01-0342	OS	PLTR	0.1	No	2	1-5	No	Yes	Mild	Severe	Severe	1	1	1	0	0	0	No	No	No	No	No	No	No	40	No	No	No	No	No	No	No	No	No	No	No	No	No	No	No	No	No	No
451	01-0343	OS	PLTR	0.6	No	5	1-5	No	Yes	Mild	Severe	Severe	1	1	1	0	1	0	No	Yes	Yes	No	Yes	No	Yes	40	No	No	No	No	No	No	No	No	No	No	No	No	No	No	No	No	No	No
452	01-0344	OS	PLTR	0.7	No	0	0	Yes	Yes	Severe	Severe	Severe	1	1	1	0	0	0	No	Yes	No	No	No	No	No	60	No	No	No	No	No	No	No	No	No	No	No	No	No	No	No	No	No	No
453	01-0345	OS	PLTR	0.4	No	2	1-5	No	Yes	Mild	Severe	Moderate	1	1	1	0	0	0	No	No	No	No	No	No	No	40	No	No	No	No	No	No	No	No	No	No	No	No	No	No	No	No	No	No
454	01-0346	OD	PLTR	2.4	Yes	2	1-5	No	No	None	Severe	Severe	1	0	1	0	.	0	No	.	No	No	.	No	No	65	No	No	No	No	No	No	.	.	.	.	.	.	No	No	No	No	No	No
455	01-0347	OD	PLTR	0.4	No	0	0	Yes	Yes	Mild	Severe	Severe	1	1	1	0	0	0	No	No	No	No	No	No	No	25	No	No	No	No	No	No	No	No	No	No	No	No	No	No	No	No	No	No
456	01-0347	OS	PLTR	0.7	No	0	0	Yes	Yes	Mild	Severe	Severe	1	1	1	0	0	0	No	No	No	No	No	No	No	25	No	No	No	No	No	No	No	No	No	No	No	No	No	No	No	No	No	No
457	01-0348	OS	PLTR	0.5	No	6	>=6	No	Yes	Mild	Severe	Severe	1	1	1	0	0	0	No	Yes	No	No	No	No	No	30	Yes	No	Yes	No	No	Yes	Yes	No	Yes	No	No	Yes	Yes	No	Yes	No	No	Yes
458	01-0349	OD	PLTR	0.7	No	1	1-5	No	Yes	Mild	Severe	Severe	1	1	1	0	0	0	No	No	No	No	No	No	No	60	No	No	No	No	No	No	No	No	No	No	No	No	No	No	No	No	No	No
459	01-0350	OD	PLTR	0.7	No	2	1-5	No	Yes	Mild	Severe	Moderate	1	1	1	0	0	0	No	No	No	No	No	No	No	40	No	No	No	No	No	No	No	No	No	No	No	No	No	No	No	No	No	No
460	01-0351	OD	PLTR	2.2	Yes	5	1-5	No	Yes	Moderate	Severe	Severe	1	1	1	0	0	0	No	No	No	No	No	No	No	60	No	No	No	No	No	No	No	No	No	No	No	No	No	No	No	No	No	No
461	01-0351	OS	PLTR	0.6	Yes	2	1-5	No	Yes	Moderate	Severe	Severe	1	1	1	0	0	0	No	No	No	No	No	No	No	60	No	No	No	No	No	No	No	No	No	No	No	No	No	No	No	No	No	No
462	01-0353	OS	PLTR	0.1	No	3	1-5	No	Yes	Moderate	Moderate	Moderate	1	1	1	0	0	0	No	No	No	No	No	No	No	28	Yes	No	Yes	No	No	Yes	No	No	No	No	No	No	No	No	No	No	No	No
463	01-0355	OS	PLTR	0.3	No	4	1-5	No	Yes	Moderate	Moderate	Moderate	1	1	1	0	0	0	No	No	No	No	No	No	No	30	Yes	Yes	Yes	No	No	Yes	No	No	No	No	No	No	No	No	No	No	No	No
464	01-0356	OD	PLTR	0.7	No	5	1-5	No	Yes	Severe	Severe	Severe	1	1	1	0	0	0	No	No	No	No	No	No	No	40	No	No	No	No	No	No	No	No	No	No	No	No	No	No	No	No	No	No
465	01-0357	OD	PLTR	0.9	No	20	>=6	No	Yes	Complete	Severe	Severe	1	1	1	0	0	0	No	No	No	No	No	No	No	60	No	No	No	No	No	No	No	No	No	No	No	No	No	No	No	No	No	No
466	01-0358	OD	PLTR	0.6	No	16	>=6	No	Yes	Complete	Severe	Severe	1	1	1	0	0	0	No	No	No	No	No	No	No	45	No	No	No	No	No	No	No	No	No	No	No	No	No	No	No	No	No	No
467	01-0358	OS	PLTR	1	No	20	>=6	No	Yes	Complete	Severe	Severe	1	1	1	0	0	0	No	No	No	No	No	No	No	45	No	No	No	No	No	No	No	No	No	No	No	No	No	No	No	No	No	No
468	01-0361	OD	PLTR	0.7	Yes	6	>=6	No	Yes	Moderate	Moderate	Moderate	1	1	1	0	0	0	No	No	No	No	No	No	No	65	No	No	No	No	No	No	No	No	No	No	No	No	No	No	No	No	No	No
469	01-0361	OS	PLTR	2.2	Yes	4	1-5	No	Yes	Moderate	Moderate	Moderate	1	1	1	0	0	0	No	No	No	No	No	No	No	65	No	No	No	No	No	No	No	No	No	No	No	No	No	No	No	No	No	No
470	01-0362	OD	PLTR	0.2	No	1	1-5	No	Yes	Moderate	Severe	Moderate	1	1	1	0	0	0	No	No	No	No	No	No	No	25	No	No	No	No	No	No	No	No	No	No	No	No	No	No	No	No	No	No
471	01-0362	OS	PLTR	0.6	No	2	1-5	No	Yes	Mild	Severe	Moderate	1	1	1	0	0	0	No	No	No	No	No	No	No	25	No	No	No	No	No	No	No	No	No	No	No	No	No	No	No	No	No	No
472	01-0387	OD	PLTR	0.8	Yes	1	1-5	No	No	None	Severe	Severe	1	1	1	0	0	0	No	No	No	No	No	No	No	60	No	No	No	No	No	No	No	No	No	No	No	No	No	No	No	No	No	No
473	01-0388	OS	PLTR	2.2	Yes	1	1-5	No	Yes	Mild	Severe	Moderate	1	1	1	0	0	0	No	No	No	No	No	No	No	50	Yes	No	Yes	No	No	Yes	Yes	No	Yes	No	No	Yes	No	No	No	No	No	No
474	02-0001	OS	BLTR	0.1	No	2	1-5	Yes	Yes	Mild	Mild	Mild	1	1	1	0	0	0	No	No	No	No	No	No	No	35	Yes	No	Yes	No	No	Yes	Yes	No	No	No	No	Yes	No	No	No	No	No	No
475	02-0002	OD	BLTR	0.3	No	1	1-5	No	No	None	None	None	1	1	1	0	0	0	No	No	No	No	No	No	No	70	No	No	No	No	No	No	No	No	No	No	No	No	No	No	No	No	No	No
476	02-0003	OD	BLTR	0.4	Yes	7	>=6	No	Yes	Mild	Mild	Moderate	1	1	1	0	0	0	No	No	No	No	No	No	No	50	Yes	No	Yes	Yes	No	Yes	Yes	No	Yes	No	No	Yes	Yes	No	Yes	No	No	Yes
477	02-0003	OS	BLTR	0.3	Yes	11	>=6	No	Yes	Moderate	Moderate	Moderate	1	1	1	0	0	0	No	No	No	No	No	No	No	50	Yes	No	Yes	Yes	No	Yes	Yes	No	Yes	No	No	Yes	No	No	No	No	No	No
478	02-0004	OS	BLTR	0.2	No	5	1-5	No	Yes	Severe	Moderate	Mild	1	1	1	0	0	0	No	No	No	No	No	No	No	32	Yes	No	Yes	No	No	Yes	No	No	No	No	No	No	No	No	No	No	No	No
479	02-0005	OD	PLTR	1.3	Yes	14	>=6	No	Yes	Complete	Severe	Moderate	1	1	1	0	0	0	No	No	No	No	No	No	No	64	Yes	Yes	Yes	No	No	Yes	No	No	No	No	No	No	No	No	No	No	No	No
480	02-0006	OD	PLTR	2.4	Yes	4	1-5	No	No	None	None	None	1	1	1	4	3	3	No	Yes	Yes	Yes	Yes	Yes	Yes	60	Yes	No	Yes	Yes	No	Yes	Yes	No	No	No	No	Yes	No	No	No	No	No	No
481	02-0007	OD	PLTR	1.8	No	6	>=6	No	Yes	Mild	Mild	None	1	1	1	0	0	0	No	No	No	No	No	No	No	35	No	No	No	No	No	No	No	No	No	No	No	No	No	No	No	No	No	No
482	02-0008	OS	BLTR	0.1	No	3	1-5	No	Yes	Mild	Mild	Moderate	1	1	1	0	0	0	No	No	No	No	No	No	No	50	Yes	No	Yes	No	No	Yes	No	Yes	No	No	No	Yes	No	No	No	No	No	No
483	02-0009	OS	PLTR	2.4	Yes	13	>=6	No	Yes	Severe	Severe	Severe	1	1	1	0	3	8	No	Yes	Yes	No	Yes	Yes	Yes	85	No	No	No	No	No	No	No	No	No	No	No	No	No	No	No	No	No	No
484	02-0010	OD	BLTR	0.2	No	5	1-5	No	Yes	Mild	Mild	Mild	1	1	1	0	0	0	No	No	No	No	No	No	No	30	No	No	No	No	No	No	No	No	No	No	No	No	No	No	No	No	No	No
485	02-0011	OD	PLTR	0.4	No	3	1-5	No	Yes	Mild	Mild	None	1	1	1	0	0	0	No	No	No	No	No	No	No	60	No	No	No	No	No	No	No	No	No	No	No	No	No	No	No	No	No	No
486	02-0012	OD	BLTR	0.9	No	6	>=6	No	Yes	Severe	Mild	Mild	1	1	1	0	0	0	No	No	No	No	No	No	No	35	No	No	No	No	No	No	No	No	No	No	No	No	No	No	No	No	No	No
487	02-0012	OS	BLTR	0.8	No	11	>=6	No	Yes	Severe	Mild	Moderate	1	1	1	0	0	0	No	No	No	No	No	No	No	35	Yes	No	Yes	No	No	Yes	No	No	No	No	No	No	No	No	No	No	No	No
488	02-0013	OS	BLTR	0.4	No	2	1-5	No	No	None	Mild	None	1	1	1	0	0	0	No	No	No	No	No	No	No	36	No	No	No	No	No	No	No	No	No	No	No	No	No	No	No	No	No	No
489	02-0014	OD	PLTR	1.3	No	4	1-5	No	Yes	Mild	Mild	None	1	1	1	1	2	3	Yes	No	No	Yes	Yes	Yes	Yes	25	No	No	No	No	No	No	No	No	No	No	No	No	No	No	No	No	No	No
490	02-0015	OD	BLTR	0.3	No	2	1-5	No	Yes	Mild	None	None	1	1	1	0	0	0	No	No	No	No	No	No	No	36	Yes	No	Yes	Yes	No	Yes	No	No	No	No	No	No	No	No	No	No	No	No
491	02-0016	OD	BLTR	1.8	No	4	1-5	No	Yes	Mild	Severe	Moderate	1	1	1	0	3	3	No	Yes	Yes	No	Yes	Yes	Yes	81	No	No	No	No	No	No	No	Yes	No	No	No	Yes	No	No	No	No	No	No
492	02-0017	OS	BLTR	0	No	3	1-5	No	Yes	Mild	None	None	1	1	1	0	0	0	No	Yes	No	No	No	No	No	38	No	No	No	No	No	No	No	No	No	No	No	No	No	No	No	No	No	No
493	02-0018	OD	BLTR	0.2	Yes	1	1-5	No	Yes	Mild	None	None	1	1	1	0	0	0	No	No	No	No	No	No	No	60	Yes	No	Yes	Yes	No	Yes	No	No	No	No	No	No	No	No	No	No	No	No
494	02-0019	OD	PLTR	0.4	No	50	>=6	No	Yes	Complete	Severe	Mild	1	1	1	0	0	0	No	No	No	No	No	No	No	55	No	No	No	No	No	No	No	No	No	No	No	No	No	No	No	No	No	No
495	02-0019	OS	PLTR	0.5	No	23	>=6	No	Yes	Complete	Moderate	Mild	1	1	1	3	0	0	Yes	No	No	Yes	No	No	Yes	55	No	No	No	No	No	No	No	No	No	No	No	No	No	No	No	No	No	No
496	02-0020	OS	PLTR	0.3	No	3	1-5	No	Yes	Mild	None	None	1	1	1	0	0	0	No	No	No	No	No	No	No	40	Yes	No	Yes	Yes	No	Yes	No	No	No	No	No	No	No	No	No	No	No	No
497	02-0021	OS	PLTR	0.3	No	5	1-5	No	No	None	Mild	None	1	1	1	0	0	0	No	No	No	No	No	No	No	25	No	No	No	No	No	No	No	No	No	No	No	No	No	No	No	No	No	No
498	02-0022	OD	PLTR	0.1	No	2	1-5	Yes	No	None	None	None	1	1	1	3	0	0	No	No	No	Yes	No	No	Yes	60	No	No	No	No	No	No	No	No	No	No	No	No	No	No	No	No	No	No
499	02-0023	OD	PLTR	0.5	No	4	1-5	No	Yes	Severe	Moderate	Moderate	1	1	1	0	1	0	No	No	Yes	No	Yes	No	Yes	45	No	No	No	No	No	No	No	No	No	No	No	No	No	No	No	No	No	No
500	02-0023	OS	PLTR	0.9	No	5	1-5	No	Yes	Severe	Moderate	Severe	1	1	1	0	0	0	No	No	No	No	No	No	No	45	No	No	No	No	No	No	No	No	No	No	No	No	No	No	No	No	No	No
501	02-0024	OD	PLTR	2.3	No	12	>=6	No	Yes	Severe	Moderate	Moderate	1	1	1	0	0	0	No	Yes	No	No	No	No	No	75	No	No	No	No	No	No	No	No	No	No	No	No	No	No	No	No	No	No
502	02-0025	OD	PLTR	0.6	No	2	1-5	No	Yes	Severe	Mild	None	1	1	1	0	0	0	No	No	No	No	No	No	No	30	No	No	No	No	No	No	No	No	No	No	No	No	No	No	No	No	No	No
503	02-0026	OD	PLTR	2.4	Yes	1	1-5	Yes	No	None	Moderate	Severe	1	1	1	0	0	0	No	Yes	No	No	No	No	No	35	No	No	No	No	No	No	No	No	No	No	No	No	No	No	No	No	No	No
504	02-0027	OD	BLTR	0.8	No	5	1-5	No	Yes	Severe	Severe	Severe	1	1	1	0	0	0	No	No	No	No	No	No	No	40	No	No	No	No	No	No	No	No	No	No	No	No	No	No	No	No	No	No
505	02-0027	OS	BLTR	0.6	No	15	>=6	No	Yes	Severe	Severe	Severe	1	1	1	3	2	0	No	Yes	No	Yes	Yes	No	Yes	40	No	No	No	No	No	No	No	No	No	No	No	No	No	No	No	No	No	No
506	02-0028	OD	BLTR	0.3	No	5	1-5	No	Yes	Mild	Mild	None	1	1	1	0	0	0	No	No	No	No	No	No	No	40	No	No	No	No	No	No	No	No	No	No	No	No	No	No	No	No	No	No
507	02-0028	OS	BLTR	0.2	No	6	>=6	No	No	None	Mild	None	1	1	1	0	0	0	No	No	No	No	No	No	No	40	No	No	No	No	No	No	No	No	No	No	No	No	No	No	No	No	No	No
508	02-0029	OD	BLTR	0	No	7	>=6	No	Yes	Mild	Moderate	Moderate	1	1	1	0	0	0	No	No	No	No	No	No	No	40	No	No	No	No	No	No	No	No	No	No	No	No	No	No	No	No	No	No
509	02-0029	OS	BLTR	0.1	No	7	>=6	No	Yes	Severe	Severe	Moderate	1	1	1	0	0	0	No	No	No	No	No	No	No	40	No	No	No	No	No	No	No	No	No	No	No	No	No	No	No	No	No	No
510	02-0030	OD	BLTR	0.8	Yes	2	1-5	No	No	None	Mild	None	1	1	1	0	0	0	No	No	No	No	No	No	No	75	No	No	No	No	No	No	No	No	No	No	No	No	No	No	No	No	No	No
511	02-0031	OS	BLTR	0.1	No	2	1-5	No	No	None	None	None	1	1	1	0	0	0	No	No	No	No	No	No	No	25	No	No	No	No	No	No	No	No	No	No	No	No	No	No	No	No	No	No
512	02-0032	OD	PLTR	0.3	No	8	>=6	No	Yes	Mild	Mild	Moderate	1	1	1	0	0	0	No	No	Yes	No	No	No	No	37	Yes	Yes	Yes	No	No	Yes	No	No	No	No	No	No	No	No	No	No	No	No
513	02-0032	OS	PLTR	0.4	No	8	>=6	No	Yes	Severe	Moderate	Moderate	1	1	1	0	0	0	No	No	Yes	No	No	No	No	37	Yes	No	Yes	No	No	Yes	No	No	No	No	No	No	No	No	No	No	No	No
514	02-0033	OS	PLTR	2.4	Yes	2	1-5	No	No	None	None	None	1	1	1	0	0	0	No	No	No	No	No	No	No	60	No	No	No	No	No	No	No	No	No	No	No	No	No	No	No	No	No	No
515	02-0034	OS	PLTR	2.3	Yes	1	1-5	No	Yes	Mild	Moderate	Mild	1	1	1	0	0	0	No	No	Yes	No	No	No	No	60	Yes	No	Yes	No	No	Yes	No	No	No	No	No	No	No	No	No	No	No	No
516	02-0035	OS	PLTR	0	Yes	3	1-5	No	Yes	Mild	Mild	Moderate	1	1	1	0	0	0	No	No	No	No	No	No	No	100	No	No	No	No	No	No	No	No	No	No	No	No	No	No	No	No	No	No
517	02-0036	OS	PLTR	0.4	No	4	1-5	No	Yes	Severe	Mild	Mild	1	1	1	0	0	0	No	No	Yes	No	No	No	No	33	No	No	No	No	No	No	No	No	No	No	No	No	No	No	No	No	No	No
518	02-0037	OD	PLTR	0.3	No	12	>=6	No	Yes	Severe	Severe	None	1	1	1	0	0	0	No	No	No	No	No	No	No	22	Yes	No	Yes	No	No	Yes	No	No	No	No	No	No	No	No	No	No	No	No
519	02-0038	OD	BLTR	0.7	No	24	>=6	No	Yes	Severe	Moderate	Moderate	1	1	1	0	0	0	No	No	No	No	No	No	No	26	Yes	No	Yes	No	No	Yes	No	No	No	No	Yes	Yes	No	No	No	No	No	No
520	02-0038	OS	BLTR	0.5	No	8	>=6	No	Yes	Severe	Moderate	None	1	1	1	0	0	0	No	No	No	No	No	No	No	26	Yes	No	Yes	No	No	Yes	No	No	No	No	No	No	No	No	No	No	No	No
521	02-0039	OD	BLTR	0.3	No	1	1-5	No	No	None	Mild	Moderate	1	1	1	0	0	0	No	No	No	No	No	No	No	57	No	No	No	No	No	No	No	No	No	No	No	No	No	No	No	No	No	No
522	02-0040	OD	BLTR	0.8	Yes	2	1-5	No	No	None	Severe	None	1	1	1	0	0	0	No	No	No	No	No	No	No	80	No	No	No	No	No	No	No	No	No	No	No	No	No	No	No	No	No	No
523	02-0041	OS	BLTR	0.6	No	2	1-5	No	No	None	Mild	None	1	1	1	0	0	0	No	No	No	No	No	No	No	57	Yes	No	Yes	No	No	Yes	No	No	No	No	No	No	No	No	No	No	No	No
524	02-0042	OD	BLTR	0.5	No	10	>=6	No	Yes	Complete	Severe	Moderate	1	1	1	0	0	0	No	No	No	No	No	No	No	22	No	No	No	No	No	No	No	No	No	No	No	No	No	No	No	No	No	No
525	02-0042	OS	BLTR	0.3	No	8	>=6	No	Yes	Moderate	Moderate	Moderate	1	1	1	0	0	0	No	No	No	No	No	No	No	22	No	No	No	No	No	No	No	No	No	No	No	No	No	No	No	No	No	No
526	02-0043	OD	BLTR	0	Yes	2	1-5	No	No	None	Moderate	None	1	1	1	0	0	1	No	No	Yes	No	No	Yes	Yes	60	No	No	No	No	No	No	No	No	No	No	No	No	No	No	No	No	No	No
527	02-0044	OD	BLTR	0.7	Yes	7	>=6	No	Yes	Severe	Moderate	Severe	1	1	1	0	0	0	No	No	No	No	No	No	No	50	No	No	No	No	No	No	No	No	No	No	No	No	No	No	No	No	No	No
528	02-0045	OD	BLTR	0.3	Yes	1	1-5	No	No	None	None	None	1	1	1	0	0	0	No	No	No	No	No	No	No	65	No	No	No	No	No	No	No	No	No	No	No	No	No	No	No	No	No	No
529	02-0046	OD	BLTR	0.3	No	2	1-5	No	No	None	Mild	None	1	1	1	0	0	0	No	No	No	No	No	No	No	40	Yes	No	Yes	No	No	Yes	No	No	No	No	No	No	No	No	No	No	No	No
530	02-0047	OD	BLTR	0.8	No	4	1-5	No	Yes	Mild	Moderate	None	1	1	1	0	0	0	No	No	No	No	No	No	No	38	Yes	No	Yes	No	No	Yes	Yes	No	No	No	Yes	Yes	Yes	No	Yes	No	No	Yes
531	02-0047	OS	BLTR	0.3	No	2	1-5	No	No	None	Moderate	None	1	1	1	0	0	0	No	No	No	No	No	No	No	38	No	No	No	No	No	No	No	No	No	No	No	No	No	No	No	No	No	No
532	02-0048	OD	BLTR	0.1	No	10	>=6	No	Yes	Severe	Moderate	None	1	1	1	0	0	0	No	No	No	No	No	No	No	27	Yes	No	Yes	No	No	Yes	No	No	No	No	No	No	No	No	No	No	No	No
533	02-0048	OS	BLTR	0.3	No	3	1-5	No	Yes	Moderate	Moderate	None	1	1	1	0	0	0	No	No	No	No	No	No	No	27	Yes	No	Yes	No	No	Yes	No	No	No	No	No	No	No	No	No	No	No	No
534	02-0049	OD	PLTR	0.2	Yes	2	1-5	No	Yes	Mild	Moderate	None	1	1	1	0	0	0	No	No	No	No	No	No	No	65	Yes	No	Yes	No	No	Yes	No	No	No	No	No	No	No	No	No	No	No	No
535	02-0049	OS	PLTR	0.6	Yes	2	1-5	No	No	None	None	None	1	1	1	0	0	0	No	No	No	No	No	No	No	65	Yes	No	Yes	No	No	Yes	No	No	No	No	No	No	No	No	No	No	No	No
536	02-0050	OD	PLTR	1.8	Yes	0	0	Yes	Yes	Complete	Moderate	None	1	1	1	2	0	2	Yes	Yes	Yes	Yes	Yes	Yes	Yes	60	No	No	No	No	No	No	No	No	No	No	No	No	No	No	No	No	No	No
537	02-0050	OS	PLTR	0.6	Yes	0	0	Yes	Yes	Complete	Moderate	Moderate	1	1	1	2	1	4	Yes	Yes	Yes	Yes	Yes	Yes	Yes	60	No	No	No	No	No	No	No	No	No	No	No	No	No	No	No	No	No	No
538	02-0051	OS	PLTR	0.3	Yes	2	1-5	No	No	None	Mild	None	1	1	1	0	0	0	No	No	No	No	No	No	No	70	No	No	No	No	No	No	No	No	No	No	No	No	No	No	No	No	No	No
539	02-0052	OD	PLTR	0.2	No	3	1-5	No	Yes	Moderate	Moderate	None	1	1	1	0	0	0	No	No	No	No	No	No	No	33	No	No	No	No	No	No	No	No	No	No	No	No	No	No	No	No	No	No
540	02-0052	OS	PLTR	0.3	No	3	1-5	No	Yes	Moderate	Moderate	None	1	1	1	0	0	0	No	No	No	No	No	No	No	33	No	No	No	No	No	No	No	No	No	No	No	No	No	No	No	No	No	No
541	02-0053	OD	PLTR	0.6	No	3	1-5	No	No	None	Moderate	Moderate	1	1	1	0	0	0	No	No	No	No	No	No	No	30	No	No	No	No	No	No	No	No	No	No	No	No	No	No	No	No	No	No
542	02-0054	OD	BLTR	0.2	No	12	>=6	No	Yes	Severe	Moderate	Moderate	1	1	1	0	0	0	No	No	No	No	No	No	No	43	No	No	No	No	No	No	No	No	No	No	No	No	No	No	No	No	No	No
543	02-0054	OS	BLTR	0.1	No	2	1-5	No	Yes	Moderate	Moderate	Moderate	1	1	1	0	0	0	No	No	No	No	No	No	No	43	No	No	No	No	No	No	No	No	No	No	No	No	No	No	No	No	No	No
544	02-0055	OS	BLTR	1.3	No	3	1-5	No	No	None	Moderate	None	1	1	1	0	1	0	No	Yes	No	No	Yes	No	Yes	48	No	No	No	No	No	No	No	No	No	No	No	No	No	No	No	No	No	No
545	02-0056	OD	PLTR	0.5	No	0	0	Yes	Yes	Complete	Severe	None	1	1	1	0	0	0	No	No	No	No	No	No	No	59	No	No	No	No	No	No	No	No	No	No	No	No	No	No	No	No	No	No
546	02-0056	OS	PLTR	0.2	No	0	0	Yes	Yes	Complete	Severe	Moderate	1	1	1	0	0	0	No	No	No	No	No	No	No	59	No	No	No	No	No	No	No	No	No	No	No	No	No	No	No	No	No	No
547	02-0057	OD	BLTR	0	No	2	1-5	No	No	None	Moderate	None	1	1	1	0	0	0	No	Yes	No	No	No	No	No	40	No	No	No	No	No	No	No	No	No	No	No	No	No	No	No	No	No	No
548	02-0057	OS	BLTR	0.2	No	7	>=6	No	Yes	Moderate	Moderate	None	1	1	1	0	0	0	No	No	No	No	No	No	No	40	Yes	No	Yes	No	Yes	Yes	No	No	No	No	No	No	No	No	No	No	No	No
549	02-0058	OD	BLTR	0.2	No	4	1-5	No	No	None	None	None	1	0	1	0	.	0	No	.	No	No	.	No	No	25	No	No	No	No	No	No	.	.	.	.	.	.	No	No	No	No	No	No
550	02-0059	OD	PLTR	0.5	No	8	>=6	No	Yes	Severe	Moderate	Moderate	1	1	1	0	2	4	No	No	Yes	No	Yes	Yes	Yes	40	No	No	No	No	No	No	No	No	No	No	No	No	No	No	No	No	No	No
551	02-0059	OS	PLTR	0.9	No	10	>=6	No	Yes	Severe	Moderate	None	1	1	1	0	1	1	No	No	No	No	Yes	Yes	Yes	40	No	No	No	No	No	No	No	No	No	No	No	No	No	No	No	No	No	No
552	02-0060	OD	BLTR	0.1	Yes	0	0	Yes	Yes	Moderate	Severe	Moderate	1	1	1	0	2	0	No	Yes	Yes	No	Yes	No	Yes	65	No	No	No	No	No	No	No	No	No	No	No	No	No	No	No	No	No	No
553	02-0060	OS	BLTR	0.3	Yes	2	1-5	No	Yes	Moderate	Severe	Severe	1	1	1	0	0	0	No	No	No	No	No	No	No	65	No	No	No	No	No	No	No	No	No	No	No	No	No	No	No	No	No	No
554	02-0061	OS	PLTR	0.4	No	10	>=6	No	Yes	Complete	Severe	None	1	1	1	0	0	0	No	No	No	No	No	No	No	35	No	No	No	No	No	No	No	No	No	No	No	No	No	No	No	No	No	No
555	02-0062	OS	BLTR	0.9	No	10	>=6	No	Yes	Severe	Severe	None	1	1	1	0	0	0	No	No	No	No	No	No	No	60	No	No	No	No	No	No	No	No	No	No	No	No	No	No	No	No	No	No
556	02-0063	OD	BLTR	0.3	No	10	>=6	No	Yes	Severe	Moderate	None	1	1	1	0	0	1	No	No	Yes	No	No	Yes	Yes	40	No	No	No	No	No	No	No	No	No	No	No	No	No	No	No	No	No	No
557	02-0063	OS	BLTR	0.5	No	5	1-5	No	Yes	Severe	Severe	None	1	1	1	0	0	3	No	No	Yes	No	No	Yes	Yes	40	No	No	No	No	No	No	No	No	No	No	No	No	No	No	No	No	No	No
558	02-0064	OD	PLTR	0.3	No	2	1-5	No	No	None	None	None	1	1	1	0	0	0	No	No	No	No	No	No	No	35	No	No	No	No	No	No	No	No	No	No	No	No	No	No	No	No	No	No
559	02-0064	OS	PLTR	0.3	No	2	1-5	No	No	None	Moderate	None	1	1	1	0	0	0	No	No	No	No	No	No	No	35	No	No	No	No	No	No	No	No	No	No	No	No	No	No	No	No	No	No
560	02-0065	OS	PLTR	0.6	Yes	2	1-5	No	No	None	None	None	1	1	1	0	0	0	No	No	No	No	No	No	No	45	Yes	No	Yes	No	No	Yes	No	No	No	No	No	No	No	No	No	No	No	No
561	02-0066	OD	BLTR	0.3	Yes	5	1-5	No	Yes	Moderate	Moderate	None	1	1	1	0	0	0	No	No	No	No	No	No	No	65	No	No	No	No	No	No	No	No	No	No	No	No	No	No	No	No	No	No
562	02-0067	OS	PLTR	0.7	Yes	1	1-5	No	No	None	None	None	1	1	1	0	0	0	No	No	No	No	No	No	No	65	No	No	No	No	No	No	No	No	No	No	No	No	No	No	No	No	No	No
563	02-0068	OD	BLTR	2.4	Yes	3	1-5	No	Yes	Severe	Severe	None	1	1	1	0	0	0	No	No	No	No	No	No	No	64	No	No	No	No	No	No	No	No	No	No	No	No	No	No	No	No	No	No
564	02-0068	OS	BLTR	0.2	Yes	1	1-5	No	Yes	Severe	Severe	None	1	1	1	0	0	0	No	No	No	No	No	No	No	64	No	No	No	No	No	No	No	No	No	No	No	No	No	No	No	No	No	No
565	02-0069	OD	PLTR	0.1	No	4	1-5	No	Yes	Moderate	Severe	Moderate	1	1	1	0	0	0	No	No	No	No	No	No	No	35	No	No	No	No	No	No	No	No	No	No	No	No	No	No	No	No	No	No
566	02-0070	OD	BLTR	0.4	No	4	1-5	No	Yes	Severe	Severe	None	1	1	1	0	0	0	No	No	No	No	No	No	No	50	No	No	No	No	No	No	Yes	No	Yes	Yes	Yes	Yes	Yes	No	Yes	Yes	No	Yes
567	02-0070	OS	BLTR	0.4	No	2	1-5	No	Yes	Severe	Severe	Moderate	1	1	1	0	0	0	No	No	No	No	No	No	No	50	No	No	No	No	No	No	No	No	No	No	No	No	No	No	No	No	No	No
568	02-0071	OD	BLTR	0.3	No	4	1-5	No	Yes	Moderate	Severe	None	1	1	1	0	0	0	No	No	No	No	No	No	No	35	No	No	No	No	No	No	No	No	No	No	No	No	No	No	No	No	No	No
569	02-0071	OS	BLTR	0.1	No	8	>=6	No	Yes	Severe	Severe	Severe	1	1	1	0	0	0	No	No	No	No	No	No	No	35	Yes	No	Yes	No	No	Yes	Yes	No	No	No	Yes	Yes	No	No	No	No	No	No
570	02-0072	OS	BLTR	0.2	Yes	3	1-5	No	Yes	Mild	None	None	1	1	1	0	0	0	No	No	No	No	No	No	No	62	No	No	No	No	No	No	No	No	No	No	No	No	No	No	No	No	No	No
571	02-0073	OD	BLTR	2.4	Yes	12	>=6	No	Yes	Complete	Severe	None	1	1	1	0	0	0	No	No	No	No	No	No	No	50	Yes	No	Yes	No	Yes	Yes	No	No	No	No	No	No	No	No	No	No	No	No
572	02-0074	OD	PLTR	0.3	Yes	0	0	Yes	Yes	Moderate	Moderate	Severe	1	1	1	0	0	0	No	No	No	No	No	No	No	50	No	No	No	No	No	No	No	No	No	No	No	No	No	No	No	No	No	No
573	02-0074	OS	PLTR	0.2	Yes	8	>=6	No	Yes	Severe	Severe	Moderate	1	1	1	0	0	0	No	No	No	No	No	No	No	50	No	No	No	No	No	No	No	No	No	No	No	No	No	No	No	No	No	No
574	02-0075	OD	PLTR	0.1	No	2	1-5	No	No	None	None	Moderate	1	1	1	0	0	0	No	No	No	No	No	No	No	35	No	No	No	No	No	No	No	No	No	No	No	No	No	No	No	No	No	No
575	02-0076	OS	BLTR	0.1	No	1	1-5	No	Yes	Mild	Severe	None	1	1	1	0	0	0	No	Yes	No	No	No	No	No	55	No	No	No	No	No	No	No	No	No	No	No	No	No	No	No	No	No	No
576	02-0077	OD	PLTR	1.8	No	11	>=6	No	Yes	Severe	Severe	Severe	1	1	1	0	0	0	No	No	No	No	No	No	No	50	No	No	No	No	No	No	No	No	No	No	No	No	No	No	No	No	No	No
577	02-0077	OS	PLTR	0.4	Yes	10	>=6	No	Yes	Severe	Moderate	Moderate	1	1	1	0	0	0	No	No	No	No	No	No	No	50	No	No	No	No	No	No	No	No	No	No	No	No	No	No	No	No	No	No
578	02-0078	OS	PLTR	0.4	Yes	12	>=6	No	Yes	Severe	Severe	Severe	1	1	1	0	0	0	No	No	No	No	No	No	No	40	No	No	No	No	No	No	No	No	No	No	No	No	No	No	No	No	No	No
579	02-0079	OD	BLTR	0.2	No	3	1-5	No	Yes	Moderate	Moderate	Moderate	1	1	1	0	0	0	No	No	Yes	No	No	Yes	Yes	40	No	No	No	No	No	No	No	No	No	No	No	No	No	No	No	No	No	No
580	02-0079	OS	BLTR	0.4	No	4	1-5	No	Yes	Moderate	Severe	Moderate	1	1	1	0	0	0	No	No	No	No	No	No	No	40	No	No	No	No	No	No	No	No	No	No	No	No	No	No	No	No	No	No
581	02-0080	OD	BLTR	0.2	No	4	1-5	No	Yes	Mild	Mild	None	1	1	1	0	0	0	No	No	No	No	No	No	No	40	No	No	No	No	No	No	No	No	No	No	No	No	No	No	No	No	No	No
582	02-0081	OS	BLTR	1.3	No	2	1-5	No	No	None	None	None	1	1	1	0	0	0	No	No	No	No	No	No	No	38	No	No	No	No	No	No	No	No	No	No	No	No	No	No	No	No	No	No
583	02-0082	OD	BLTR	0.2	No	9	>=6	No	Yes	Complete	Severe	Severe	1	1	1	0	0	0	No	No	No	No	No	No	No	40	No	No	No	No	No	No	No	No	No	No	No	No	No	No	No	No	No	No
584	02-0082	OS	BLTR	0.2	No	2	1-5	No	Yes	Severe	Severe	Moderate	1	1	1	0	0	0	No	No	No	No	No	No	No	40	No	No	No	No	No	No	No	No	No	No	No	No	No	No	No	No	No	No
585	02-0083	OS	PLTR	1.3	No	10	>=6	No	Yes	Severe	Moderate	Moderate	1	1	1	0	0	0	No	No	No	No	No	No	No	35	No	No	No	No	No	No	No	No	No	No	No	No	No	No	No	No	No	No
586	02-0084	OD	PLTR	0.3	No	7	>=6	No	Yes	Severe	Severe	Moderate	1	1	1	0	0	0	No	No	No	No	No	No	No	50	No	No	No	No	No	No	No	No	No	No	No	No	No	No	No	No	No	No
587	02-0084	OS	PLTR	0.4	No	7	>=6	No	Yes	Severe	Moderate	Moderate	1	1	1	0	0	0	No	No	No	No	No	No	No	50	No	No	No	No	No	No	No	No	No	No	No	No	No	No	No	No	No	No
588	02-0085	OD	PLTR	0.2	Yes	2	1-5	No	No	None	Mild	Moderate	1	1	1	0	0	0	No	No	No	No	No	No	No	50	No	No	No	No	No	No	No	No	No	No	No	No	No	No	No	No	No	No
589	02-0086	OD	PLTR	0.2	No	0	0	Yes	Yes	Moderate	Moderate	Severe	1	1	1	0	0	0	No	No	No	No	No	No	No	45	No	No	No	No	No	No	Yes	Yes	No	No	No	Yes	No	No	No	No	No	No
590	02-0086	OS	PLTR	0.2	No	0	0	Yes	Yes	Moderate	Moderate	Severe	1	1	1	0	0	0	No	No	No	No	No	No	No	45	No	No	No	No	No	No	No	No	No	No	No	No	No	No	No	No	No	No
591	02-0087	OS	PLTR	0.5	No	8	>=6	No	Yes	Severe	Severe	Severe	1	1	1	0	0	0	No	No	No	No	No	No	No	40	No	No	No	No	No	No	No	No	No	No	No	No	No	No	No	No	No	No
592	02-0088	OD	PLTR	0.2	Yes	6	>=6	No	Yes	Severe	Severe	Severe	1	1	1	0	0	0	No	No	No	No	No	No	No	65	Yes	No	Yes	No	Yes	Yes	No	No	No	No	No	No	No	No	No	No	No	No
593	02-0088	OS	PLTR	0.5	Yes	2	1-5	No	Yes	Moderate	Severe	Severe	1	1	1	0	0	0	No	No	No	No	No	No	No	65	Yes	No	Yes	No	Yes	Yes	No	No	No	No	No	No	Yes	No	Yes	No	No	Yes
594	02-0089	OD	PLTR	0.1	No	0	0	Yes	Yes	Complete	Severe	Severe	1	1	1	0	0	0	No	No	No	No	No	No	No	35	No	No	No	No	No	No	No	No	No	No	No	No	No	No	No	No	No	No
595	02-0089	OS	PLTR	0.1	No	5	1-5	No	Yes	Complete	Severe	Severe	1	1	1	0	0	0	No	No	No	No	No	No	No	35	No	No	No	No	No	No	No	No	No	No	No	No	No	No	No	No	No	No
596	02-0090	OD	PLTR	2.3	Yes	3	1-5	No	Yes	Severe	Severe	Severe	1	1	1	0	0	0	No	No	No	No	No	No	No	50	No	No	No	No	No	No	No	No	No	No	No	No	No	No	No	No	No	No
597	02-0090	OS	PLTR	0.6	Yes	5	1-5	No	Yes	Moderate	Severe	Severe	1	1	1	0	0	0	No	No	No	No	No	No	No	50	No	No	No	No	No	No	No	No	No	No	No	No	No	No	No	No	No	No
598	02-0091	OD	PLTR	2.3	Yes	5	1-5	No	Yes	Complete	Severe	Severe	1	1	1	0	0	0	No	No	No	No	No	No	No	65	No	No	No	No	No	No	Yes	No	No	No	No	Yes	No	No	No	No	No	No
599	02-0092	OD	PLTR	0.1	No	8	>=6	No	Yes	Severe	Severe	Severe	1	1	1	0	0	0	No	No	No	No	No	No	No	40	No	No	No	No	No	No	No	Yes	No	No	No	Yes	No	No	No	No	No	No
600	02-0093	OD	PLTR	0.2	No	0	0	Yes	Yes	Mild	Mild	Moderate	1	1	1	0	0	0	No	No	No	No	No	No	No	45	No	No	No	No	No	No	No	No	No	No	No	No	No	No	No	No	No	No
601	02-0094	OS	PLTR	0.5	No	2	1-5	No	Yes	Moderate	Moderate	Severe	1	1	1	0	0	0	No	No	No	No	No	No	No	45	Yes	No	Yes	Yes	Yes	Yes	No	No	No	No	No	No	No	No	No	No	No	No
602	02-0095	OD	PLTR	2.3	Yes	2	1-5	No	Yes	Moderate	Severe	Severe	1	1	1	0	0	0	No	No	No	No	No	No	No	55	Yes	No	Yes	No	No	Yes	Yes	No	No	No	No	Yes	No	No	No	No	No	No
603	02-0096	OD	PLTR	0.3	Yes	2	1-5	No	Yes	Severe	Severe	Moderate	1	1	1	0	0	0	No	No	No	No	No	No	No	45	No	No	No	No	No	No	No	No	No	No	No	No	No	No	No	No	No	No
604	02-0096	OS	PLTR	0.2	Yes	4	1-5	No	Yes	Severe	Severe	Severe	1	1	1	0	0	0	No	No	No	No	No	No	No	45	No	No	No	No	No	No	No	No	No	No	No	No	No	No	No	No	No	No
605	02-0097	OD	PLTR	0.1	No	2	1-5	No	Yes	Severe	Moderate	Severe	1	1	1	0	0	0	No	No	No	No	No	No	No	30	No	No	No	No	No	No	No	No	No	No	No	No	No	No	No	No	No	No
606	02-0098	OD	PLTR	0.3	Yes	1	1-5	No	No	None	Severe	Moderate	1	1	1	0	0	0	No	No	No	No	No	No	No	85	No	No	No	No	No	No	No	No	No	No	No	No	No	No	No	No	No	No
607	02-0099	OD	PLTR	1.8	Yes	4	1-5	No	Yes	Moderate	Mild	Moderate	1	1	1	0	0	0	No	No	No	No	No	No	No	45	No	No	No	No	No	No	No	No	No	No	No	No	No	No	No	No	No	No
608	02-0100	OS	PLTR	0.2	Yes	10	>=6	No	Yes	Severe	Severe	Severe	1	1	1	0	0	0	No	No	No	No	No	No	No	70	Yes	No	Yes	No	No	Yes	No	No	No	No	No	No	No	No	No	No	No	No
609	02-0101	OD	PLTR	0.1	No	2	1-5	No	Yes	Moderate	Moderate	Severe	1	1	1	0	0	0	No	No	No	No	No	No	No	45	No	No	No	No	No	No	No	No	No	No	No	No	No	No	No	No	No	No
610	02-0101	OS	PLTR	0.2	No	2	1-5	No	Yes	Moderate	Severe	Severe	1	1	1	0	0	0	No	No	No	No	No	No	No	45	No	No	No	No	No	No	No	No	No	No	No	No	No	No	No	No	No	No
611	02-0102	OD	PLTR	0.1	No	3	1-5	No	Yes	Moderate	Severe	Moderate	1	1	1	0	0	0	No	No	No	No	No	No	No	50	No	No	No	No	No	No	Yes	No	No	No	Yes	Yes	Yes	No	No	No	No	Yes
612	02-0102	OS	PLTR	0.3	No	8	>=6	No	Yes	Severe	Severe	Severe	1	1	1	0	0	0	No	Yes	No	No	No	No	No	50	No	No	No	No	No	No	No	No	No	No	No	No	No	No	No	No	No	No
613	02-0103	OD	PLTR	0.5	Yes	0	0	Yes	Yes	Severe	Severe	Severe	1	1	1	0	0	1	No	No	No	No	No	Yes	Yes	50	No	No	No	No	No	No	No	No	No	No	No	No	No	No	No	No	No	No
614	02-0103	OS	PLTR	0.1	No	0	0	Yes	Yes	Severe	Severe	Moderate	1	1	1	0	0	0	No	No	No	No	No	No	No	50	No	No	No	No	No	No	No	No	No	No	No	No	No	No	No	No	No	No
615	02-0104	OD	PLTR	0.5	No	2	1-5	No	Yes	Mild	Severe	Severe	1	1	1	0	0	0	No	No	No	No	No	No	No	55	No	No	No	No	No	No	No	No	No	No	No	No	No	No	No	No	No	No
616	02-0105	OD	PLTR	0.2	No	5	1-5	No	Yes	Severe	Mild	Severe	1	1	1	0	0	0	No	No	No	No	No	No	No	50	Yes	No	Yes	No	No	Yes	No	No	No	No	No	No	No	No	No	No	No	No
617	02-0105	OS	PLTR	0.4	No	10	>=6	No	Yes	Severe	Severe	Severe	1	1	1	0	1	0	No	No	No	No	Yes	No	Yes	50	No	No	No	No	No	No	No	No	No	No	No	No	No	No	No	No	No	No
618	02-0106	OD	PLTR	2.4	Yes	10	>=6	No	Yes	Severe	Severe	Severe	1	1	1	0	0	0	No	No	No	No	No	No	No	60	No	No	No	No	No	No	No	No	No	No	No	No	No	No	No	No	No	No
619	02-0107	OD	PLTR	0.2	Yes	3	1-5	No	Yes	Moderate	Moderate	Moderate	1	1	1	0	0	3	No	No	No	No	No	Yes	Yes	65	No	No	No	No	No	No	No	No	No	No	No	No	No	No	No	No	No	No
620	02-0107	OS	PLTR	0.4	Yes	10	>=6	No	Yes	Complete	Severe	Severe	1	1	1	0	2	0	No	Yes	No	No	Yes	No	Yes	65	No	No	No	No	No	No	No	No	No	No	No	No	No	No	No	No	No	No
621	02-0108	OS	PLTR	0	No	3	1-5	No	Yes	Mild	Moderate	Moderate	1	1	1	0	0	0	No	No	No	No	No	No	No	40	Yes	No	Yes	No	No	Yes	No	No	No	No	No	No	No	No	No	No	No	No
622	02-0109	OD	PLTR	0	Yes	4	1-5	No	Yes	Moderate	Severe	Severe	1	1	1	0	0	0	No	No	No	No	No	No	No	60	No	No	No	No	No	No	No	No	No	No	No	No	No	No	No	No	No	No
623	02-0110	OD	PLTR	0.4	Yes	3	1-5	No	Yes	Severe	Severe	Severe	1	1	1	0	0	0	No	No	No	No	No	No	No	80	Yes	No	Yes	No	Yes	Yes	Yes	No	No	No	Yes	Yes	Yes	No	No	No	Yes	Yes
624	02-0110	OS	PLTR	0.3	Yes	4	1-5	No	Yes	Severe	Severe	Severe	1	1	1	0	0	0	No	No	No	No	No	No	No	80	No	No	No	No	No	No	No	No	No	No	No	No	No	No	No	No	No	No
625	02-0111	OD	PLTR	0.3	No	3	1-5	No	Yes	Severe	Severe	Severe	1	1	1	0	0	0	No	No	No	No	No	No	No	45	No	No	No	No	No	No	No	No	No	No	No	No	No	No	No	No	No	No
626	02-0111	OS	PLTR	0.4	No	1	1-5	No	Yes	Moderate	Severe	Severe	1	1	1	0	0	0	No	No	No	No	No	No	No	45	Yes	No	Yes	No	Yes	Yes	No	No	No	No	No	No	No	No	No	No	No	No
627	02-0112	OS	PLTR	0.4	Yes	0	0	Yes	Yes	Moderate	Severe	Severe	1	1	1	0	0	0	No	No	No	No	No	No	No	60	No	No	No	No	No	No	No	No	No	No	No	No	No	No	No	No	No	No
628	02-0113	OS	PLTR	0.3	Yes	4	1-5	No	Yes	Moderate	Severe	Severe	1	1	1	0	0	0	No	Yes	No	No	No	No	No	88	No	No	No	No	No	No	No	No	No	No	No	No	No	No	No	No	No	No
629	02-0114	OS	PLTR	0.1	Yes	4	1-5	No	Yes	Severe	Severe	Severe	1	1	1	0	0	0	No	No	No	No	No	No	No	56	No	No	No	No	No	No	No	No	No	No	No	No	No	No	No	No	No	No
630	02-0115	OS	PLTR	0.2	Yes	2	1-5	No	Yes	Mild	Severe	Moderate	1	1	1	1	2	0	No	No	No	Yes	Yes	No	Yes	65	No	No	No	No	No	No	No	No	No	No	No	No	No	No	No	No	No	No
631	02-0116	OD	PLTR	0.6	Yes	9	>=6	No	Yes	Severe	Severe	Severe	1	1	1	0	0	0	No	No	No	No	No	No	No	40	No	No	No	No	No	No	No	No	No	No	No	No	No	No	No	No	No	No
632	02-0117	OS	PLTR	0.3	Yes	2	1-5	No	Yes	Mild	Severe	Severe	1	1	1	0	0	0	No	No	No	No	No	No	No	60	No	No	No	No	No	No	No	No	No	No	No	No	No	No	No	No	No	No
633	02-0118	OS	PLTR	0	No	5	1-5	No	Yes	Severe	Moderate	Severe	1	1	1	0	0	0	No	No	No	No	No	No	No	30	No	No	No	No	No	No	No	No	No	No	No	No	No	No	No	No	No	No
634	02-0119	OD	PLTR	0.2	No	3	1-5	No	Yes	Severe	Moderate	Severe	1	1	1	0	0	0	No	No	No	No	No	No	No	35	No	No	No	No	No	No	No	No	No	No	No	No	No	No	No	No	No	No
635	02-0120	OD	PLTR	2.4	No	2	1-5	No	Yes	Moderate	Moderate	Moderate	1	1	1	0	0	0	No	No	No	No	No	No	No	30	No	No	No	No	No	No	No	No	No	No	No	No	No	No	No	No	No	No
636	02-0120	OS	PLTR	1.3	No	2	1-5	No	Yes	Mild	Moderate	Moderate	1	1	1	0	0	0	No	No	No	No	No	No	No	30	No	No	No	No	No	No	No	No	No	No	No	No	No	No	No	No	No	No
637	02-0121	OD	PLTR	0	Yes	0	0	Yes	Yes	Severe	Severe	Severe	1	1	1	0	0	0	No	No	No	No	No	No	No	60	Yes	No	Yes	No	No	Yes	No	No	No	No	No	No	No	No	No	No	No	No
638	02-0121	OS	PLTR	0.3	Yes	0	0	Yes	Yes	Severe	Severe	Severe	1	1	1	0	0	0	No	No	No	No	No	No	No	60	No	No	No	No	No	No	No	No	No	No	No	No	No	No	No	No	No	No
639	02-0122	OD	PLTR	0.5	Yes	10	>=6	No	Yes	Severe	Severe	Severe	1	1	1	0	0	0	No	No	No	No	No	No	No	65	No	No	No	No	No	No	No	No	No	No	No	No	No	No	No	No	No	No
640	02-0122	OS	PLTR	0.5	Yes	10	>=6	No	Yes	Severe	Severe	Severe	1	1	1	0	0	0	No	No	No	No	No	No	No	65	No	No	No	No	No	No	No	No	No	No	No	No	No	No	No	No	No	No
641	02-0123	OS	PLTR	0	No	2	1-5	No	Yes	Moderate	Moderate	Severe	1	1	1	0	0	0	No	No	No	No	No	No	No	32	No	Yes	No	No	No	Yes	No	No	No	No	No	No	No	No	No	No	No	No
642	02-0124	OD	PLTR	0.1	No	8	>=6	No	Yes	Severe	Severe	Severe	1	1	1	0	0	0	No	No	No	No	No	No	No	35	No	No	No	No	No	No	No	No	No	No	No	No	No	No	No	No	No	No
643	02-0124	OS	PLTR	0.1	No	10	>=6	No	Yes	Severe	Severe	Severe	1	1	1	0	0	0	No	No	No	No	No	No	No	35	No	No	No	No	No	No	No	No	No	No	No	No	No	No	No	No	No	No
644	02-0125	OD	PLTR	0.8	No	6	>=6	No	Yes	Severe	Severe	Severe	1	1	1	0	0	0	No	No	No	No	No	No	No	35	No	No	No	No	No	No	No	No	No	No	No	No	No	No	No	No	No	No
645	02-0126	OS	PLTR	0.3	No	10	>=6	No	Yes	Severe	Severe	Severe	1	1	1	0	0	0	No	No	No	No	No	No	No	60	No	No	No	No	No	No	No	Yes	No	No	No	Yes	No	No	No	No	No	No
646	02-0127	OS	PLTR	0.5	Yes	1	1-5	No	Yes	Moderate	Moderate	Moderate	1	1	1	0	0	0	No	No	No	No	No	No	No	50	No	No	No	No	No	No	No	No	No	No	No	No	No	No	No	No	No	No
647	02-0128	OS	PLTR	0.7	Yes	6	>=6	No	Yes	Severe	Severe	Severe	1	1	1	0	0	0	No	No	No	No	No	No	No	60	No	No	No	No	No	No	No	No	No	No	No	No	No	No	No	No	No	No
648	02-0129	OD	PLTR	0.2	No	7	>=6	No	Yes	Complete	Moderate	Severe	1	1	1	0	0	0	No	No	No	No	No	No	No	19	No	No	No	No	No	No	No	No	No	No	No	No	No	No	No	No	No	No
649	02-0129	OS	PLTR	0.2	No	10	>=6	No	Yes	Complete	Severe	Severe	1	1	1	0	0	0	No	No	No	No	No	No	No	19	No	No	No	No	No	No	No	No	No	No	No	No	No	No	No	No	No	No
650	02-0130	OD	PLTR	0.4	No	0	0	Yes	Yes	Complete	Severe	Severe	1	1	1	0	0	0	No	No	No	No	No	No	No	50	No	No	No	No	No	No	No	No	No	No	No	No	No	No	No	No	No	No
651	02-0130	OS	PLTR	0.4	No	0	0	Yes	Yes	Complete	Severe	Severe	1	1	1	0	0	0	No	No	No	No	No	No	No	50	No	No	No	No	No	No	Yes	No	No	No	No	Yes	No	No	No	No	No	No
652	02-0131	OS	PLTR	0.3	No	3	1-5	No	Yes	Severe	Severe	Severe	1	1	1	0	0	0	No	No	No	No	No	No	No	45	No	No	No	No	No	No	No	No	No	No	No	No	No	No	No	No	No	No
653	02-0132	OD	PLTR	0.3	No	8	>=6	No	Yes	Complete	Severe	Moderate	1	1	1	0	0	0	No	No	No	No	No	No	No	35	No	No	No	No	No	No	No	No	No	No	No	No	No	No	No	No	No	No
654	02-0132	OS	PLTR	0.1	No	10	>=6	No	Yes	Complete	Severe	Severe	1	1	1	0	0	0	No	No	No	No	No	No	No	35	No	No	No	No	No	No	No	No	No	No	No	No	No	No	No	No	No	No
655	02-0133	OD	PLTR	0.2	No	3	1-5	No	Yes	Severe	Severe	Severe	1	1	1	0	0	0	No	No	No	No	No	No	No	35	No	No	No	No	Yes	Yes	No	No	No	No	No	No	No	No	No	No	Yes	Yes
656	02-0133	OS	PLTR	0.8	No	3	1-5	No	Yes	Severe	Severe	Severe	1	1	1	0	0	0	No	No	No	No	No	No	No	35	No	No	No	No	No	No	No	No	No	No	No	No	No	No	No	No	No	No
657	02-0134	OD	PLTR	0.7	No	10	>=6	No	Yes	Complete	Severe	Severe	1	1	1	0	0	0	No	No	No	No	No	No	No	30	No	No	No	No	No	No	No	No	No	No	No	No	No	No	No	No	No	No
658	02-0134	OS	PLTR	1.3	No	11	>=6	No	Yes	Complete	Severe	Severe	1	1	1	0	0	0	No	No	No	No	No	No	No	30	No	No	No	No	No	No	No	No	No	No	No	No	No	No	No	No	No	No
659	02-0135	OD	PLTR	0.4	Yes	3	1-5	No	Yes	Moderate	Severe	Moderate	1	1	1	0	0	0	No	No	No	No	No	No	No	65	No	No	No	No	No	No	No	No	No	No	No	No	No	No	No	No	No	No
660	02-0136	OD	PLTR	0.2	No	11	>=6	No	Yes	Severe	Severe	Severe	1	1	1	0	0	0	No	No	No	No	No	No	No	45	No	No	No	No	No	No	No	No	No	No	No	No	No	No	No	No	No	No
661	02-0136	OS	PLTR	0.2	No	12	>=6	No	Yes	Severe	Severe	Severe	1	1	1	0	0	0	No	No	No	No	No	No	No	45	No	No	No	No	No	No	No	No	No	No	No	No	No	No	No	No	No	No
662	02-0137	OD	PLTR	0.3	Yes	10	>=6	No	Yes	Complete	Severe	Severe	1	1	1	0	0	0	No	No	No	No	No	No	No	35	No	No	No	No	No	No	No	No	No	No	No	No	No	No	No	No	No	No
663	02-0137	OS	PLTR	0.5	Yes	10	>=6	No	Yes	Complete	Severe	Severe	1	1	1	0	0	0	No	No	No	No	No	No	No	35	No	No	No	No	No	No	No	No	No	No	No	No	No	No	No	No	No	No
664	02-0138	OD	PLTR	0.2	No	5	1-5	No	Yes	Moderate	Severe	Moderate	1	1	1	0	0	0	No	No	No	No	No	No	No	50	No	No	No	No	No	No	No	No	No	No	No	No	No	No	No	No	No	No
665	02-0139	OD	PLTR	0.3	Yes	0	0	Yes	Yes	Severe	Severe	Severe	1	1	1	0	0	0	No	No	No	No	No	No	No	50	No	No	No	No	No	No	No	No	No	No	No	No	No	No	No	No	No	No
666	02-0139	OS	PLTR	0.3	Yes	0	0	Yes	Yes	Severe	Severe	Severe	1	1	1	0	0	0	No	No	No	No	No	No	No	50	No	No	No	No	No	No	No	No	No	No	No	No	No	No	No	No	No	No
667	02-0140	OD	PLTR	0.3	No	3	1-5	No	Yes	Moderate	Moderate	Moderate	1	1	1	0	0	0	No	No	No	No	No	No	No	45	Yes	No	Yes	No	Yes	Yes	Yes	No	No	No	No	Yes	No	No	No	No	No	No
668	02-0140	OS	PLTR	0.4	No	2	1-5	No	Yes	Mild	Mild	Moderate	1	1	1	0	0	0	No	No	No	No	No	No	No	45	No	No	No	No	No	No	No	No	No	No	No	No	No	No	No	No	No	No
669	02-0141	OD	PLTR	0.4	No	6	>=6	No	Yes	Severe	Severe	Severe	1	1	1	0	0	0	No	No	No	No	No	No	No	45	No	No	No	No	No	No	No	No	No	No	No	No	No	No	No	No	No	No
670	02-0141	OS	PLTR	0.1	No	8	>=6	No	Yes	Severe	Severe	Severe	1	1	1	0	0	0	No	No	No	No	No	No	No	45	No	No	No	No	No	No	No	No	No	No	No	No	No	No	No	No	No	No
671	02-0143	OD	PLTR	0.8	Yes	0	0	Yes	Yes	Complete	Severe	Severe	1	1	1	0	0	0	No	No	No	No	No	No	No	85	No	No	No	No	No	No	No	No	No	No	No	No	No	No	No	No	No	No
672	02-0144	OD	PLTR	0.8	Yes	2	1-5	No	Yes	Moderate	Moderate	Moderate	1	1	1	0	0	0	No	No	No	No	No	No	No	50	No	No	No	No	No	No	No	No	No	No	No	No	No	No	No	No	No	No
673	02-0145	OD	PLTR	0.5	Yes	0	0	Yes	Yes	Complete	Severe	Severe	1	1	1	0	0	0	No	No	No	No	No	No	No	60	No	No	No	No	No	No	No	No	No	No	No	No	No	No	No	No	No	No
674	02-0145	OS	PLTR	0.7	Yes	0	0	Yes	Yes	Complete	Severe	Severe	1	1	1	0	0	0	No	No	No	No	No	No	No	60	No	No	No	No	No	No	No	No	No	No	No	No	No	No	No	No	No	No
675	02-0146	OS	PLTR	0.2	No	2	1-5	No	Yes	Mild	Mild	Severe	1	1	1	0	0	0	No	No	No	No	No	No	No	45	No	No	No	No	No	No	No	No	No	No	No	No	No	No	No	No	No	No
676	02-0147	OD	PLTR	0.4	Yes	3	1-5	No	Yes	Moderate	Moderate	Severe	1	1	1	0	0	0	No	No	No	No	No	No	No	34	No	No	No	No	No	No	No	Yes	No	No	No	Yes	No	No	No	No	No	No
677	02-0148	OD	PLTR	0.5	No	6	>=6	No	Yes	Severe	Severe	Severe	1	1	1	0	0	0	No	No	No	No	No	No	No	40	No	No	No	No	No	No	No	No	No	No	No	No	No	No	No	No	No	No
678	02-0149	OD	PLTR	0.6	Yes	12	>=6	No	Yes	Complete	Severe	Severe	1	1	1	0	0	0	No	No	No	No	No	No	No	60	No	No	No	No	No	No	No	No	No	No	No	No	No	No	No	No	No	No
679	02-0149	OS	PLTR	0.6	Yes	7	>=6	No	Yes	Severe	Severe	Severe	1	1	1	0	0	0	No	No	No	No	No	No	No	60	No	No	No	No	No	No	No	No	No	No	No	No	No	No	No	No	No	No
680	02-0150	OD	PLTR	0.1	No	3	1-5	No	Yes	Moderate	Moderate	Moderate	1	1	1	0	0	0	No	No	No	No	No	No	No	40	No	No	No	No	No	No	No	No	No	No	No	No	No	No	No	No	No	No
681	02-0151	OS	PLTR	0.2	No	4	1-5	No	Yes	Mild	Mild	Severe	1	1	1	0	0	0	No	No	No	No	No	No	No	45	No	No	No	No	No	No	No	No	No	No	No	No	No	No	No	No	No	No
682	02-0152	OD	PLTR	0.7	Yes	2	1-5	No	Yes	Mild	Severe	Severe	1	1	1	0	0	0	No	No	No	No	No	No	No	70	No	No	No	No	No	No	No	No	No	No	No	No	No	No	No	No	No	No
683	02-0153	OD	PLTR	0.6	No	7	>=6	No	Yes	Moderate	Severe	Severe	1	1	1	0	0	0	No	No	No	No	No	No	No	18	No	No	No	No	No	No	No	No	No	No	No	No	No	No	No	No	No	No
684	02-0153	OS	PLTR	0.3	No	6	>=6	No	Yes	Moderate	Severe	Severe	1	1	1	0	0	0	No	No	No	No	No	No	No	18	No	No	No	No	No	No	No	No	No	No	No	No	No	No	No	No	No	No
685	02-0154	OD	PLTR	0.7	Yes	2	1-5	No	Yes	Mild	Severe	Severe	1	1	1	0	0	0	No	No	No	No	No	No	No	66	No	No	No	No	No	No	Yes	No	Yes	No	No	Yes	No	No	No	No	No	No
686	02-0155	OD	PLTR	0.1	No	0	0	Yes	Yes	Severe	Severe	Severe	1	1	1	0	0	0	No	No	No	No	No	No	No	40	No	No	No	No	No	No	No	No	No	No	No	No	No	No	No	No	No	No
687	02-0155	OS	PLTR	0.5	No	0	0	Yes	Yes	Severe	Severe	Severe	1	1	1	0	0	0	No	No	No	No	No	No	No	40	No	No	No	No	No	No	No	No	No	No	No	No	No	No	No	No	No	No
688	02-0156	OD	PLTR	0.6	Yes	12	>=6	No	Yes	Complete	Severe	Severe	1	1	1	0	0	0	No	No	No	No	No	No	No	55	No	No	No	No	No	No	No	No	No	No	No	No	No	No	No	No	No	No
689	02-0156	OS	PLTR	0.4	Yes	12	>=6	No	Yes	Complete	Severe	Severe	1	1	1	0	0	0	No	No	No	No	No	No	No	55	No	No	No	No	No	No	No	Yes	No	No	No	Yes	No	No	No	No	No	No
690	02-0157	OS	PLTR	0	No	3	1-5	No	Yes	Moderate	Mild	Severe	1	1	1	0	0	0	No	No	No	No	No	No	No	27	No	No	No	No	No	No	No	No	No	No	No	No	No	No	No	No	No	No
691	02-0158	OD	PLTR	0.6	Yes	2	1-5	No	Yes	Mild	Severe	Severe	1	1	1	0	0	0	No	No	No	No	No	No	No	60	No	No	No	No	No	No	No	No	No	No	No	No	No	No	No	No	No	No
692	02-0159	OD	PLTR	0.3	Yes	3	1-5	No	Yes	Moderate	Moderate	Severe	1	1	1	0	0	0	No	No	No	No	No	No	No	60	No	No	No	No	No	No	No	No	No	No	No	No	No	No	No	No	No	No
693	02-0159	OS	PLTR	0.3	Yes	0	0	Yes	Yes	Mild	Moderate	Moderate	1	1	1	0	0	0	No	No	No	No	No	No	No	60	No	No	No	No	No	No	No	No	No	No	No	No	No	No	No	No	No	No
694	02-0160	OD	PLTR	0.2	Yes	1	1-5	No	Yes	Moderate	Moderate	Severe	1	1	1	0	0	0	No	No	No	No	No	No	No	50	No	No	No	No	No	No	No	No	No	No	No	No	No	No	No	No	No	No
695	02-0160	OS	PLTR	0.5	Yes	1	1-5	No	Yes	Moderate	Severe	Severe	1	1	1	0	0	0	No	No	No	No	No	No	No	50	No	No	No	No	No	No	No	No	No	No	No	No	No	No	No	No	No	No
696	02-0161	OS	PLTR	0.4	Yes	3	1-5	No	Yes	Mild	Moderate	Severe	1	1	1	0	0	0	No	No	No	No	No	No	No	60	No	Yes	No	No	No	Yes	Yes	No	No	No	Yes	Yes	Yes	No	Yes	No	No	Yes
697	02-0162	OD	PLTR	2.3	No	25	>=6	No	Yes	Complete	Severe	Severe	1	1	1	0	1	1	No	No	No	No	Yes	Yes	Yes	73	No	No	No	No	No	No	No	No	No	No	No	No	No	No	No	No	No	No
698	02-0162	OS	PLTR	0.8	Yes	3	1-5	No	Yes	Moderate	Severe	Severe	1	1	1	0	0	0	No	No	No	No	No	No	No	73	No	No	No	No	No	No	No	No	No	No	No	No	No	No	No	No	No	No
699	02-0163	OD	PLTR	0.7	Yes	3	1-5	No	Yes	Moderate	Moderate	Severe	1	1	1	0	0	0	No	No	No	No	No	No	No	65	No	No	No	No	No	No	No	No	No	No	No	No	No	No	No	No	No	No
700	02-0163	OS	PLTR	0.8	Yes	4	1-5	No	Yes	Moderate	Severe	Severe	1	1	1	0	0	0	No	No	No	No	No	No	No	65	No	No	No	No	No	No	No	No	No	No	No	No	No	No	No	No	No	No
701	02-0164	OD	PLTR	0.3	Yes	6	>=6	No	Yes	Moderate	Severe	Severe	1	1	1	0	3	0	No	Yes	No	No	Yes	Yes	Yes	50	No	No	No	No	No	No	No	No	No	No	No	No	No	No	No	No	No	No
702	02-0164	OS	PLTR	0.4	Yes	6	>=6	No	Yes	Moderate	Severe	Severe	1	1	1	0	0	0	No	No	No	No	No	No	No	50	No	No	No	No	No	No	No	Yes	No	No	No	Yes	No	No	No	No	No	No
703	02-0165	OS	PLTR	0.3	No	5	1-5	No	Yes	Moderate	Moderate	Severe	1	1	1	0	0	0	No	No	No	No	No	No	No	25	No	No	No	No	No	No	No	No	No	No	No	No	No	No	No	No	No	No
704	02-0166	OS	PLTR	0.3	Yes	2	1-5	No	Yes	Mild	Moderate	Severe	1	1	1	0	0	0	No	No	No	No	No	No	No	50	No	No	No	No	No	No	No	No	No	No	No	No	No	No	No	No	No	No
705	02-0167	OS	PLTR	0.3	No	2	1-5	No	Yes	Mild	Mild	Moderate	1	1	1	0	0	0	No	No	No	No	No	No	No	40	No	No	No	No	No	No	No	No	No	No	No	No	No	No	No	No	No	No
706	02-0168	OD	PLTR	0.3	No	2	1-5	No	Yes	Mild	Moderate	Moderate	1	1	1	0	0	0	No	No	No	No	No	No	No	40	No	No	No	No	No	No	No	No	No	No	No	No	No	No	No	No	No	No
707	02-0169	OS	PLTR	0.1	No	2	1-5	No	Yes	Mild	Mild	Moderate	1	1	1	0	0	0	No	No	No	No	No	No	No	50	No	No	No	No	No	No	No	No	No	No	No	No	No	No	No	No	No	No
708	02-0170	OD	PLTR	0.3	No	12	>=6	No	Yes	Complete	Severe	Severe	1	1	1	0	0	0	No	No	No	No	No	No	No	40	No	Yes	No	No	No	Yes	No	No	No	No	No	No	No	No	No	No	No	No
709	02-0170	OS	PLTR	0.5	No	8	>=6	No	Yes	Severe	Severe	Severe	1	1	1	0	0	0	No	No	No	No	No	No	No	40	No	Yes	No	No	No	Yes	No	No	No	No	No	No	No	No	No	No	No	No
710	02-0171	OS	PLTR	0.2	Yes	3	1-5	No	Yes	Mild	Moderate	Moderate	1	1	1	0	0	0	No	No	No	No	No	No	No	55	No	Yes	No	No	No	Yes	No	No	No	No	No	No	No	No	No	No	No	No
711	02-0172	OD	PLTR	0.6	No	2	1-5	No	Yes	Mild	Mild	Severe	1	1	1	0	0	0	No	No	No	No	No	No	No	40	No	No	No	No	No	No	No	No	No	No	No	No	No	No	No	No	No	No
712	02-0173	OD	PLTR	0	Yes	5	1-5	No	Yes	Moderate	Moderate	Severe	1	1	1	0	0	0	No	No	No	No	No	No	No	50	No	No	No	No	Yes	Yes	No	No	No	No	No	No	No	No	No	No	No	No
713	02-0173	OS	PLTR	0.6	Yes	2	1-5	No	Yes	Mild	Severe	Severe	1	1	1	0	0	0	No	No	No	No	No	No	No	50	No	No	No	No	No	No	No	No	No	No	No	No	No	No	No	No	No	No
714	02-0174	OD	PLTR	0.3	No	0	0	Yes	Yes	Mild	Mild	Severe	1	1	1	0	0	0	No	No	No	No	No	No	No	32	No	Yes	No	No	No	Yes	No	No	No	No	No	No	No	No	No	No	No	No
715	02-0175	OS	PLTR	0.5	Yes	2	1-5	No	Yes	Moderate	Severe	Severe	1	1	1	0	0	0	No	No	No	No	No	No	No	60	No	No	No	No	No	No	No	No	No	No	No	No	No	No	No	No	No	No
716	02-0176	OS	PLTR	0.5	Yes	5	1-5	No	Yes	Moderate	Severe	Severe	1	1	1	0	0	0	No	No	No	No	No	No	No	60	No	No	No	No	No	No	No	No	No	No	No	No	No	No	No	No	No	No
717	02-0177	OS	PLTR	0.3	No	2	1-5	No	Yes	Mild	Mild	Moderate	1	1	1	0	0	0	No	No	No	No	No	No	No	54	No	No	No	No	No	No	No	No	No	No	No	No	No	No	No	No	No	No
718	02-0178	OD	PLTR	1.8	No	10	>=6	No	Yes	Complete	Severe	Severe	1	1	1	0	0	1	No	No	No	No	No	Yes	Yes	60	No	No	No	No	No	No	No	No	No	No	No	No	No	No	No	No	No	No
719	02-0178	OS	PLTR	0.4	Yes	5	1-5	No	Yes	Mild	Severe	Severe	1	1	1	0	0	0	No	No	No	No	No	No	No	60	No	No	No	No	No	No	No	No	No	No	No	No	No	No	No	No	No	No
720	02-0179	OS	PLTR	0.8	Yes	3	1-5	No	Yes	Moderate	Moderate	Severe	1	1	1	0	0	0	No	No	No	No	No	No	No	35	No	No	No	No	No	No	No	No	No	No	No	No	No	No	No	No	No	No
721	02-0180	OD	PLTR	0.3	Yes	10	>=6	No	Yes	Complete	Severe	Severe	1	1	1	0	0	0	No	No	No	No	No	No	No	65	No	No	No	No	No	No	No	No	No	No	No	No	No	No	No	No	No	No
722	02-0180	OS	PLTR	0.5	Yes	0	0	Yes	Yes	Severe	Severe	Severe	1	1	1	0	0	0	No	No	No	No	No	No	No	65	Yes	No	Yes	No	No	Yes	Yes	No	Yes	No	No	Yes	Yes	No	Yes	No	No	Yes
723	02-0181	OD	PLTR	1.8	Yes	2	1-5	No	Yes	Mild	Mild	Moderate	1	1	1	0	0	0	No	No	No	No	No	No	No	60	No	No	No	No	No	No	No	No	No	No	No	No	No	No	No	No	No	No
724	02-0182	OD	PLTR	0.2	No	4	1-5	No	Yes	Severe	Severe	Severe	1	1	1	0	0	0	No	No	No	No	No	No	No	28	No	No	No	No	No	No	No	No	No	No	No	No	No	No	No	No	No	No
725	02-0182	OS	PLTR	0.3	No	3	1-5	No	Yes	Moderate	Severe	Severe	1	1	1	0	0	0	No	No	No	No	No	No	No	28	No	No	No	No	No	No	No	No	No	No	No	No	No	No	No	No	No	No
726	02-0183	OS	PLTR	0.1	Yes	2	1-5	No	Yes	Moderate	Moderate	Moderate	1	1	1	0	0	0	No	No	No	No	No	No	No	52	Yes	No	Yes	No	No	Yes	No	No	No	No	No	No	No	No	No	No	No	No
727	02-0184	OS	PLTR	1.3	Yes	3	1-5	No	Yes	Severe	Severe	Severe	0	1	1	.	3	0	.	No	No	.	Yes	No	Yes	45	.	.	.	.	.	.	No	Yes	No	No	No	Yes	No	No	No	No	No	No
728	02-0185	OD	PLTR	0.2	Yes	0	0	Yes	Yes	Mild	Moderate	Moderate	1	1	1	0	0	0	No	No	No	No	No	No	No	60	No	No	No	No	No	No	No	No	No	No	No	No	No	No	No	No	No	No
729	02-0186	OD	PLTR	2.3	Yes	1	1-5	No	Yes	Mild	Moderate	Severe	1	1	1	0	0	0	No	No	No	No	No	No	No	55	No	No	No	No	No	No	No	No	No	No	No	No	No	No	No	No	No	No
730	02-0186	OS	PLTR	1.3	Yes	3	1-5	No	Yes	Mild	Severe	Severe	1	1	1	0	0	0	No	No	No	No	No	No	No	55	No	No	No	No	No	No	No	No	No	No	No	No	No	No	No	No	No	No
731	02-0187	OD	PLTR	0.5	Yes	5	1-5	No	Yes	Complete	Severe	Severe	1	1	1	0	0	0	No	No	No	No	No	No	No	45	No	No	No	No	No	No	No	No	No	No	No	No	No	No	No	No	No	No
732	02-0188	OD	PLTR	0.3	No	2	1-5	No	Yes	Moderate	Severe	Severe	1	1	1	0	0	0	No	No	No	No	No	No	No	29	Yes	No	Yes	No	Yes	Yes	No	No	No	No	No	No	No	No	No	No	No	No
733	02-0189	OD	PLTR	0.3	No	1	1-5	No	Yes	Mild	Moderate	Moderate	1	1	1	0	0	0	No	No	No	No	No	No	No	45	No	No	No	No	No	No	No	No	No	No	No	No	No	No	No	No	No	No
734	02-0190	OD	PLTR	0.6	No	5	1-5	No	Yes	Complete	Severe	Severe	1	1	1	0	0	0	No	No	No	No	No	No	No	35	No	No	No	No	No	No	No	No	No	No	No	No	No	No	No	No	No	No
735	02-0190	OS	PLTR	0.7	No	5	1-5	No	Yes	Severe	Severe	Severe	1	1	1	0	0	0	No	No	No	No	No	No	No	35	No	No	No	No	No	No	No	No	No	No	No	No	No	No	No	No	No	No
736	02-0191	OD	PLTR	0.4	No	10	>=6	No	Yes	Complete	Severe	Severe	1	1	1	0	0	0	No	No	No	No	No	No	No	45	No	No	No	No	No	No	No	No	No	No	No	No	No	No	No	No	No	No
737	02-0191	OS	PLTR	0.3	No	7	>=6	No	Yes	Severe	Severe	Severe	1	1	1	0	0	0	No	No	No	No	No	No	No	45	No	No	No	No	No	No	No	No	No	No	No	No	No	No	No	No	No	No
738	02-0192	OD	PLTR	0.6	Yes	2	1-5	No	Yes	Mild	Moderate	Severe	1	1	1	0	0	0	No	No	No	No	No	No	No	65	No	No	No	No	No	No	No	No	No	No	No	No	No	No	No	No	No	No
739	02-0192	OS	PLTR	0.4	Yes	2	1-5	No	Yes	Mild	Moderate	Moderate	1	1	1	0	0	0	No	No	No	No	No	No	No	65	No	No	No	No	No	No	No	No	No	No	No	No	No	No	No	No	No	No
740	02-0193	OD	PLTR	0.5	No	6	>=6	No	Yes	Severe	Severe	Severe	1	1	1	0	0	0	No	No	No	No	No	No	No	65	No	No	No	No	No	No	No	No	No	No	No	No	No	No	No	No	No	No
741	02-0194	OD	PLTR	0	No	2	1-5	No	Yes	Mild	Moderate	Severe	1	1	1	0	0	0	No	No	No	No	No	No	No	35	No	No	No	No	No	No	No	No	No	No	No	No	No	No	No	No	No	No
742	02-0195	OD	PLTR	1.8	No	12	>=6	No	Yes	Complete	Severe	Severe	1	1	1	0	0	0	No	No	No	No	No	No	No	70	Yes	No	Yes	No	No	Yes	Yes	No	Yes	No	No	Yes	Yes	No	Yes	No	No	Yes
743	02-0196	OD	PLTR	0.5	Yes	3	1-5	No	Yes	Severe	Severe	Severe	1	1	1	0	0	0	No	No	No	No	No	No	No	60	No	No	No	No	No	No	No	No	No	No	No	No	No	No	No	No	No	No
744	02-0196	OS	PLTR	0.4	Yes	2	1-5	No	Yes	Moderate	Severe	Severe	1	1	1	0	0	0	No	No	No	No	No	No	No	60	No	No	No	No	No	No	No	No	No	No	No	No	No	No	No	No	No	No
745	02-0197	OS	PLTR	0.1	No	2	1-5	No	Yes	Mild	Moderate	Severe	1	1	1	0	0	0	No	No	No	No	No	No	No	50	Yes	Yes	Yes	No	No	Yes	No	No	No	No	No	No	Yes	No	Yes	No	No	Yes
746	02-0198	OD	PLTR	0.8	Yes	5	1-5	No	Yes	Complete	Severe	Severe	1	1	1	0	0	0	No	No	No	No	No	No	No	55	Yes	No	Yes	No	No	Yes	Yes	Yes	Yes	No	No	Yes	No	No	No	No	No	No
747	02-0199	OD	PLTR	0.4	Yes	3	1-5	No	Yes	Severe	Severe	Severe	1	1	1	0	0	0	No	No	No	No	No	No	No	35	Yes	No	Yes	No	No	Yes	Yes	No	Yes	No	No	Yes	No	No	No	No	No	No
748	02-0200	OD	PLTR	0.5	No	10	>=6	No	Yes	Severe	Severe	Severe	1	1	1	0	0	0	No	No	No	No	No	No	No	40	No	No	No	No	No	No	No	No	No	No	No	No	No	No	No	No	No	No
749	02-0201	OS	PLTR	0.4	No	3	1-5	No	Yes	Moderate	Moderate	Severe	1	1	1	0	0	0	No	No	No	No	No	No	No	60	No	No	No	No	No	No	No	No	No	No	No	No	No	No	No	No	No	No
750	02-0202	OS	PLTR	1	Yes	3	1-5	No	Yes	Mild	Mild	Moderate	1	1	1	0	0	0	No	No	No	No	No	No	No	50	No	No	No	No	No	No	No	No	No	No	No	No	No	No	No	No	No	No
751	02-0203	OD	PLTR	0.3	No	5	1-5	No	Yes	Moderate	Severe	Severe	1	1	1	0	0	0	No	No	No	No	No	No	No	25	Yes	No	Yes	No	No	Yes	No	No	No	No	No	No	No	No	No	No	No	No
752	02-0203	OS	PLTR	0.4	No	5	1-5	No	Yes	Moderate	Severe	Severe	1	1	1	0	0	0	No	No	No	No	No	No	No	25	No	No	No	No	No	No	No	No	No	No	No	No	No	No	No	No	No	No
753	02-0204	OS	PLTR	0.8	No	10	>=6	No	Yes	Complete	Severe	Severe	1	1	1	0	0	0	No	No	No	No	No	No	No	55	Yes	No	Yes	No	No	Yes	No	No	No	No	No	No	No	No	No	No	No	No
754	02-0205	OD	PLTR	0.5	Yes	5	1-5	No	Yes	Moderate	Severe	Severe	1	1	1	0	0	0	No	No	No	No	No	No	No	50	No	No	No	No	No	No	No	No	No	No	No	No	No	No	No	No	No	No
755	02-0205	OS	PLTR	2.4	No	5	1-5	No	Yes	Severe	Severe	Severe	1	1	1	0	0	0	No	No	No	No	No	No	No	50	No	No	No	No	No	No	No	No	No	No	No	No	No	No	No	No	No	No
756	02-0206	OD	PLTR	0.7	No	7	>=6	No	Yes	Severe	Severe	Severe	1	1	1	0	0	0	No	No	No	No	No	No	No	55	No	No	No	No	No	No	No	No	No	No	No	No	No	No	No	No	No	No
757	02-0207	OD	PLTR	0.1	No	4	1-5	No	Yes	Severe	Severe	Severe	1	1	1	0	0	0	No	No	No	No	No	No	No	45	No	No	No	No	No	No	No	No	No	No	No	No	No	No	No	No	No	No
758	02-0207	OS	PLTR	0.4	No	7	>=6	No	Yes	Severe	Severe	Severe	1	1	1	0	0	0	No	Yes	Yes	No	No	No	No	45	No	No	No	No	No	No	No	No	No	No	No	No	No	No	No	No	No	No
759	02-0208	OS	PLTR	0.6	Yes	0	0	Yes	Yes	Moderate	Moderate	Moderate	1	1	1	0	0	0	No	No	Yes	No	No	No	No	65	No	No	No	No	No	No	No	No	No	No	No	No	No	No	No	No	No	No
760	02-0209	OD	PLTR	0.5	Yes	2	1-5	No	Yes	Moderate	Moderate	Severe	1	1	1	0	0	0	No	No	No	No	No	No	No	50	Yes	No	Yes	No	No	Yes	No	No	No	No	No	No	No	No	No	No	No	No
761	02-0210	OD	PLTR	0.4	Yes	3	1-5	No	Yes	Moderate	Severe	Severe	1	1	1	0	0	0	No	No	No	No	No	No	No	70	No	No	No	No	No	No	No	No	No	No	No	No	No	No	No	No	No	No
762	02-0211	OS	PLTR	1.8	No	2	1-5	No	Yes	Moderate	Severe	Severe	1	1	1	0	0	0	No	No	No	No	No	No	No	65	No	No	No	No	No	No	No	No	No	No	No	No	No	No	No	No	No	No
763	02-0212	OD	PLTR	0.6	Yes	2	1-5	No	Yes	Mild	Moderate	Moderate	1	1	1	0	0	0	No	No	No	No	No	No	No	70	No	No	No	No	No	No	No	No	No	No	No	No	No	No	No	No	No	No
764	02-0213	OD	PLTR	1.8	No	0	0	Yes	Yes	Mild	Mild	Moderate	1	1	1	0	0	0	No	No	No	No	No	No	No	87	No	No	No	No	No	No	No	No	No	No	No	No	No	No	No	No	No	No
765	02-0214	OD	PLTR	0	No	5	1-5	No	Yes	Moderate	Severe	Severe	1	1	1	0	0	0	No	No	No	No	No	No	No	40	Yes	No	No	No	Yes	Yes	No	No	No	No	Yes	Yes	No	No	No	No	No	No
766	02-0215	OD	PLTR	0.2	No	4	1-5	No	Yes	Mild	Mild	Moderate	1	1	1	0	0	0	No	No	No	No	No	No	No	40	No	No	No	No	No	No	No	No	No	No	No	No	No	No	No	No	No	No
767	02-0216	OS	PLTR	0.6	Yes	2	1-5	No	Yes	Moderate	Moderate	Moderate	1	1	1	0	0	0	No	No	No	No	No	No	No	65	No	No	No	No	No	No	No	No	No	No	No	No	No	No	No	No	No	No
768	02-0217	OS	PLTR	0.3	No	2	1-5	No	Yes	Mild	Moderate	Moderate	1	1	1	0	0	0	No	No	No	No	No	No	No	35	Yes	No	Yes	No	No	Yes	No	No	No	No	No	No	No	No	No	No	No	No
769	02-0218	OS	PLTR	0.6	Yes	8	>=6	No	Yes	Severe	Severe	Severe	1	1	1	0	0	0	No	No	No	No	No	No	No	60	Yes	No	No	No	No	Yes	No	No	No	No	No	No	No	No	No	No	No	No
770	02-0219	OS	PLTR	0.3	No	6	>=6	No	Yes	Severe	Severe	Severe	1	1	1	0	0	0	No	No	No	No	No	No	No	50	No	No	No	No	No	No	No	No	No	No	No	No	No	No	No	No	No	No
771	02-0220	OS	PLTR	0.7	No	1	1-5	No	Yes	Mild	Moderate	Severe	1	1	1	0	0	0	No	No	No	No	No	No	No	50	No	No	No	No	No	No	No	No	No	No	No	No	No	No	No	No	No	No
772	02-0221	OS	PLTR	0.4	Yes	3	1-5	No	Yes	Severe	Severe	Severe	1	1	1	3	5	5	Yes	Yes	Yes	Yes	Yes	Yes	Yes	62	No	No	No	No	No	No	No	No	No	No	No	No	No	No	No	No	No	No
773	02-0222	OS	PLTR	0.6	Yes	0	0	Yes	Yes	Severe	Severe	Severe	1	1	1	0	0	0	No	No	No	No	No	No	No	65	No	No	No	No	No	No	No	No	No	No	No	No	No	No	No	No	No	No
774	02-0223	OS	PLTR	0.7	Yes	10	>=6	No	Yes	Complete	Severe	Severe	1	1	1	0	0	0	No	No	No	No	No	No	No	60	Yes	No	Yes	No	No	Yes	Yes	No	Yes	No	No	Yes	Yes	No	No	No	No	Yes
775	02-0224	OD	PLTR	1.3	Yes	2	1-5	No	Yes	Moderate	Severe	Severe	1	1	1	0	0	0	No	No	No	No	No	No	No	45	No	No	No	No	No	No	No	No	No	No	No	No	No	No	No	No	No	No
776	02-0225	OD	PLTR	0.2	Yes	6	>=6	No	Yes	Moderate	Severe	Severe	1	1	1	0	1	0	No	No	No	No	Yes	No	Yes	60	No	No	No	No	No	No	No	No	No	No	No	No	No	No	No	No	No	No
777	02-0225	OS	PLTR	0.4	Yes	5	1-5	No	Yes	Moderate	Severe	Severe	1	1	1	0	0	0	No	No	No	No	No	No	No	60	Yes	No	No	No	No	Yes	No	No	No	No	No	No	No	No	No	No	No	No
778	02-0226	OS	PLTR	0.2	No	10	>=6	No	Yes	Severe	Severe	Severe	1	1	1	0	0	0	No	No	No	No	No	No	No	50	Yes	No	Yes	No	No	Yes	No	No	No	No	No	No	No	No	No	No	No	No
779	02-0227	OS	PLTR	0.6	Yes	6	>=6	No	Yes	Moderate	Severe	Severe	1	1	1	0	0	0	No	No	No	No	No	No	No	75	No	No	No	No	No	No	No	No	No	No	No	No	No	No	No	No	No	No
780	02-0228	OD	PLTR	0.6	Yes	2	1-5	No	Yes	Severe	Severe	Severe	1	1	1	0	0	0	No	No	No	No	No	No	No	70	No	No	No	No	No	No	No	No	No	No	No	No	No	No	No	No	No	No
781	02-0229	OD	PLTR	0.1	No	1	1-5	No	Yes	Moderate	Severe	Severe	1	1	1	0	0	0	No	No	No	No	No	No	No	38	No	No	No	No	No	No	No	No	No	No	No	No	No	No	No	No	No	No
782	02-0229	OS	PLTR	0.7	No	1	1-5	No	Yes	Moderate	Severe	Severe	1	1	1	0	0	0	No	No	No	No	No	No	No	38	No	No	No	No	No	No	No	No	No	No	No	No	No	No	No	No	No	No
783	02-0230	OD	PLTR	0.5	No	2	1-5	No	Yes	Mild	Moderate	Moderate	1	1	1	0	0	2	No	No	Yes	No	No	Yes	Yes	65	Yes	No	No	No	No	Yes	No	No	No	No	No	No	No	No	No	No	No	No
784	02-0231	OD	PLTR	0.3	No	7	>=6	No	Yes	Severe	Severe	Moderate	1	1	1	0	0	0	No	No	No	No	No	No	No	40	No	No	No	No	No	No	No	No	No	No	No	No	No	No	No	No	No	No
785	02-0231	OS	PLTR	0.4	No	3	1-5	No	Yes	Severe	Severe	Moderate	1	1	1	0	0	0	No	No	No	No	No	No	No	40	No	No	No	No	No	No	No	No	No	No	No	No	No	No	No	No	No	No
786	02-0232	OD	PLTR	0.3	No	0	0	Yes	Yes	Mild	Severe	Moderate	1	1	1	0	0	0	No	No	No	No	No	No	No	65	Yes	No	Yes	No	No	Yes	No	No	No	No	No	No	No	No	No	No	No	No
787	02-0232	OS	PLTR	0.3	No	2	1-5	No	Yes	Mild	Severe	Severe	1	1	1	0	0	0	No	No	No	No	No	No	No	65	Yes	No	Yes	No	No	Yes	No	No	No	No	No	No	No	No	No	No	No	No
788	02-0233	OD	BLTR	0.4	No	2	1-5	No	Yes	Moderate	Moderate	Moderate	1	1	1	0	0	0	No	No	Yes	No	No	No	No	40	No	No	No	No	No	No	No	No	No	No	No	No	No	No	No	No	No	No
789	02-0234	OD	BLTR	0.1	No	3	1-5	No	Yes	Moderate	Moderate	Moderate	1	1	1	0	0	0	No	No	Yes	No	No	No	No	42	No	No	No	No	No	No	No	No	No	No	No	No	No	No	No	No	No	No
790	02-0235	OS	BLTR	0.4	No	2	1-5	No	Yes	Moderate	Moderate	Moderate	1	1	1	0	0	0	No	No	Yes	No	No	No	No	60	No	No	No	No	No	No	No	No	No	No	No	No	No	No	No	No	No	No
791	02-0236	OD	BLTR	0.1	No	1	1-5	No	Yes	Mild	Mild	Moderate	1	1	1	0	0	0	No	No	Yes	No	No	No	No	23	Yes	No	No	No	Yes	Yes	No	No	No	No	No	No	No	No	No	No	No	No
792	02-0237	OD	BLTR	0.4	No	1	1-5	No	Yes	Mild	Moderate	Moderate	1	1	1	0	0	0	No	No	Yes	No	No	No	No	54	No	No	No	No	No	No	No	Yes	No	No	No	Yes	No	No	No	No	No	No
793	02-0238	OD	BLTR	0.3	No	5	1-5	No	Yes	Moderate	Mild	Moderate	1	1	1	0	0	0	No	No	Yes	No	No	No	No	30	No	No	No	No	No	No	No	No	No	No	No	No	No	No	No	No	No	No
794	02-0239	OS	BLTR	0.7	Yes	3	1-5	No	Yes	Moderate	Mild	Moderate	1	1	1	0	0	0	No	No	Yes	No	No	No	No	60	No	No	No	No	No	No	No	No	No	No	No	No	No	No	No	No	No	No
795	02-0240	OD	BLTR	0.2	No	0	0	Yes	Yes	Moderate	Severe	Moderate	1	1	1	0	0	0	No	No	Yes	No	No	No	No	40	No	No	No	No	No	No	No	No	No	No	No	No	No	No	No	No	No	No
796	02-0240	OS	BLTR	0.2	No	0	0	Yes	Yes	Moderate	Severe	Moderate	1	1	1	0	0	0	No	No	Yes	No	No	No	No	40	No	No	No	No	No	No	No	No	No	No	No	No	No	No	No	No	No	No
797	02-0241	OS	BLTR	0.3	Yes	2	1-5	No	Yes	Moderate	Severe	Moderate	1	1	1	0	0	0	No	No	Yes	No	No	No	No	54	No	No	No	No	No	No	No	No	No	No	No	No	No	No	No	No	No	No
798	02-0242	OD	BLTR	0.5	Yes	3	1-5	No	Yes	Moderate	Severe	Severe	1	1	1	0	0	0	No	No	Yes	No	No	No	No	60	Yes	Yes	No	No	Yes	Yes	Yes	Yes	Yes	No	No	Yes	No	No	No	No	No	No
799	02-0242	OS	BLTR	1.5	Yes	5	1-5	No	Yes	Moderate	Severe	Severe	1	1	1	0	0	0	No	No	Yes	No	No	No	No	60	Yes	Yes	No	No	Yes	Yes	Yes	No	Yes	No	No	Yes	No	No	No	No	No	No
800	02-0243	OS	BLTR	0.4	No	4	1-5	No	Yes	Moderate	Moderate	Moderate	1	1	1	0	0	0	No	No	Yes	No	No	No	No	25	No	No	No	No	Yes	Yes	No	No	No	No	No	No	No	No	No	No	No	No
801	02-0244	OD	BLTR	0.6	Yes	0	0	Yes	Yes	Mild	Moderate	Moderate	1	1	1	0	0	0	No	No	Yes	No	No	No	No	40	No	No	No	No	No	No	No	No	No	No	No	No	No	No	No	No	No	No
802	02-0245	OS	BLTR	0.3	No	1	1-5	No	Yes	Mild	Severe	Moderate	1	1	1	0	0	0	No	No	Yes	No	No	No	No	50	No	No	No	No	No	No	No	No	No	No	No	No	No	No	No	No	No	No
803	02-0246	OS	BLTR	0.4	No	2	1-5	No	Yes	Mild	Severe	Moderate	1	1	1	0	0	0	No	No	No	No	No	No	No	40	No	No	No	No	No	No	No	No	No	No	No	No	No	No	No	No	No	No
804	02-0247	OS	BLTR	0.7	Yes	4	1-5	No	Yes	Moderate	Moderate	Severe	1	1	1	0	0	0	No	No	Yes	No	No	No	No	60	No	No	No	No	No	No	No	No	No	No	No	No	No	No	No	No	No	No
805	02-0248	OS	BLTR	0.3	No	4	1-5	No	Yes	Moderate	Moderate	Moderate	1	1	1	0	0	0	No	No	Yes	No	No	No	No	60	Yes	No	No	No	No	Yes	No	No	No	No	No	No	No	No	No	No	No	No
806	02-0249	OS	BLTR	0.8	No	3	1-5	No	Yes	Severe	Severe	Moderate	1	1	1	0	3	2	No	Yes	Yes	No	Yes	Yes	Yes	20	No	No	No	No	No	No	No	No	No	No	No	No	No	No	No	No	No	No
807	02-0250	OD	BLTR	0.5	No	9	>=6	No	Yes	Moderate	Moderate	Severe	1	1	1	0	0	0	No	No	Yes	No	No	No	No	40	No	No	No	No	No	No	No	No	No	No	No	No	No	No	No	No	No	No
808	02-0250	OS	BLTR	1.3	No	6	>=6	No	Yes	Moderate	Severe	Severe	1	1	1	0	0	0	No	No	Yes	No	No	No	No	40	No	No	No	No	No	No	No	No	No	No	No	No	No	No	No	No	No	No
809	02-0251	OD	BLTR	0.4	Yes	4	1-5	No	Yes	Moderate	Severe	Moderate	1	1	1	0	0	0	No	No	No	No	No	No	No	60	Yes	No	No	No	No	Yes	Yes	No	Yes	No	No	Yes	No	No	No	No	No	No
810	02-0251	OS	BLTR	0.4	Yes	0	0	Yes	Yes	Moderate	Severe	Moderate	1	1	1	0	0	0	No	No	No	No	No	No	No	60	No	No	No	No	No	No	No	No	No	No	No	No	No	No	No	No	No	No
811	02-0252	OD	BLTR	0.2	No	15	>=6	No	Yes	Moderate	Severe	Moderate	1	1	1	0	0	0	No	No	Yes	No	No	No	No	30	No	Yes	No	No	No	Yes	No	Yes	No	No	No	Yes	No	No	No	No	No	No
812	02-0253	OD	BLTR	0.5	Yes	2	1-5	No	Yes	Moderate	Moderate	Moderate	1	1	1	0	0	0	No	No	Yes	No	No	No	No	60	No	No	No	No	No	No	No	No	No	No	No	No	No	No	No	No	No	No
813	02-0254	OD	BLTR	0.6	Yes	0	0	Yes	Yes	Severe	Severe	Severe	1	1	1	0	3	2	No	Yes	Yes	No	Yes	Yes	Yes	62	No	No	No	No	No	No	No	No	No	No	No	No	No	No	No	No	No	No
814	02-0254	OS	BLTR	0.8	Yes	0	0	Yes	Yes	Severe	Severe	Moderate	1	1	1	3	0	1	Yes	Yes	Yes	Yes	Yes	Yes	Yes	62	No	No	No	No	No	No	No	No	No	No	No	No	No	No	No	No	No	No
815	02-0255	OD	BLTR	0.6	No	3	1-5	No	Yes	Moderate	Moderate	Moderate	1	1	1	0	0	0	No	No	Yes	No	No	No	No	40	No	No	No	No	No	No	No	No	No	No	No	No	No	No	No	No	No	No
816	02-0256	OD	BLTR	0.4	Yes	3	1-5	No	Yes	Moderate	Moderate	Moderate	1	1	1	0	0	0	No	No	No	No	No	No	No	70	Yes	No	Yes	No	No	Yes	Yes	No	Yes	No	No	Yes	Yes	No	Yes	No	No	Yes
817	02-0256	OS	BLTR	0.4	Yes	1	1-5	No	Yes	Moderate	Moderate	Moderate	1	1	1	0	0	0	No	No	No	No	No	No	No	70	Yes	No	Yes	No	No	Yes	Yes	No	Yes	No	No	Yes	Yes	No	Yes	No	No	Yes
818	02-0257	OS	BLTR	0.5	Yes	3	1-5	No	Yes	Moderate	Moderate	Moderate	1	1	1	0	0	0	No	No	Yes	No	No	No	No	62	Yes	Yes	No	No	No	Yes	No	No	No	No	No	No	No	No	No	No	No	No
819	02-0258	OS	BLTR	0.4	No	1	1-5	No	Yes	Mild	Moderate	Moderate	1	1	1	0	0	0	No	No	Yes	No	No	No	No	24	No	No	No	No	No	No	No	No	No	No	No	No	No	No	No	No	No	No
820	02-0259	OD	BLTR	0.3	No	3	1-5	No	Yes	Moderate	Moderate	Moderate	1	1	1	0	0	0	No	No	Yes	No	No	No	No	38	No	No	No	No	No	No	No	No	No	No	No	No	No	No	No	No	No	No
821	02-0260	OD	BLTR	0.9	Yes	12	>=6	No	Yes	Moderate	Moderate	Moderate	1	1	1	0	0	0	No	No	Yes	No	No	No	No	50	No	No	No	No	No	No	No	No	No	No	No	No	No	No	No	No	No	No
822	02-0260	OS	BLTR	0.9	Yes	11	>=6	No	Yes	Moderate	Severe	Moderate	1	1	1	0	0	0	No	No	Yes	No	No	No	No	50	No	No	No	No	No	No	No	No	No	No	No	No	No	No	No	No	No	No
823	02-0261	OS	BLTR	0.4	Yes	5	1-5	No	Yes	Moderate	Severe	Moderate	1	1	1	0	0	0	No	No	Yes	No	No	No	No	50	No	No	No	No	No	No	No	No	No	No	No	No	No	No	No	No	No	No
824	02-0262	OD	BLTR	0.4	Yes	1	1-5	No	Yes	Moderate	Moderate	Moderate	1	1	1	0	0	0	No	No	Yes	No	No	No	No	70	No	No	No	No	No	No	No	No	No	No	No	No	No	No	No	No	No	No
825	02-0263	OD	BLTR	0.1	No	1	1-5	No	Yes	Moderate	Moderate	Moderate	1	1	1	0	0	0	No	Yes	Yes	No	No	No	No	50	No	No	No	No	No	No	No	No	No	No	No	No	No	No	No	No	No	No
826	02-0264	OS	BLTR	0.3	Yes	0	0	Yes	Yes	Severe	Moderate	Moderate	1	1	1	0	0	0	No	No	Yes	No	No	No	No	82	No	No	No	No	No	No	No	No	No	No	No	No	No	No	No	No	No	No
827	02-0265	OD	BLTR	0.7	Yes	4	1-5	No	Yes	Moderate	Severe	Moderate	1	1	1	0	0	0	No	No	No	No	No	No	No	50	Yes	No	Yes	No	No	Yes	No	No	No	No	No	No	No	No	No	No	No	No
828	02-0265	OS	BLTR	0.4	Yes	8	>=6	No	Yes	Complete	Moderate	Moderate	1	1	1	0	0	0	No	No	Yes	No	No	No	No	50	Yes	No	Yes	No	No	Yes	No	No	No	No	No	No	No	No	No	No	No	No
829	02-0266	OS	BLTR	0.3	No	0	0	Yes	Yes	Moderate	Moderate	Moderate	1	1	1	0	0	0	No	No	Yes	No	No	No	No	60	No	No	No	No	No	No	No	No	No	No	No	No	No	No	No	No	No	No
830	02-0267	OS	BLTR	0.8	Yes	2	1-5	No	Yes	Moderate	Moderate	Moderate	1	1	1	0	0	0	No	No	Yes	No	No	No	No	70	No	No	No	No	No	No	No	No	No	No	No	No	No	No	No	No	No	No
831	02-0268	OD	BLTR	0	No	10	>=6	No	Yes	Severe	Severe	Severe	1	1	1	0	0	0	No	No	No	No	No	No	No	20	No	No	No	No	No	No	No	No	No	No	No	No	No	No	No	No	No	No
832	02-0269	OD	BLTR	0.7	Yes	2	1-5	No	Yes	Moderate	Moderate	Moderate	1	1	1	0	1	0	No	No	Yes	No	Yes	No	Yes	40	Yes	Yes	Yes	No	No	Yes	No	No	No	No	No	No	No	No	No	No	No	No
833	02-0269	OS	BLTR	0.4	Yes	1	1-5	No	Yes	Moderate	Moderate	Moderate	1	1	1	0	0	0	No	No	Yes	No	No	No	No	40	Yes	No	Yes	No	No	Yes	No	No	No	No	No	No	No	No	No	No	No	No
834	02-0270	OD	BLTR	0.5	No	3	1-5	No	Yes	Moderate	Severe	Moderate	1	1	1	0	0	0	No	No	No	No	No	No	No	40	Yes	Yes	Yes	No	Yes	Yes	No	No	No	No	No	No	No	No	No	No	No	No
835	02-0270	OS	BLTR	0.4	No	4	1-5	No	Yes	Moderate	Moderate	Moderate	1	1	1	0	0	0	No	No	No	No	No	No	No	40	Yes	No	Yes	No	Yes	Yes	No	No	No	No	No	No	No	No	No	No	No	No
836	02-0271	OS	BLTR	0.2	No	3	1-5	No	Yes	Moderate	Mild	Moderate	1	1	1	0	0	0	No	Yes	Yes	No	No	No	No	40	No	No	No	No	No	No	No	No	No	No	No	No	No	No	No	No	No	No
837	02-0272	OD	BLTR	0.8	No	0	0	Yes	No	None	Mild	Moderate	1	1	1	0	0	0	No	No	Yes	No	No	No	No	59	No	No	No	No	Yes	Yes	No	No	No	No	Yes	Yes	No	No	No	No	No	No
838	02-0273	OD	BLTR	0.5	Yes	1	1-5	No	Yes	Mild	Moderate	Moderate	1	1	1	0	0	0	No	No	Yes	No	No	No	No	50	No	No	No	No	No	No	No	No	No	No	No	No	No	No	No	No	No	No
839	02-0273	OS	BLTR	0.4	Yes	3	1-5	No	Yes	Severe	Severe	Severe	1	1	1	0	4	3	Yes	Yes	Yes	No	Yes	Yes	Yes	50	No	No	No	No	No	No	No	No	No	No	No	No	No	No	No	No	No	No
840	02-0274	OD	BLTR	0.1	No	5	1-5	No	Yes	Moderate	Moderate	Moderate	1	1	1	0	3	0	Yes	Yes	No	No	Yes	No	Yes	40	No	No	No	No	No	No	No	No	No	No	No	No	No	No	No	No	No	No
841	02-0274	OS	BLTR	0.4	No	5	1-5	No	Yes	Moderate	Moderate	Moderate	1	1	1	0	1	0	Yes	Yes	No	No	Yes	No	Yes	40	No	No	No	No	No	No	No	No	No	No	No	No	No	No	No	No	No	No
842	02-0275	OS	BLTR	0.1	No	1	1-5	No	Yes	Mild	Mild	Moderate	1	1	1	0	0	0	No	No	Yes	No	No	No	No	20	No	No	No	No	No	No	No	No	No	No	No	No	No	No	No	No	No	No
843	02-0276	OD	BLTR	0.8	Yes	3	1-5	No	Yes	Moderate	Severe	Moderate	1	1	1	0	4	2	Yes	Yes	Yes	No	Yes	Yes	Yes	80	No	No	No	No	No	No	No	No	No	No	No	No	No	No	No	No	No	No
844	02-0276	OS	BLTR	0.7	Yes	4	1-5	No	Yes	Moderate	Severe	Moderate	1	1	1	0	2	0	No	Yes	Yes	No	Yes	No	Yes	80	No	No	No	No	No	No	No	No	No	No	No	No	No	No	No	No	No	No
845	02-0277	OD	BLTR	0.3	No	7	>=6	No	Yes	Severe	Mild	Moderate	1	1	1	0	0	0	No	No	Yes	No	No	No	No	20	No	No	No	No	No	No	No	No	No	No	No	No	No	No	No	No	No	No
846	02-0277	OS	BLTR	0.4	No	2	1-5	No	Yes	Moderate	Moderate	Moderate	1	1	1	0	0	0	No	Yes	No	No	No	No	No	20	No	No	No	No	No	No	No	No	No	No	No	No	No	No	No	No	No	No
847	02-0278	OD	BLTR	0.1	No	5	1-5	No	Yes	Mild	Severe	Moderate	1	1	1	0	0	0	No	Yes	No	No	No	No	No	19	No	No	No	No	No	No	No	No	No	No	No	No	No	No	No	No	No	No
848	02-0279	OS	BLTR	0.4	Yes	4	1-5	No	Yes	Mild	Severe	Moderate	1	1	1	0	0	0	No	No	Yes	No	No	No	No	55	Yes	No	Yes	No	No	Yes	No	No	No	No	No	No	No	No	No	No	No	No
849	02-0280	OS	BLTR	0.3	No	1	1-5	No	Yes	Mild	Severe	Moderate	1	1	1	0	0	2	No	No	No	No	No	Yes	Yes	45	No	Yes	No	No	No	Yes	No	No	No	No	No	No	No	No	No	No	No	No
850	02-0281	OD	BLTR	0.9	Yes	2	1-5	No	Yes	Mild	Severe	Severe	1	1	1	0	2	0	No	No	Yes	No	Yes	No	Yes	70	No	No	No	No	No	No	No	No	No	No	No	No	No	No	No	No	No	No
851	02-0282	OS	BLTR	0.4	No	2	1-5	No	Yes	Mild	Severe	Severe	1	1	1	0	0	0	No	No	Yes	No	No	No	No	65	No	No	No	No	No	No	No	No	No	No	No	No	No	No	No	No	No	No
852	02-0283	OD	BLTR	0.4	No	4	1-5	No	Yes	Mild	Severe	Severe	1	1	1	0	0	0	No	No	Yes	No	No	No	No	43	No	No	No	No	No	No	No	No	No	No	No	No	No	No	No	No	No	No
853	02-0283	OS	BLTR	0.7	No	3	1-5	No	Yes	Mild	Severe	Severe	1	1	1	1	1	1	Yes	Yes	Yes	Yes	Yes	Yes	Yes	43	No	No	No	No	No	No	No	No	No	No	No	No	No	No	No	No	No	No
854	02-0284	OD	PLTR	1.3	Yes	7	>=6	No	Yes	Mild	Severe	Severe	1	1	1	0	0	0	No	No	No	No	No	No	No	70	Yes	No	No	No	No	Yes	No	No	No	No	No	No	No	No	No	No	No	No
855	02-0285	OD	PLTR	0.4	No	4	1-5	No	Yes	Mild	Severe	Moderate	1	1	1	0	0	0	No	No	No	No	No	No	No	35	Yes	No	No	No	No	Yes	No	No	No	No	No	No	No	No	No	No	No	No
856	02-0286	OD	PLTR	0.3	No	2	1-5	No	Yes	Mild	Severe	Moderate	1	1	1	0	0	0	No	No	No	No	No	No	No	34	Yes	No	No	No	No	Yes	No	No	No	No	No	No	No	No	No	No	No	No
857	02-0287	OD	PLTR	0.3	No	3	1-5	No	Yes	Mild	Moderate	Moderate	1	1	1	0	0	0	No	No	No	No	No	No	No	37	Yes	Yes	No	No	No	Yes	No	No	No	No	No	No	No	No	No	No	No	No
858	02-0288	OD	PLTR	0.1	No	2	1-5	No	Yes	Mild	Moderate	Mild	1	1	1	0	0	0	No	No	No	No	No	No	No	42	No	No	No	No	No	No	No	No	No	No	No	No	No	No	No	No	No	No
859	02-0288	OS	PLTR	0.2	No	1	1-5	No	Yes	Mild	Moderate	Mild	1	1	1	0	0	0	No	No	No	No	No	No	No	42	No	No	No	No	No	No	No	No	No	No	No	No	No	No	No	No	No	No
860	02-0289	OD	PLTR	1.3	No	3	1-5	No	Yes	Severe	Severe	Moderate	1	1	1	0	0	0	No	No	No	No	No	No	No	70	No	No	No	No	No	No	No	No	No	No	No	No	No	No	No	No	No	No
861	02-0289	OS	PLTR	2.2	No	15	>=6	No	Yes	Severe	Severe	Moderate	1	1	1	0	0	0	No	No	No	No	No	No	No	70	No	No	No	No	No	No	No	No	No	No	No	No	No	No	No	No	No	No
862	02-0290	OS	BLTR	0.5	No	1	1-5	No	Yes	Mild	Severe	Moderate	1	1	1	0	0	0	No	No	No	No	No	No	No	45	No	No	No	No	No	No	No	No	No	No	No	No	No	No	No	No	No	No
863	02-0291	OD	BLTR	0.3	No	2	1-5	No	Yes	Mild	Severe	Moderate	1	1	1	1	0	0	No	No	No	Yes	No	No	Yes	62	No	No	No	No	No	No	No	No	No	No	No	No	No	No	No	No	No	No
864	02-0291	OS	BLTR	0.5	No	3	1-5	No	Yes	Mild	Severe	Moderate	1	1	1	0	3	0	No	Yes	No	No	Yes	No	Yes	62	Yes	No	No	No	No	Yes	No	No	No	No	No	No	No	No	No	No	No	No
865	02-0292	OD	BLTR	0.4	Yes	4	1-5	No	Yes	Mild	Severe	Moderate	1	1	1	0	0	0	No	Yes	Yes	No	No	No	No	42	No	No	No	No	No	No	No	No	No	No	No	No	No	No	No	No	No	No
866	02-0293	OD	BLTR	0.6	Yes	2	1-5	No	Yes	Mild	Severe	Moderate	1	1	1	0	0	0	No	No	Yes	No	No	No	No	62	Yes	No	No	No	No	Yes	No	No	No	No	No	No	No	No	No	No	No	No
867	02-0293	OS	BLTR	0.5	Yes	2	1-5	No	Yes	Mild	Severe	Severe	1	1	1	0	0	0	No	No	No	No	No	No	No	62	Yes	No	Yes	No	No	Yes	No	No	No	No	No	No	No	No	No	No	No	No
868	02-0294	OD	BLTR	0.7	Yes	1	1-5	No	Yes	Mild	Severe	Moderate	1	1	1	0	0	0	No	No	Yes	No	No	No	No	58	No	No	No	No	No	No	No	No	No	No	No	No	No	No	No	No	No	No
869	02-0294	OS	BLTR	0.6	Yes	2	1-5	No	Yes	Mild	Severe	Moderate	1	1	1	0	0	0	No	No	No	No	No	No	No	58	No	No	No	No	No	No	No	No	No	No	No	No	No	No	No	No	No	No
870	02-0295	OD	BLTR	0.8	Yes	0	0	Yes	Yes	Complete	Severe	Severe	1	1	1	1	13	4	Yes	Yes	Yes	Yes	Yes	Yes	Yes	68	No	No	No	No	No	No	No	No	No	No	No	No	No	No	No	No	No	No
871	02-0295	OS	BLTR	0.7	Yes	0	0	Yes	Yes	Complete	Severe	Severe	1	1	1	0	1	3	No	Yes	Yes	No	Yes	Yes	Yes	68	No	No	No	No	No	No	No	No	No	No	No	No	No	No	No	No	No	No
872	02-0296	OD	PLTR	1.3	Yes	0	0	Yes	Yes	Complete	Severe	Severe	1	1	1	0	1	0	No	No	Yes	No	Yes	No	Yes	51	Yes	No	No	No	No	Yes	No	No	No	No	No	No	No	No	No	No	No	No
873	02-0296	OS	PLTR	0.8	Yes	0	0	Yes	Yes	Complete	Severe	Severe	1	1	1	0	0	0	No	No	Yes	No	No	No	No	51	No	No	No	No	No	No	No	No	No	No	No	No	No	No	No	No	No	No
874	02-0298	OD	PLTR	0.7	Yes	2	1-5	No	Yes	Mild	Severe	Moderate	1	1	1	0	0	0	No	No	No	No	No	No	No	67	Yes	No	Yes	No	No	Yes	No	No	No	No	No	No	No	No	No	No	No	No
875	02-0299	OD	PLTR	0.1	No	6	>=6	No	Yes	Severe	Severe	Moderate	1	1	1	0	0	0	No	No	No	No	No	No	No	40	No	No	No	No	No	No	No	No	No	No	No	No	No	No	No	No	No	No
876	02-0300	OD	BLTR	1	Yes	4	1-5	No	Yes	Mild	Severe	Severe	1	1	1	0	0	0	No	Yes	Yes	No	No	No	No	47	No	No	No	No	No	No	No	No	No	No	No	No	No	No	No	No	No	No
877	02-0300	OS	BLTR	1.3	Yes	3	1-5	No	Yes	Mild	Severe	Severe	1	1	1	0	1	1	No	Yes	Yes	No	Yes	Yes	Yes	47	No	No	No	No	No	No	No	No	No	No	No	No	No	No	No	No	No	No
878	02-0301	OD	BLTR	0.2	No	0	0	Yes	Yes	Complete	Severe	Moderate	1	1	1	0	0	0	No	No	No	No	No	No	No	45	Yes	No	Yes	No	No	Yes	No	No	No	No	No	No	No	No	No	No	No	No
879	02-0302	OD	BLTR	1.3	Yes	5	1-5	No	Yes	Mild	Severe	Moderate	1	1	1	0	0	0	No	Yes	No	No	No	No	No	60	No	No	No	No	No	No	No	No	No	No	No	No	No	No	No	No	No	No
880	02-0303	OD	BLTR	0.3	Yes	1	1-5	No	No	None	Moderate	Mild	1	1	1	0	1	0	No	Yes	No	No	Yes	No	Yes	55	No	No	No	No	No	No	No	No	No	No	No	No	No	No	No	No	No	No
881	02-0304	OS	BLTR	0.4	Yes	2	1-5	No	Yes	Mild	Moderate	Moderate	1	1	1	0	0	0	No	No	No	No	No	No	No	70	No	No	No	No	No	No	No	No	No	No	No	No	No	No	No	No	No	No
882	02-0305	OD	BLTR	2.4	Yes	18	>=6	No	Yes	Severe	Severe	Severe	1	1	1	0	0	0	No	No	No	No	No	No	No	65	No	No	No	No	No	No	No	No	No	No	No	No	No	No	No	No	No	No
883	02-0305	OS	BLTR	0.9	Yes	14	>=6	No	Yes	Severe	Severe	Severe	1	1	1	0	1	0	No	Yes	No	No	Yes	No	Yes	65	No	No	No	No	No	No	No	No	No	No	No	No	No	No	No	No	No	No
884	02-0306	OD	BLTR	0.8	Yes	3	1-5	No	Yes	Mild	Severe	Severe	1	1	1	0	1	1	No	Yes	Yes	No	Yes	Yes	Yes	52	No	No	No	No	No	No	No	No	No	No	No	No	No	No	No	No	No	No
885	02-0307	OS	BLTR	0.5	No	4	1-5	No	Yes	Mild	Severe	Moderate	1	1	1	0	2	1	No	No	Yes	No	Yes	Yes	Yes	37	No	No	No	No	No	No	No	No	No	No	No	No	No	No	No	No	No	No
886	02-0308	OD	BLTR	0.3	No	8	>=6	No	Yes	Mild	Severe	Moderate	1	1	1	0	0	0	No	No	No	No	No	No	No	35	No	No	No	No	No	No	No	Yes	No	No	No	Yes	Yes	Yes	No	No	No	Yes
887	02-0309	OS	BLTR	0.3	No	0	0	Yes	No	None	Severe	Moderate	1	1	1	0	0	0	No	No	No	No	No	No	No	35	No	No	No	No	No	No	No	No	No	No	No	No	No	No	No	No	No	No
888	02-0310	OS	BLTR	0.3	Yes	2	1-5	No	Yes	Mild	Severe	Moderate	1	0	1	0	.	0	No	.	No	No	.	No	No	70	No	No	No	No	No	No	.	.	.	.	.	.	No	No	No	No	No	No
889	02-0311	OD	BLTR	0.1	No	1	1-5	No	Yes	Mild	Severe	Severe	1	1	1	0	1	0	No	No	Yes	No	Yes	No	Yes	32	No	No	No	No	No	No	No	No	No	No	No	No	No	No	No	No	No	No
890	02-0312	OD	PLTR	2.4	No	10	>=6	No	Yes	Severe	Severe	Severe	1	0	1	0	.	0	No	.	No	No	.	No	No	35	Yes	Yes	Yes	No	No	Yes	.	.	.	.	.	.	Yes	No	Yes	No	No	Yes
891	02-0312	OS	PLTR	0.6	No	12	>=6	No	Yes	Severe	Severe	Moderate	1	0	1	0	.	0	No	.	No	No	.	No	No	35	Yes	No	Yes	No	No	Yes	.	.	.	.	.	.	No	No	No	No	No	No
892	02-0313	OD	PLTR	0.9	No	4	1-5	No	Yes	Mild	Severe	Moderate	1	0	1	0	.	0	No	.	No	No	.	No	No	36	No	No	No	No	No	No	.	.	.	.	.	.	No	No	No	No	No	No
893	03-0001	OD	BLTR	0.3	No	0	0	Yes	No	None	None	None	1	1	1	0	0	0	No	No	No	No	No	No	No	55	Yes	No	Yes	No	Yes	Yes	No	No	No	No	No	No	No	No	No	No	No	No
894	03-0001	OS	BLTR	0.1	No	0	0	Yes	No	None	None	None	1	1	1	0	0	0	No	No	No	No	No	No	No	55	Yes	No	Yes	No	Yes	Yes	No	No	No	No	No	No	No	No	No	No	No	No
895	03-0002	OD	BLTR	0.2	No	3	1-5	No	No	None	Moderate	Mild	1	1	1	0	0	0	No	No	No	No	No	No	No	35	No	No	No	No	No	No	No	No	No	No	No	No	No	No	No	No	No	No
896	03-0002	OS	BLTR	0.1	No	3	1-5	No	No	None	Mild	None	1	1	1	0	0	0	No	No	No	No	No	No	No	35	No	No	No	No	No	No	No	No	No	No	No	No	No	No	No	No	No	No
897	03-0003	OS	BLTR	0.5	No	2	1-5	No	Yes	Mild	Moderate	Mild	1	1	1	0	0	0	No	No	No	No	No	No	No	65	Yes	No	Yes	No	Yes	Yes	No	No	No	No	No	No	Yes	No	No	No	No	Yes
898	03-0004	OS	BLTR	0.4	No	4	1-5	No	Yes	Mild	Mild	None	1	1	1	0	0	0	No	No	No	No	No	No	No	50	No	No	No	No	Yes	Yes	No	No	No	No	No	No	No	No	No	No	No	No
899	03-0005	OD	BLTR	0.3	No	4	1-5	No	Yes	Mild	Mild	Mild	1	1	1	0	0	0	No	No	Yes	No	No	No	No	75	No	No	No	No	No	No	No	No	No	No	No	No	No	No	No	No	No	No
900	03-0005	OS	BLTR	0.4	No	3	1-5	No	No	None	Mild	Mild	1	1	1	0	0	0	No	No	No	No	No	No	No	75	Yes	No	Yes	No	No	Yes	No	No	No	No	No	No	No	No	No	No	No	No
901	03-0006	OD	BLTR	0.4	No	1	1-5	No	Yes	Mild	Mild	Mild	1	1	1	0	0	0	No	No	No	No	No	No	No	65	Yes	No	Yes	No	Yes	Yes	No	No	No	No	No	No	No	No	No	No	No	No
902	03-0006	OS	BLTR	0.4	No	1	1-5	No	Yes	Moderate	Mild	Mild	1	1	1	0	0	0	No	No	No	No	No	No	No	65	Yes	No	Yes	No	Yes	Yes	No	No	No	No	No	No	No	No	No	No	No	No
903	03-0007	OS	BLTR	1.3	No	6	>=6	No	Yes	Mild	Moderate	None	1	1	1	1	0	0	Yes	No	No	Yes	No	No	Yes	50	No	No	No	No	No	No	No	No	No	No	No	No	No	No	No	No	No	No
904	03-0008	OD	BLTR	0.1	No	0	0	Yes	Yes	Mild	None	None	1	1	1	0	0	0	No	No	No	No	No	No	No	40	No	No	No	No	No	No	No	No	No	No	No	No	No	No	No	No	No	No
905	03-0008	OS	BLTR	0.1	No	0	0	Yes	Yes	Mild	None	None	1	1	1	0	0	0	No	No	No	No	No	No	No	40	No	No	No	No	No	No	No	No	No	No	No	No	No	No	No	No	No	No
906	03-0009	OD	BLTR	0.4	Yes	5	1-5	No	Yes	Severe	Moderate	Moderate	1	1	1	0	1	2	No	Yes	No	No	Yes	Yes	Yes	65	No	No	No	No	Yes	Yes	No	No	No	No	No	No	No	No	No	No	No	No
907	03-0009	OS	BLTR	0.4	No	2	1-5	No	Yes	Moderate	Moderate	Mild	1	1	1	0	0	1	No	Yes	No	No	No	Yes	Yes	65	Yes	No	Yes	No	Yes	Yes	No	No	No	No	No	No	No	No	No	No	No	No
908	03-0010	OS	BLTR	0.2	No	9	>=6	No	No	None	Moderate	None	1	1	1	0	0	0	No	No	No	No	No	No	No	60	Yes	No	Yes	No	Yes	Yes	Yes	No	Yes	No	No	Yes	Yes	No	Yes	No	No	Yes
909	03-0011	OS	BLTR	0	No	6	>=6	No	Yes	Mild	Moderate	Mild	1	1	1	0	0	0	No	No	No	No	No	No	No	50	No	No	No	No	No	No	No	No	No	No	No	No	No	No	No	No	No	No
910	03-0012	OD	BLTR	0.1	No	3	1-5	No	No	None	None	None	1	1	1	0	0	0	No	No	No	No	No	No	No	53	Yes	Yes	Yes	No	Yes	Yes	No	No	No	No	No	No	Yes	No	Yes	No	No	Yes
911	03-0012	OS	BLTR	0.1	No	2	1-5	No	No	None	None	None	1	1	1	0	0	0	No	No	No	No	No	No	No	53	No	Yes	No	No	Yes	Yes	No	No	No	No	No	No	No	No	No	No	No	No
912	03-0013	OS	BLTR	0.5	No	6	>=6	No	Yes	Moderate	Moderate	None	1	1	1	0	0	0	No	No	No	No	No	No	No	35	No	No	No	No	No	No	No	No	No	No	No	No	No	No	No	No	No	No
913	03-0014	OS	BLTR	0.5	No	6	>=6	No	Yes	Mild	Moderate	None	1	1	1	0	0	3	No	No	Yes	No	No	Yes	Yes	35	No	No	No	No	No	No	No	No	No	No	No	No	No	No	No	No	No	No
914	03-0015	OS	BLTR	0.6	No	4	1-5	No	Yes	Mild	Moderate	None	1	1	1	0	0	0	No	No	No	No	No	No	No	40	Yes	No	Yes	No	Yes	Yes	No	No	No	No	No	No	No	No	No	No	No	No
915	03-0016	OD	BLTR	0.7	Yes	1	1-5	No	Yes	Mild	Moderate	Mild	1	1	1	0	0	0	No	No	No	No	No	No	No	50	No	No	No	No	No	No	No	No	No	No	No	No	No	No	No	No	No	No
916	03-0017	OD	BLTR	0.4	No	1	1-5	No	Yes	Mild	Mild	None	1	1	1	0	0	0	No	No	No	No	No	No	No	50	No	No	No	No	No	No	No	No	No	No	No	No	No	No	No	No	No	No
917	03-0017	OS	BLTR	0.6	No	1	1-5	No	No	None	Mild	None	1	1	1	0	0	0	No	No	No	No	No	No	No	50	Yes	No	Yes	No	Yes	Yes	No	No	No	No	No	No	No	No	No	No	No	No
918	03-0018	OS	BLTR	0.6	No	2	1-5	No	No	None	None	Mild	1	1	1	0	0	0	No	No	No	No	No	No	No	40	No	No	No	No	No	No	No	No	No	No	No	No	No	No	No	No	No	No
919	03-0019	OD	BLTR	1.3	No	1	1-5	No	Yes	Mild	Mild	Moderate	1	1	1	0	0	0	Yes	No	No	No	No	No	No	50	No	No	No	No	No	No	No	No	No	No	No	No	No	No	No	No	No	No
920	03-0020	OS	BLTR	1.3	Yes	1	1-5	No	No	None	Mild	None	1	1	1	0	0	0	No	No	No	No	No	No	No	56	Yes	No	Yes	No	Yes	Yes	No	No	No	No	No	No	No	No	No	No	No	No
921	03-0021	OD	BLTR	0.5	No	5	1-5	No	Yes	Moderate	Severe	Mild	1	1	1	0	0	0	No	No	No	No	No	No	No	45	No	No	No	No	Yes	Yes	No	No	No	No	No	No	No	No	No	No	No	No
922	03-0022	OS	BLTR	0.3	Yes	0	0	Yes	Yes	Severe	Moderate	Moderate	1	1	1	0	0	0	No	No	No	No	No	No	No	80	Yes	No	Yes	No	Yes	Yes	No	No	No	No	No	No	No	No	No	No	No	No
923	03-0023	OD	BLTR	0.4	No	2	1-5	No	No	None	Moderate	None	1	1	1	0	0	0	No	Yes	No	No	No	No	No	65	No	No	No	No	No	No	No	No	No	No	No	No	No	No	No	No	No	No
924	03-0024	OS	BLTR	0.2	No	3	1-5	No	No	None	Severe	None	1	1	1	0	0	0	No	No	No	No	No	No	No	40	No	Yes	No	No	Yes	Yes	No	No	No	No	No	No	No	No	No	No	No	No
925	03-0025	OD	BLTR	0.6	No	6	>=6	Yes	Yes	Mild	Severe	None	1	1	1	0	0	0	No	No	No	No	No	No	No	35	No	No	No	No	No	No	No	No	No	No	No	No	No	No	No	No	No	No
926	03-0025	OS	BLTR	0.1	No	1	1-5	No	Yes	Mild	Severe	None	1	1	1	0	0	0	No	No	No	No	No	No	No	35	Yes	No	Yes	No	Yes	Yes	No	No	No	No	No	No	No	No	No	No	No	No
927	03-0026	OD	BLTR	0	No	1	1-5	No	Yes	Moderate	Severe	Moderate	1	1	1	0	0	0	No	No	No	No	No	No	No	50	Yes	No	Yes	No	Yes	Yes	Yes	No	No	No	Yes	Yes	Yes	No	Yes	No	Yes	Yes
928	03-0026	OS	BLTR	0.2	No	4	1-5	No	Yes	Moderate	Moderate	None	1	1	1	0	0	0	No	No	No	No	No	No	No	50	Yes	No	Yes	No	Yes	Yes	Yes	No	No	No	Yes	Yes	No	No	No	No	No	No
929	03-0027	OD	BLTR	0.2	No	2	1-5	No	Yes	Mild	Moderate	None	1	1	1	0	0	0	No	No	No	No	No	No	No	50	No	No	No	No	No	No	No	No	No	No	No	No	No	No	No	No	No	No
930	03-0027	OS	BLTR	0.3	No	8	>=6	No	Yes	Mild	Mild	None	1	1	1	0	3	5	Yes	Yes	No	No	Yes	Yes	Yes	50	No	No	No	No	No	No	No	No	No	No	No	No	No	No	No	No	No	No
931	03-0028	OD	BLTR	0.4	No	4	1-5	No	Yes	Mild	Mild	None	1	1	1	0	0	0	No	No	No	No	No	No	No	35	No	No	No	No	Yes	Yes	No	No	No	No	Yes	Yes	No	No	No	No	No	No
932	03-0029	OD	BLTR	0.3	No	11	>=6	No	Yes	Complete	Moderate	Mild	1	1	1	0	1	2	No	Yes	Yes	No	Yes	Yes	Yes	30	No	No	No	No	No	No	No	No	No	No	No	No	No	No	No	No	No	No
933	03-0029	OS	BLTR	0.1	No	2	1-5	No	Yes	Complete	Severe	Mild	1	1	1	0	0	0	No	Yes	No	No	No	No	No	30	Yes	No	Yes	No	Yes	Yes	No	No	No	No	No	No	No	No	No	No	No	No
934	03-0030	OD	BLTR	0.4	No	1	1-5	No	Yes	Mild	Severe	None	1	1	1	0	1	2	No	Yes	No	No	Yes	Yes	Yes	55	No	No	No	No	No	No	No	Yes	No	No	No	Yes	No	No	No	No	No	No
935	03-0030	OS	BLTR	0.1	No	10	>=6	No	Yes	Mild	Moderate	Mild	1	1	1	1	5	3	Yes	Yes	No	Yes	Yes	Yes	Yes	55	Yes	No	Yes	No	Yes	Yes	No	Yes	No	No	No	Yes	No	No	No	No	No	No
936	03-0031	OD	BLTR	0.8	No	2	1-5	No	Yes	Mild	Mild	Mild	1	1	1	0	0	0	No	No	No	No	No	No	No	35	Yes	No	Yes	No	Yes	Yes	No	No	No	No	No	No	No	No	No	No	No	No
937	03-0032	OD	BLTR	0.8	Yes	1	1-5	No	No	None	Moderate	Mild	1	1	1	0	1	1	No	Yes	Yes	No	Yes	Yes	Yes	50	No	No	No	No	No	No	No	No	No	No	No	No	No	No	No	No	No	No
938	03-0033	OD	BLTR	0	No	5	1-5	No	Yes	Mild	Moderate	Moderate	1	1	1	0	0	0	No	No	No	No	No	No	No	35	No	No	No	No	Yes	Yes	No	No	No	No	No	No	No	No	No	No	No	No
939	03-0034	OD	BLTR	0.1	No	1	1-5	No	Yes	Mild	Severe	Mild	1	1	1	0	2	3	No	Yes	No	No	Yes	Yes	Yes	30	No	No	No	No	No	No	No	No	No	No	No	No	No	No	No	No	No	No
940	03-0035	OD	BLTR	0.7	No	13	>=6	No	Yes	Complete	Severe	Severe	1	1	1	0	0	1	No	No	Yes	No	No	Yes	Yes	50	Yes	No	Yes	No	Yes	Yes	No	No	No	No	No	No	No	No	No	No	No	No
941	03-0035	OS	BLTR	0.3	No	4	1-5	No	Yes	Moderate	Severe	Severe	1	1	1	0	0	0	No	No	No	No	No	No	No	50	Yes	No	Yes	No	Yes	Yes	No	No	No	No	No	No	No	No	No	No	No	No
942	03-0036	OS	BLTR	0	No	3	1-5	No	Yes	Mild	Moderate	Mild	1	1	1	0	0	0	No	No	No	No	No	No	No	35	No	No	No	No	Yes	Yes	No	No	No	No	No	No	No	No	No	No	No	No
943	03-0037	OS	BLTR	0.6	No	2	1-5	No	No	None	Mild	Moderate	1	1	1	0	0	0	No	No	No	No	No	No	No	55	No	No	No	No	No	No	No	No	No	No	No	No	No	No	No	No	No	No
944	03-0038	OD	BLTR	0	No	1	1-5	No	No	None	Moderate	Moderate	1	1	1	0	0	0	No	No	No	No	No	No	No	25	No	No	No	No	No	No	No	No	No	No	No	No	No	No	No	No	No	No
945	03-0039	OS	BLTR	0.9	Yes	0	0	Yes	No	None	Mild	Moderate	1	1	1	0	0	0	No	No	No	No	No	No	No	60	No	No	No	No	Yes	Yes	No	No	No	No	No	No	No	No	No	No	No	No
946	03-0040	OD	BLTR	0.4	No	12	>=6	No	Yes	Severe	Moderate	Mild	1	1	1	0	0	0	No	No	No	No	No	No	No	30	No	No	No	No	No	No	No	No	No	No	No	No	No	No	No	No	No	No
947	03-0041	OD	BLTR	1	Yes	1	1-5	No	Yes	Mild	Moderate	Mild	1	1	1	0	0	0	No	No	No	No	No	No	No	65	Yes	No	Yes	No	Yes	Yes	No	No	No	No	No	No	No	No	No	No	No	No
948	03-0041	OS	BLTR	1.3	Yes	6	>=6	No	Yes	Mild	Moderate	Moderate	1	1	1	0	0	0	No	No	No	No	No	No	No	65	Yes	No	Yes	No	Yes	Yes	No	No	No	No	No	No	No	No	No	No	No	No
949	03-0042	OS	BLTR	0.3	No	5	1-5	No	Yes	Mild	Mild	Moderate	1	1	1	0	0	0	No	No	No	No	No	No	No	23	No	No	No	No	No	No	No	No	No	No	No	No	No	No	No	No	No	No
950	03-0043	OS	BLTR	0.6	Yes	5	1-5	No	Yes	Moderate	Mild	Severe	1	1	1	0	0	0	No	No	No	No	No	No	No	70	Yes	No	Yes	No	Yes	Yes	Yes	No	No	No	No	Yes	Yes	No	No	No	No	Yes
951	03-0044	OS	BLTR	0.3	Yes	1	1-5	No	No	None	Mild	Moderate	1	1	1	0	0	0	No	No	Yes	No	No	No	No	72	Yes	No	Yes	No	Yes	Yes	No	No	No	No	No	No	No	No	No	No	No	No
952	03-0045	OS	BLTR	0	No	8	>=6	No	Yes	Severe	Severe	Severe	1	1	1	0	0	0	No	No	No	No	No	No	No	30	No	No	No	No	Yes	Yes	No	No	No	No	No	No	No	No	No	No	No	No
953	03-0046	OD	BLTR	0.7	No	6	>=6	No	Yes	Mild	Severe	Moderate	1	1	1	0	0	0	No	No	No	No	No	No	No	30	Yes	Yes	Yes	No	Yes	Yes	No	No	No	No	No	No	Yes	No	No	No	No	Yes
954	03-0047	OS	BLTR	0.3	No	5	1-5	No	Yes	Mild	Mild	Severe	1	1	1	0	0	0	No	No	No	No	No	No	No	55	No	No	No	No	No	No	No	No	No	No	No	No	No	No	No	No	No	No
955	03-0048	OD	BLTR	0.3	No	13	>=6	No	Yes	Severe	Severe	Moderate	1	1	1	0	0	0	No	No	No	No	No	No	No	60	No	No	No	No	No	No	No	No	No	No	No	No	No	No	No	No	No	No
956	03-0049	OS	BLTR	0.3	No	3	1-5	No	Yes	Mild	Moderate	Mild	1	1	1	0	0	0	No	No	No	No	No	No	No	60	No	No	No	No	No	No	No	No	No	No	No	No	No	No	No	No	No	No
957	03-0050	OS	BLTR	0.4	No	7	>=6	No	Yes	Moderate	Moderate	Moderate	1	1	1	0	0	0	No	No	Yes	No	No	No	No	52	Yes	No	No	No	No	Yes	No	No	No	No	No	No	No	No	No	No	No	No
958	03-0051	OS	BLTR	0	No	0	0	Yes	Yes	Mild	None	None	1	1	1	0	0	0	No	No	No	No	No	No	No	37	No	No	No	No	No	No	No	No	No	No	No	No	No	No	No	No	No	No
959	03-0052	OD	BLTR	0.2	No	9	>=6	No	Yes	Severe	Moderate	Severe	1	1	1	0	0	0	No	No	No	No	No	No	No	40	Yes	No	No	No	Yes	Yes	No	No	No	No	No	No	No	No	No	No	No	No
960	03-0053	OD	BLTR	0.2	No	2	1-5	No	No	None	None	Moderate	1	1	1	0	0	0	No	No	No	No	No	No	No	40	No	No	No	No	No	No	No	No	No	No	No	No	No	No	No	No	No	No
961	03-0054	OS	BLTR	0.3	Yes	11	>=6	No	Yes	Mild	Mild	Moderate	1	1	1	0	3	0	No	Yes	No	No	Yes	No	Yes	65	Yes	No	Yes	No	Yes	Yes	No	No	No	No	No	No	No	No	No	No	No	No
962	03-0055	OS	BLTR	0.3	No	3	1-5	No	Yes	Mild	Severe	Moderate	1	1	1	4	7	5	Yes	Yes	Yes	Yes	Yes	Yes	Yes	37	Yes	No	No	No	No	Yes	No	No	No	No	No	No	No	No	No	No	No	No
963	03-0056	OS	BLTR	0.4	No	2	1-5	No	Yes	Mild	Moderate	Moderate	1	1	1	0	0	0	No	No	No	No	No	No	No	40	Yes	No	Yes	No	Yes	Yes	No	No	No	No	No	No	No	No	No	No	No	No
964	03-0057	OD	BLTR	0.3	No	4	1-5	No	Yes	Severe	Severe	Severe	1	1	1	0	0	0	No	No	No	No	No	No	No	29	Yes	No	Yes	No	No	Yes	No	No	No	No	No	No	No	No	No	No	No	No
965	03-0058	OD	BLTR	0.3	No	0	0	Yes	Yes	Severe	Severe	Moderate	1	1	1	0	0	0	No	No	No	No	No	No	No	50	Yes	No	Yes	No	Yes	Yes	No	No	No	No	No	No	No	No	No	No	No	No
966	03-0059	OD	BLTR	0.7	Yes	3	1-5	No	Yes	Mild	Moderate	Moderate	1	1	1	1	2	3	No	Yes	Yes	Yes	Yes	Yes	Yes	65	No	No	No	No	No	No	No	No	No	No	No	No	No	No	No	No	No	No
967	03-0059	OS	BLTR	0.6	Yes	0	0	Yes	Yes	Mild	Severe	Moderate	1	1	1	0	7	6	Yes	Yes	Yes	No	Yes	Yes	Yes	65	No	No	No	No	No	No	No	No	No	No	No	No	No	No	No	No	No	No
968	03-0060	OS	BLTR	0	No	0	0	Yes	Yes	Mild	Mild	Moderate	1	1	1	0	0	0	No	No	No	No	No	No	No	30	Yes	No	Yes	No	Yes	Yes	No	No	No	No	No	No	No	No	No	No	No	No
969	03-0061	OD	BLTR	0.6	No	8	>=6	No	Yes	Severe	Moderate	Severe	1	1	1	0	0	0	No	No	No	No	No	No	No	40	No	No	No	No	No	No	No	No	No	No	No	No	No	No	No	No	No	No
970	03-0062	OS	BLTR	0.6	No	4	1-5	No	Yes	Mild	None	Mild	1	1	1	0	0	0	No	No	No	No	No	No	No	45	No	No	No	No	No	No	Yes	No	No	No	No	Yes	No	No	No	No	No	No
971	03-0063	OD	BLTR	1.3	No	20	>=6	No	Yes	Complete	Severe	Severe	1	1	1	0	0	0	No	No	No	No	No	No	No	45	Yes	No	Yes	No	Yes	Yes	No	No	No	No	No	No	No	No	No	No	No	No
972	03-0064	OD	BLTR	0.2	No	0	0	Yes	Yes	Moderate	Severe	Severe	1	1	1	0	0	0	No	No	No	No	No	No	No	60	Yes	No	Yes	No	Yes	Yes	No	No	No	No	No	No	No	No	No	No	No	No
973	03-0064	OS	BLTR	0.4	No	0	0	Yes	Yes	Moderate	Severe	Severe	1	1	1	0	4	5	No	Yes	Yes	No	Yes	Yes	Yes	60	No	No	No	No	No	No	No	No	No	No	No	No	No	No	No	No	No	No
974	03-0065	OD	BLTR	0.3	No	1	1-5	No	No	None	Mild	Severe	1	1	1	0	0	0	No	No	No	No	No	No	No	45	Yes	No	Yes	No	Yes	Yes	No	No	No	No	No	No	No	No	No	No	No	No
975	03-0066	OS	BLTR	0.4	No	3	1-5	No	Yes	Mild	Mild	Mild	1	1	1	0	0	0	No	No	No	No	No	No	No	35	Yes	No	Yes	No	No	Yes	No	No	No	No	No	No	No	No	No	No	No	No
976	03-0067	OD	BLTR	0.6	No	0	0	Yes	Yes	Complete	Moderate	Severe	1	1	1	3	0	0	No	No	Yes	Yes	Yes	Yes	Yes	55	No	No	No	No	No	No	No	No	No	No	No	No	No	No	No	No	No	No
977	03-0067	OS	BLTR	0.5	No	0	0	Yes	Yes	Complete	Moderate	Severe	1	1	1	3	0	0	No	No	Yes	Yes	Yes	Yes	Yes	55	Yes	No	Yes	No	No	Yes	No	No	No	No	No	No	No	No	No	No	No	No
978	03-0068	OD	BLTR	0.5	No	1	1-5	No	Yes	Mild	Moderate	Severe	1	1	1	0	0	0	No	No	No	No	No	No	No	50	No	No	No	No	Yes	Yes	No	No	No	No	No	No	No	No	No	No	No	No
979	03-0068	OS	BLTR	0.5	No	6	>=6	No	Yes	Complete	Severe	Severe	1	1	1	0	0	0	No	No	No	No	No	No	No	50	Yes	No	Yes	No	Yes	Yes	No	No	No	No	No	No	No	No	No	No	No	No
980	03-0069	OD	BLTR	0.2	No	4	1-5	No	Yes	Mild	Moderate	Moderate	1	1	1	0	0	0	No	No	No	No	No	No	No	30	No	No	No	No	No	No	No	No	No	No	No	No	No	No	No	No	No	No
981	03-0070	OS	BLTR	0	No	3	1-5	No	Yes	Moderate	Mild	Severe	1	1	1	0	0	0	No	No	No	No	No	No	No	28	Yes	No	Yes	No	Yes	Yes	No	No	No	No	No	No	No	No	No	No	No	No
982	03-0071	OS	BLTR	0.3	No	3	1-5	No	Yes	Moderate	Moderate	Severe	1	1	1	0	0	0	No	No	No	No	No	No	No	30	Yes	Yes	Yes	No	No	Yes	No	Yes	No	No	No	Yes	No	No	No	No	No	No
983	03-0072	OD	BLTR	0.9	Yes	3	1-5	No	Yes	Moderate	Moderate	Moderate	1	1	1	0	0	0	No	Yes	No	No	No	No	No	65	Yes	No	Yes	Yes	No	Yes	No	No	No	No	No	No	No	No	No	No	No	No
984	03-0073	OD	BLTR	0.1	No	5	1-5	No	Yes	Moderate	None	Severe	1	1	1	0	2	6	No	Yes	Yes	No	Yes	Yes	Yes	25	Yes	No	Yes	No	No	Yes	No	No	No	No	No	No	No	No	No	No	No	No
985	03-0073	OS	BLTR	0.3	No	5	1-5	No	Yes	Moderate	Moderate	Severe	1	1	1	0	0	2	No	No	Yes	No	No	Yes	Yes	25	Yes	No	Yes	No	No	Yes	No	No	No	No	No	No	No	No	No	No	No	No
986	03-0074	OS	BLTR	0.5	No	1	1-5	No	Yes	Mild	Moderate	Moderate	1	1	1	0	0	0	No	No	No	No	No	No	No	50	Yes	No	Yes	Yes	No	Yes	Yes	No	Yes	No	No	Yes	Yes	No	Yes	No	No	Yes
987	03-0075	OD	BLTR	0	No	1	1-5	No	Yes	Mild	Mild	Moderate	1	1	1	0	0	0	No	No	Yes	No	No	No	No	30	No	No	No	No	No	No	No	No	No	No	No	No	No	No	No	No	No	No
988	03-0076	OD	BLTR	0.5	No	1	1-5	No	Yes	Mild	Mild	Severe	1	1	1	0	0	0	No	No	No	No	No	No	No	75	No	No	No	No	Yes	Yes	No	No	No	No	No	No	No	No	No	No	No	No
989	03-0077	OS	BLTR	0.4	No	1	1-5	No	Yes	Mild	Mild	Severe	1	1	1	0	0	0	No	No	No	No	No	No	No	50	Yes	No	No	Yes	No	Yes	No	No	No	No	Yes	Yes	No	No	No	No	No	No
990	03-0078	OD	BLTR	0.4	No	1	1-5	No	Yes	Mild	Mild	Mild	1	1	1	0	0	0	No	No	No	No	No	No	No	63	Yes	No	Yes	No	No	Yes	No	No	No	No	No	No	No	No	No	No	No	No
991	03-0079	OD	BLTR	0.4	No	3	1-5	No	Yes	Mild	Mild	Severe	1	1	1	0	0	0	No	No	No	No	No	No	No	40	No	No	No	No	No	No	No	No	No	No	No	No	No	No	No	No	No	No
992	03-0080	OD	BLTR	0.4	No	3	1-5	No	Yes	Complete	Mild	Severe	1	1	1	0	1	1	No	Yes	Yes	No	Yes	Yes	Yes	29	No	No	No	No	No	No	No	No	No	No	No	No	No	No	No	No	No	No
993	03-0080	OS	BLTR	0.1	No	4	1-5	No	Yes	Severe	Mild	Severe	1	1	1	0	0	0	No	Yes	Yes	No	No	No	No	29	No	No	No	No	No	No	No	No	No	No	No	No	No	No	No	No	No	No
994	03-0081	OS	BLTR	0.5	No	9	>=6	No	Yes	Moderate	Moderate	Severe	1	1	1	0	0	0	No	No	No	No	No	No	No	40	Yes	No	No	No	Yes	Yes	No	No	No	No	No	No	No	No	No	No	No	No
995	03-0082	OD	BLTR	0.1	No	1	1-5	No	Yes	Mild	Moderate	Moderate	1	1	1	0	0	0	No	No	No	No	No	No	No	42	No	No	No	No	No	No	No	No	No	No	No	No	No	No	No	No	No	No
996	03-0083	OD	BLTR	0	No	2	1-5	No	Yes	Mild	Mild	None	1	1	1	0	1	3	No	Yes	Yes	No	Yes	Yes	Yes	25	No	No	No	No	No	No	No	No	No	No	No	No	No	No	No	No	No	No
997	03-0084	OD	BLTR	0.4	No	4	1-5	No	Yes	Mild	Severe	Severe	1	1	1	0	0	0	No	No	No	No	No	No	No	50	Yes	No	No	No	Yes	Yes	No	No	No	No	No	No	No	No	No	No	No	No
998	03-0084	OS	BLTR	0.3	No	2	1-5	No	No	None	Moderate	Severe	1	1	1	0	0	0	No	No	No	No	No	No	No	50	No	No	No	No	No	No	No	No	No	No	No	No	No	No	No	No	No	No
999	03-0085	OD	BLTR	0.7	Yes	0	0	Yes	Yes	Moderate	Severe	Severe	1	1	1	0	1	0	No	Yes	Yes	No	Yes	No	Yes	55	Yes	No	Yes	No	No	Yes	No	No	No	No	No	No	No	No	No	No	No	No
1000	03-0085	OS	BLTR	0.6	Yes	4	1-5	No	Yes	Mild	Severe	Severe	1	1	1	0	1	2	No	Yes	Yes	No	Yes	Yes	Yes	55	Yes	No	Yes	No	No	Yes	No	No	No	No	No	No	No	No	No	No	No	No
1001	03-0086	OD	BLTR	0.1	No	6	>=6	No	Yes	Mild	Severe	Severe	1	1	1	0	3	2	No	Yes	Yes	No	Yes	Yes	Yes	30	No	No	No	No	No	No	No	No	No	No	No	No	No	No	No	No	No	No
1002	03-0087	OS	BLTR	0.5	No	15	>=6	No	No	None	Moderate	Severe	1	1	1	0	2	7	No	Yes	Yes	No	Yes	Yes	Yes	47	Yes	No	Yes	No	No	Yes	No	No	No	No	No	No	No	No	No	No	No	No
1003	03-0088	OD	BLTR	0.1	No	14	>=6	No	No	None	Severe	Severe	1	1	1	1	4	4	No	Yes	Yes	Yes	Yes	Yes	Yes	60	No	No	No	No	No	No	No	No	No	No	No	No	No	No	No	No	No	No
1004	03-0088	OS	BLTR	0.1	No	6	>=6	No	Yes	Moderate	Severe	Severe	1	1	1	0	0	2	No	No	Yes	No	No	Yes	Yes	60	No	No	No	No	No	No	No	No	No	No	No	No	No	No	No	No	No	No
1005	03-0089	OS	BLTR	0.4	Yes	5	1-5	No	Yes	Mild	Severe	Moderate	1	1	1	0	0	0	No	No	No	No	No	No	No	65	No	No	No	No	No	No	No	No	No	No	No	No	No	No	No	No	No	No
1006	03-0090	OD	BLTR	1.3	Yes	0	0	Yes	Yes	Mild	Severe	Severe	1	1	1	0	0	0	No	No	No	No	No	No	No	70	Yes	No	No	No	Yes	Yes	No	No	No	No	No	No	No	No	No	No	No	No
1007	03-0091	OD	BLTR	0.7	No	9	>=6	No	Yes	Moderate	Severe	Mild	1	1	1	0	0	0	No	No	No	No	No	No	No	28	Yes	No	No	No	Yes	Yes	No	No	No	No	No	No	No	No	No	No	No	No
1008	03-0092	OD	BLTR	0.5	No	1	1-5	No	Yes	Mild	Severe	Severe	1	1	1	0	1	1	No	Yes	No	No	Yes	Yes	Yes	44	No	No	No	No	No	No	No	No	No	No	No	No	No	No	No	No	No	No
1009	03-0093	OS	BLTR	1.3	No	3	1-5	No	No	None	Moderate	Moderate	1	1	1	0	0	0	No	No	No	No	No	No	No	50	Yes	No	No	No	No	Yes	No	No	No	No	No	No	No	No	No	No	No	No
1010	03-0094	OD	BLTR	0.4	Yes	1	1-5	No	No	None	Moderate	Severe	1	1	1	0	1	1	No	Yes	Yes	No	Yes	Yes	Yes	60	Yes	No	No	No	Yes	Yes	No	No	No	No	No	No	No	No	No	No	No	No
1011	03-0095	OD	BLTR	0.2	No	8	>=6	No	Yes	Mild	Severe	Moderate	1	1	1	3	7	8	No	Yes	Yes	Yes	Yes	Yes	Yes	80	No	No	No	No	No	No	No	No	No	No	No	No	No	No	No	No	No	No
1012	03-0095	OS	BLTR	0.2	No	13	>=6	No	Yes	Mild	Severe	Mild	1	1	1	6	7	6	No	Yes	Yes	Yes	Yes	Yes	Yes	80	Yes	No	Yes	No	No	Yes	No	No	No	No	No	No	No	No	No	No	No	No
1013	03-0096	OD	BLTR	0.2	No	12	>=6	No	Yes	Severe	Severe	Severe	1	1	1	2	5	5	No	Yes	Yes	Yes	Yes	Yes	Yes	57	No	No	No	No	No	No	No	No	No	No	No	No	No	No	No	No	No	No
1014	03-0096	OS	BLTR	0.1	No	12	>=6	No	Yes	Moderate	Severe	Severe	1	1	1	2	0	2	No	No	Yes	Yes	No	Yes	Yes	57	No	No	No	No	No	No	No	No	No	No	No	No	No	No	No	No	No	No
1015	03-0097	OD	BLTR	0	No	2	1-5	No	Yes	Mild	Moderate	Mild	1	1	1	0	0	0	No	No	No	No	No	No	No	47	Yes	No	Yes	No	No	Yes	No	No	No	No	No	No	No	Yes	No	No	No	Yes
1016	03-0098	OS	BLTR	0.2	No	1	1-5	No	Yes	Mild	Moderate	Severe	1	1	1	0	0	0	No	No	No	No	No	No	No	35	Yes	No	No	No	Yes	Yes	No	No	No	No	No	No	No	No	No	No	No	No
1017	03-0099	OD	BLTR	0	No	4	1-5	No	Yes	Mild	Severe	Severe	1	1	1	0	0	0	No	No	No	No	No	No	No	40	No	No	No	No	No	No	No	No	No	No	No	No	No	No	No	No	No	No
1018	03-0099	OS	BLTR	0.3	No	6	>=6	No	Yes	Mild	Severe	Severe	1	1	1	0	3	2	No	Yes	Yes	No	Yes	Yes	Yes	40	No	No	No	No	No	No	No	No	No	No	No	No	No	No	No	No	No	No
1019	03-0100	OD	BLTR	0.2	No	2	1-5	No	Yes	Mild	Severe	Severe	1	1	1	0	0	0	No	No	No	No	No	No	No	50	Yes	No	Yes	No	No	Yes	No	No	No	No	No	No	No	No	No	No	No	No
1020	03-0100	OS	BLTR	0.2	No	1	1-5	No	Yes	Mild	Severe	Severe	1	1	1	0	0	0	No	No	No	No	No	No	No	50	Yes	No	Yes	No	No	Yes	No	No	No	No	No	No	No	No	No	No	No	No
1021	03-0101	OD	BLTR	0	No	4	1-5	No	Yes	Moderate	Moderate	Moderate	1	1	1	0	0	0	No	No	Yes	No	No	No	No	30	Yes	No	Yes	No	No	Yes	No	No	No	No	No	No	No	No	No	No	No	No
1022	03-0101	OS	BLTR	0.1	No	5	1-5	No	Yes	Moderate	Moderate	Moderate	1	1	1	0	0	0	No	No	No	No	No	No	No	30	No	No	No	No	No	No	No	No	No	No	No	No	No	No	No	No	No	No
1023	03-0102	OS	BLTR	0.4	Yes	2	1-5	No	No	None	Moderate	Moderate	1	1	1	0	0	0	No	No	No	No	No	No	No	60	Yes	No	Yes	No	No	Yes	No	No	No	No	No	No	No	No	No	No	No	No
1024	03-0103	OS	BLTR	0.1	No	13	>=6	No	Yes	Mild	None	Moderate	1	1	1	0	0	0	No	No	No	No	No	No	No	30	No	No	No	No	No	No	No	No	No	No	No	No	No	No	No	No	No	No
1025	03-0104	OD	BLTR	0.6	Yes	9	>=6	No	Yes	Moderate	Moderate	Moderate	1	1	1	0	0	0	No	No	No	No	No	No	No	70	No	No	No	No	No	No	No	No	No	No	No	No	No	No	No	No	No	No
1026	03-0105	OD	BLTR	0.1	No	6	>=6	No	Yes	Severe	Moderate	Moderate	1	1	1	0	0	0	No	No	No	No	No	No	No	35	No	No	No	No	No	No	No	No	No	No	No	No	No	No	No	No	No	No
1027	03-0105	OS	BLTR	0.6	No	13	>=6	No	Yes	Severe	Moderate	Moderate	1	1	1	0	0	0	No	No	No	No	No	No	No	35	No	No	No	No	No	No	No	No	No	No	No	No	No	No	No	No	No	No
1028	03-0106	OD	BLTR	0.8	Yes	8	>=6	No	Yes	Mild	Moderate	Moderate	1	1	1	0	1	3	No	Yes	Yes	No	Yes	Yes	Yes	80	No	No	No	No	No	No	No	No	No	No	No	No	No	No	No	No	No	No
1029	03-0106	OS	BLTR	0.8	Yes	9	>=6	No	Yes	Mild	Moderate	Moderate	1	1	1	0	0	2	No	No	Yes	No	No	Yes	Yes	80	No	No	No	No	No	No	No	No	No	No	No	No	No	No	No	No	No	No
1030	03-0107	OS	BLTR	0	No	11	>=6	No	Yes	Moderate	Moderate	Moderate	1	1	1	0	0	0	No	No	No	No	No	No	No	30	Yes	No	No	No	Yes	Yes	Yes	No	No	No	No	Yes	No	No	No	No	No	No
1031	03-0108	OS	BLTR	0.1	No	8	>=6	No	No	None	Moderate	None	1	1	1	0	0	0	No	No	No	No	No	No	No	35	No	No	No	No	No	No	No	No	No	No	No	No	No	No	No	No	No	No
1032	03-0109	OD	BLTR	0.1	Yes	5	1-5	No	Yes	Moderate	Moderate	Mild	1	1	1	0	0	0	No	No	No	No	No	No	No	50	Yes	No	No	No	Yes	Yes	No	No	No	No	No	No	No	No	No	No	No	No
1033	03-0110	OD	BLTR	0.4	No	1	1-5	No	Yes	Moderate	Moderate	Mild	1	1	1	0	0	0	No	No	No	No	No	No	No	48	No	No	No	No	No	No	No	No	No	No	No	No	No	No	No	No	No	No
1034	03-0110	OS	BLTR	0.3	No	1	1-5	No	Yes	Moderate	Moderate	Mild	1	1	1	0	0	0	No	No	No	No	No	No	No	48	No	No	No	No	No	No	No	No	No	No	No	No	No	No	No	No	No	No
1035	03-0111	OD	BLTR	0.4	No	18	>=6	No	Yes	Complete	Severe	Severe	1	1	1	0	0	0	No	No	No	No	No	No	No	41	No	No	No	No	No	No	No	No	No	No	No	No	No	No	No	No	No	No
1036	03-0111	OS	BLTR	0.3	No	23	>=6	No	Yes	Complete	Severe	Severe	1	1	1	0	0	0	No	No	No	No	No	No	No	41	No	No	No	No	No	No	No	No	No	No	No	No	No	No	No	No	No	No
1037	03-0112	OD	PLTR	1.3	No	2	1-5	No	Yes	Mild	Moderate	Mild	1	1	1	0	0	0	No	No	No	No	No	No	No	90	Yes	No	No	No	Yes	Yes	No	No	No	No	No	No	No	No	No	No	No	No
1038	03-0113	OS	PLTR	0.4	No	1	1-5	No	No	None	Moderate	Severe	1	1	1	0	0	1	No	No	Yes	No	No	Yes	Yes	70	Yes	No	No	No	Yes	Yes	No	No	No	No	No	No	No	No	No	No	No	No
1039	03-0114	OD	PLTR	0.4	No	7	>=6	No	Yes	Mild	Moderate	Moderate	1	1	1	0	0	0	No	No	No	No	No	No	No	70	Yes	No	Yes	No	No	Yes	No	No	No	No	No	No	No	No	No	No	No	No
1040	03-0115	OS	PLTR	0.1	No	3	1-5	No	Yes	Mild	Moderate	Mild	1	1	1	0	0	0	No	No	No	No	No	No	No	28	Yes	Yes	Yes	No	No	Yes	No	No	No	No	No	No	No	No	No	No	No	No
1041	03-0116	OD	PLTR	0.3	No	0	0	Yes	Yes	Moderate	Severe	Severe	1	1	1	0	0	0	No	No	No	No	No	No	No	40	No	No	No	No	No	No	No	No	No	No	No	No	No	No	No	No	No	No
1042	03-0116	OS	PLTR	0.4	No	1	1-5	No	Yes	Moderate	Moderate	Severe	1	1	1	0	0	0	No	Yes	Yes	No	No	No	No	40	Yes	No	Yes	No	No	Yes	No	No	No	No	No	No	No	No	No	No	No	No
1043	03-0117	OS	PLTR	0.5	No	3	1-5	No	Yes	Mild	Severe	Severe	1	1	1	0	0	0	No	No	No	No	No	No	No	64	No	No	No	No	No	No	No	No	No	No	No	No	No	No	No	No	No	No
1044	03-0118	OS	PLTR	0.3	No	1	1-5	No	No	None	Severe	Severe	1	1	1	0	0	0	No	No	No	No	No	No	No	40	No	No	No	No	No	No	No	No	No	No	No	No	No	No	No	No	No	No
1045	03-0119	OD	PLTR	0.7	No	1	1-5	No	No	None	Moderate	Severe	1	1	1	0	0	0	No	No	No	No	No	No	No	35	No	No	No	No	No	No	No	No	No	No	No	No	No	No	No	No	No	No
1046	03-0120	OD	PLTR	0.5	No	0	0	Yes	Yes	Mild	Severe	Severe	1	1	1	3	4	3	No	Yes	Yes	Yes	Yes	Yes	Yes	60	No	No	No	No	No	No	No	No	No	No	No	No	No	No	No	No	No	No
1047	03-0120	OS	PLTR	2.2	No	0	0	Yes	Yes	Mild	Severe	Severe	1	1	1	0	1	2	No	Yes	Yes	No	Yes	Yes	Yes	60	No	No	No	No	No	No	No	No	No	No	No	No	No	No	No	No	No	No
1048	03-0121	OS	PLTR	0.4	No	5	1-5	No	Yes	Mild	Moderate	Severe	1	1	1	0	0	0	No	No	No	No	No	No	No	35	Yes	No	No	No	Yes	Yes	No	No	No	No	No	No	No	No	No	No	No	No
1049	03-0122	OD	PLTR	0.3	No	1	1-5	No	Yes	Moderate	Moderate	Severe	1	1	1	0	0	0	No	No	No	No	No	No	No	55	Yes	No	Yes	No	No	Yes	No	No	No	No	No	No	No	No	No	No	No	No
1050	03-0122	OS	PLTR	0.4	No	2	1-5	No	Yes	Moderate	Severe	Severe	1	1	1	0	0	0	No	No	No	No	No	No	No	55	Yes	No	Yes	No	No	Yes	Yes	No	No	No	No	Yes	No	No	No	No	No	No
1051	03-0123	OS	PLTR	0	No	8	>=6	No	Yes	Moderate	Severe	Severe	1	1	1	0	0	0	No	No	No	No	No	No	No	37	No	No	No	No	No	No	No	No	No	No	No	No	No	No	No	No	No	No
1052	03-0124	OD	PLTR	0.1	No	0	0	Yes	Yes	Mild	Moderate	Severe	1	1	1	0	0	0	No	No	No	No	No	No	No	30	Yes	No	No	No	Yes	Yes	No	No	No	No	Yes	Yes	No	No	No	No	No	No
1053	03-0124	OS	PLTR	0.1	No	0	0	Yes	Yes	Moderate	Severe	Severe	1	1	1	0	0	0	No	No	No	No	No	No	No	30	Yes	No	No	No	Yes	Yes	No	No	No	No	Yes	Yes	Yes	No	No	No	Yes	Yes
1054	03-0125	OD	PLTR	0.2	No	2	1-5	No	Yes	Moderate	Severe	Severe	1	1	1	0	0	0	No	No	No	No	No	No	No	30	Yes	No	No	No	Yes	Yes	No	No	No	No	No	No	No	No	No	No	No	No
1055	03-0125	OS	PLTR	0.1	No	3	1-5	No	Yes	Mild	Severe	Severe	1	1	1	0	0	0	No	No	No	No	No	No	No	30	No	No	No	No	No	No	No	No	No	No	No	No	No	No	No	No	No	No
1056	03-0126	OS	BLTR	0.1	No	4	1-5	No	No	None	Mild	Severe	1	1	1	0	0	0	No	No	No	No	No	No	No	45	Yes	No	No	No	Yes	Yes	Yes	No	No	No	No	Yes	No	No	No	No	No	No
1057	03-0127	OD	BLTR	0.4	No	0	0	Yes	No	None	Severe	Severe	1	1	1	0	0	0	No	No	No	No	No	No	No	30	Yes	No	No	No	Yes	Yes	No	No	No	No	No	No	No	No	No	No	No	No
1058	03-0128	OD	BLTR	0.6	No	3	1-5	No	No	None	Severe	Moderate	1	1	1	0	0	0	No	No	No	No	No	No	No	45	Yes	No	Yes	No	Yes	Yes	Yes	No	Yes	No	Yes	Yes	No	No	No	No	No	No
1059	03-0129	OD	PLTR	0	No	0	0	Yes	Yes	Mild	Moderate	Mild	1	1	1	0	0	0	No	No	No	No	No	No	No	37	No	No	No	No	No	No	No	No	No	No	No	No	No	No	No	No	No	No
1060	03-0129	OS	PLTR	0	No	0	0	Yes	Yes	Mild	Severe	Mild	1	1	1	0	0	0	No	No	No	No	No	No	No	37	No	No	No	No	No	No	No	No	No	No	No	No	No	No	No	No	No	No
1061	03-0130	OS	PLTR	0.3	No	8	>=6	No	No	None	Moderate	Moderate	1	1	1	0	0	0	No	No	No	No	No	No	No	30	No	No	No	No	No	No	No	No	No	No	No	No	No	No	No	No	No	No
1062	03-0131	OS	PLTR	0.4	No	3	1-5	No	No	None	Severe	Mild	1	1	1	0	0	0	No	No	No	No	No	No	No	40	Yes	No	Yes	No	Yes	Yes	Yes	No	No	No	No	Yes	No	No	No	No	Yes	Yes
1063	03-0132	OD	BLTR	0	No	3	1-5	No	No	None	Mild	Moderate	1	1	1	0	0	0	No	No	No	No	No	No	No	30	No	No	No	No	No	No	No	No	No	No	No	No	No	No	No	No	No	No
1064	03-0133	OS	BLTR	0.5	No	6	>=6	No	No	None	Mild	Severe	1	1	1	0	0	0	No	No	No	No	No	No	No	25	Yes	No	No	No	Yes	Yes	No	No	No	No	No	No	No	No	No	No	No	No
1065	03-0134	OD	BLTR	0	No	12	>=6	No	No	None	Moderate	Moderate	1	1	1	0	0	0	No	No	No	No	No	No	No	35	No	No	No	No	No	No	No	No	No	No	No	No	No	No	No	No	No	No
1066	03-0134	OS	BLTR	0.2	No	15	>=6	No	No	None	Moderate	Moderate	1	1	1	0	0	0	No	No	No	No	No	No	No	35	No	No	No	No	No	No	No	No	No	No	No	No	No	No	No	No	No	No
1067	03-0135	OD	PLTR	0.1	No	8	>=6	No	No	None	Severe	Severe	1	1	1	0	0	0	No	No	No	No	No	No	No	35	No	No	No	No	No	No	No	No	No	No	No	No	No	No	No	No	No	No
1068	03-0135	OS	PLTR	0	No	2	1-5	No	No	None	Severe	Severe	1	1	1	0	0	0	No	No	No	No	No	No	No	35	No	No	No	No	No	No	No	No	No	No	No	No	No	No	No	No	No	No
1069	03-0136	OD	BLTR	0.3	No	15	>=6	No	No	None	Moderate	Moderate	1	1	1	0	0	0	No	No	No	No	No	No	No	35	No	No	No	No	No	No	No	No	No	No	No	No	No	No	No	No	No	No
1070	03-0136	OS	BLTR	0.4	No	15	>=6	No	No	None	Moderate	Moderate	1	1	1	0	0	0	No	No	No	No	No	No	No	35	No	No	No	No	No	No	No	No	No	No	No	No	No	No	No	No	No	No
1071	03-0138	OD	BLTR	0	No	30	>=6	No	No	None	Moderate	Moderate	1	1	1	0	0	0	No	No	No	No	No	No	No	20	Yes	No	Yes	No	Yes	Yes	No	No	No	No	No	No	No	No	No	No	No	No
1072	03-0139	OD	PLTR	0	No	1	1-5	No	Yes	Mild	Moderate	Severe	1	1	1	0	0	0	No	No	No	No	No	No	No	30	No	No	No	No	No	No	Yes	No	No	No	No	Yes	No	No	No	No	No	No
1073	03-0140	OD	PLTR	0	No	4	1-5	No	Yes	Mild	Severe	Severe	1	1	1	0	0	0	No	No	No	No	No	No	No	20	No	No	No	No	No	No	No	No	No	No	No	No	No	No	No	No	No	No
1074	03-0141	OD	BLTR	0	No	20	>=6	No	No	None	Severe	Severe	1	1	1	0	0	0	No	No	No	No	No	No	No	35	Yes	No	Yes	No	No	Yes	No	No	No	No	No	No	No	No	No	No	No	No
1075	03-0142	OD	BLTR	0.4	No	30	>=6	No	No	None	Moderate	Moderate	1	1	1	0	0	0	No	No	No	No	No	No	No	39	No	No	No	No	No	No	No	No	No	No	No	No	No	No	No	No	No	No
1076	03-0142	OS	BLTR	0.3	No	14	>=6	No	No	None	Moderate	Moderate	1	1	1	0	0	0	No	Yes	No	No	No	No	No	39	No	No	No	No	No	No	No	No	No	No	No	No	No	No	No	No	No	No
1077	03-0143	OD	BLTR	0.5	No	6	>=6	No	No	None	Moderate	Moderate	1	1	1	0	0	0	No	No	No	No	No	No	No	75	No	No	No	No	No	No	No	No	No	No	No	No	No	No	No	No	No	No
1078	03-0143	OS	BLTR	0.6	No	20	>=6	No	No	None	Moderate	Moderate	1	1	1	0	0	0	No	No	No	No	No	No	No	75	No	No	No	No	No	No	No	No	No	No	No	No	No	No	No	No	No	No
1079	03-0144	OD	BLTR	0.2	No	2	1-5	No	No	None	Moderate	Moderate	1	1	1	0	1	0	No	Yes	No	No	Yes	No	Yes	44	Yes	No	No	No	Yes	Yes	No	Yes	No	No	No	Yes	No	No	No	No	No	No
1080	03-0144	OS	BLTR	0.4	No	2	1-5	No	No	None	Moderate	Moderate	1	1	1	0	0	0	No	Yes	No	No	No	No	No	44	No	No	No	No	No	No	No	No	No	No	No	No	No	No	No	No	No	No
1081	03-0145	OD	BLTR	0.1	No	8	>=6	No	No	None	Moderate	Moderate	1	1	1	0	0	0	No	No	No	No	No	No	No	40	Yes	No	Yes	No	Yes	Yes	No	No	No	No	Yes	Yes	No	No	No	No	No	No
1082	03-0145	OS	BLTR	0.1	No	12	>=6	No	No	None	Moderate	Moderate	1	1	1	0	0	0	No	No	No	No	No	No	No	40	No	No	No	No	No	No	No	No	No	No	No	No	No	No	No	No	No	No
1083	03-0147	OD	BLTR	0.6	No	10	>=6	No	No	None	Moderate	Moderate	1	1	1	0	0	0	No	No	No	No	No	Yes	Yes	35	No	No	No	No	No	No	No	No	No	No	No	No	No	No	No	No	No	No
1084	03-0148	OD	BLTR	0.2	No	14	>=6	No	No	None	Moderate	Moderate	1	1	1	0	0	0	No	No	No	No	No	No	No	20	No	No	No	No	No	No	No	No	No	No	No	No	No	No	No	No	No	No
1085	03-0148	OS	BLTR	0	No	8	>=6	No	No	None	Moderate	Moderate	1	1	1	0	0	1	No	No	Yes	No	No	Yes	Yes	20	No	No	No	No	No	No	No	No	No	No	No	No	No	No	No	No	No	No
1086	03-0149	OD	BLTR	2.4	Yes	4	1-5	No	No	None	Mild	Moderate	1	1	1	0	0	0	No	No	No	No	No	No	No	42	No	No	No	No	No	No	No	No	No	No	No	No	No	No	No	No	No	No
1087	03-0150	OD	BLTR	0.3	No	8	>=6	No	No	None	Severe	Moderate	1	1	1	0	0	0	No	Yes	No	No	No	No	No	30	Yes	No	No	No	No	Yes	Yes	No	No	No	No	Yes	No	No	No	No	No	No
1088	03-0150	OS	BLTR	0.4	No	8	>=6	No	No	None	Severe	Moderate	1	1	1	0	0	0	No	No	No	No	No	No	No	30	Yes	No	No	No	Yes	Yes	No	No	No	No	No	No	No	No	No	No	No	No
1089	03-0151	OS	BLTR	0.4	No	8	>=6	No	No	None	Severe	Moderate	1	1	1	0	0	0	No	No	No	No	No	No	No	75	No	No	No	No	No	No	No	No	No	No	No	No	No	No	No	No	No	No
1090	03-0152	OD	BLTR	0.4	No	10	>=6	No	No	None	Moderate	Moderate	1	1	1	0	0	0	No	No	No	No	No	No	No	50	Yes	No	No	No	Yes	Yes	No	No	No	No	No	No	No	No	No	No	No	No
1091	03-0153	OD	PLTR	0.5	No	30	>=6	No	No	None	Severe	Severe	1	1	1	0	0	0	No	No	No	No	No	No	No	70	Yes	No	No	No	Yes	Yes	No	No	No	No	No	No	No	No	No	No	No	No
1092	03-0153	OS	PLTR	1.3	No	30	>=6	No	No	None	Severe	Severe	1	1	1	0	0	0	No	No	No	No	No	No	No	70	Yes	No	No	No	Yes	Yes	No	No	No	No	No	No	No	No	No	No	No	No
1093	03-0154	OD	PLTR	0.5	No	4	1-5	No	No	None	Severe	Severe	1	1	1	0	0	0	No	No	No	No	No	No	No	70	No	No	No	No	No	No	No	No	No	No	No	No	No	No	No	No	No	No
1094	03-0154	OS	PLTR	0.6	No	12	>=6	No	No	None	Severe	Severe	1	1	1	0	0	0	No	No	No	No	No	No	No	70	Yes	No	Yes	No	No	Yes	No	No	No	No	No	No	No	No	No	No	No	No
1095	03-0155	OD	PLTR	0.3	No	6	>=6	No	No	None	Moderate	Moderate	1	1	1	0	0	0	No	No	No	No	No	No	No	35	No	No	No	No	No	No	No	No	No	No	No	No	No	No	No	No	No	No
1096	03-0155	OS	PLTR	0.3	No	2	1-5	No	No	None	Moderate	Moderate	1	1	1	0	0	0	No	No	No	No	No	No	No	35	No	No	No	No	No	No	No	No	No	No	No	No	No	No	No	No	No	No
1097	03-0156	OD	BLTR	0.7	No	30	>=6	No	No	None	Severe	Severe	1	1	1	0	0	0	No	Yes	No	No	No	No	No	60	Yes	No	Yes	Yes	No	Yes	Yes	No	No	No	No	Yes	No	No	No	No	No	No
1098	03-0156	OS	BLTR	0.3	No	30	>=6	No	No	None	Severe	Severe	1	1	1	0	0	0	No	No	No	No	No	No	No	60	Yes	No	No	No	Yes	Yes	Yes	No	No	No	No	Yes	No	No	No	No	No	No
1099	03-0157	OS	BLTR	0.4	No	30	>=6	No	No	None	Severe	Severe	1	1	1	0	0	1	No	Yes	Yes	No	No	Yes	Yes	65	Yes	No	No	No	Yes	Yes	No	No	No	No	No	No	No	No	No	No	No	No
1100	03-0158	OD	BLTR	0.5	Yes	2	1-5	No	No	None	Moderate	Severe	1	1	1	0	0	0	No	No	No	No	No	No	No	70	No	No	No	No	No	No	No	No	No	No	No	No	No	No	No	No	No	No
1101	03-0159	OS	BLTR	0.4	No	8	>=6	No	No	None	Moderate	Moderate	1	1	1	0	0	3	No	No	Yes	No	No	Yes	Yes	60	No	No	No	No	No	No	No	No	No	No	No	No	No	No	No	No	No	No
1102	03-0160	OD	BLTR	0.2	No	30	>=6	No	Yes	Moderate	Severe	Moderate	1	1	1	0	0	1	No	Yes	No	No	No	Yes	Yes	40	No	No	No	No	No	No	No	No	No	No	No	No	No	No	No	No	No	No
1103	03-0160	OS	BLTR	0.2	No	10	>=6	No	Yes	Moderate	Severe	Severe	1	1	1	0	0	0	No	No	No	No	No	No	No	40	Yes	No	Yes	No	No	Yes	Yes	No	Yes	No	No	Yes	No	No	No	No	No	No
1104	03-0162	OS	PLTR	0.5	No	4	1-5	No	No	None	Moderate	Moderate	1	1	1	0	0	0	No	No	No	No	No	No	No	55	No	No	No	No	No	No	No	No	No	No	No	No	No	No	No	No	No	No
1105	03-0163	OS	PLTR	1.3	No	4	1-5	No	No	None	Moderate	Severe	1	1	1	0	0	0	No	No	No	No	No	No	No	50	Yes	No	No	No	Yes	Yes	No	No	No	No	No	No	No	No	No	No	No	No
1106	03-0164	OS	BLTR	0.1	No	2	1-5	No	No	None	Moderate	Severe	1	1	1	0	0	0	No	No	No	No	No	No	No	55	Yes	No	No	No	Yes	Yes	Yes	No	No	No	Yes	Yes	No	No	No	No	No	No
1107	03-0165	OD	PLTR	0.4	No	4	1-5	No	No	None	Severe	Severe	1	1	1	0	0	0	No	No	No	No	No	No	No	64	Yes	No	Yes	No	No	Yes	No	No	No	No	No	No	No	No	No	No	No	No
1108	03-0166	OD	PLTR	1.3	No	2	1-5	No	No	None	Moderate	Moderate	1	1	1	0	0	0	No	No	No	No	No	No	No	50	No	No	No	No	No	No	No	No	No	No	No	No	No	No	No	No	No	No
1109	03-0167	OS	PLTR	0.4	No	8	>=6	No	No	None	Moderate	Moderate	1	1	1	0	0	0	No	No	No	No	No	No	No	40	Yes	No	No	No	Yes	Yes	No	No	No	No	No	No	No	No	No	No	No	No
1110	03-0168	OS	PLTR	0.8	Yes	30	>=6	No	No	None	Severe	Severe	1	1	1	0	0	0	No	No	No	No	No	No	No	60	Yes	No	Yes	No	No	Yes	Yes	No	Yes	No	No	Yes	Yes	No	Yes	No	No	Yes
1111	03-0169	OD	BLTR	0.4	No	8	>=6	No	No	None	Moderate	Severe	1	1	1	0	0	0	No	No	No	No	No	No	No	40	Yes	No	No	No	Yes	Yes	No	No	No	No	No	No	No	No	No	No	No	No
1112	03-0169	OS	BLTR	0.3	No	12	>=6	No	No	None	Moderate	Severe	1	1	1	0	0	2	No	No	Yes	No	No	Yes	Yes	40	Yes	No	No	No	Yes	Yes	No	No	No	No	No	No	No	No	No	No	No	No
1113	03-0170	OS	PLTR	0.3	No	6	>=6	No	No	None	Moderate	Mild	1	1	1	0	0	0	No	No	No	No	No	No	No	45	Yes	No	Yes	No	Yes	Yes	Yes	No	Yes	No	Yes	Yes	No	No	No	No	No	No
1114	03-0171	OD	PLTR	0	No	2	1-5	No	No	None	Severe	Severe	1	1	1	0	0	0	No	No	No	No	No	No	No	40	Yes	No	No	No	Yes	Yes	No	No	No	No	Yes	Yes	No	No	No	No	No	No
1115	03-0172	OD	PLTR	0.2	No	4	1-5	No	No	None	Severe	Moderate	1	1	1	0	0	0	No	No	No	No	No	No	No	60	Yes	No	Yes	No	No	Yes	Yes	No	Yes	No	No	Yes	No	No	No	No	No	No
1116	03-0173	OD	BLTR	0.1	No	6	>=6	No	No	None	Moderate	Moderate	1	1	1	0	0	0	No	Yes	No	No	No	No	No	40	Yes	No	No	No	Yes	Yes	No	No	No	No	No	No	No	No	No	No	No	No
1117	03-0173	OS	BLTR	0	No	8	>=6	No	No	None	Mild	Moderate	1	1	1	0	0	0	No	Yes	No	No	No	No	No	40	No	No	No	No	No	No	No	No	No	No	No	No	No	No	No	No	No	No
1118	03-0174	OS	PLTR	2.4	Yes	2	1-5	No	No	None	Severe	Severe	1	1	1	0	0	0	No	Yes	No	No	No	No	No	65	Yes	No	Yes	No	No	Yes	No	No	No	No	Yes	Yes	No	No	No	No	No	No
1119	03-0175	OD	BLTR	0	No	10	>=6	No	No	None	Moderate	Severe	1	1	1	0	0	0	No	No	No	No	No	No	No	50	Yes	No	Yes	No	No	Yes	No	No	No	No	No	No	No	No	No	No	No	No
1120	03-0176	OD	BLTR	0.5	Yes	16	>=6	No	No	None	Severe	Moderate	1	1	1	0	0	0	No	No	No	No	No	No	No	60	No	No	No	No	No	No	No	No	No	No	No	No	No	No	No	No	No	No
1121	03-0177	OS	BLTR	0.5	No	4	1-5	No	Yes	Mild	Severe	Severe	1	1	1	0	0	0	No	Yes	No	No	No	No	No	65	No	No	No	No	No	No	No	No	No	No	No	No	No	No	No	No	No	No
1122	03-0178	OD	PLTR	0.5	Yes	2	1-5	No	No	None	Mild	Severe	1	1	1	0	0	0	No	No	No	No	No	No	No	65	No	No	No	No	Yes	Yes	No	No	No	No	No	No	No	No	No	No	No	No
1123	03-0179	OD	PLTR	0.3	No	2	1-5	No	Yes	Mild	Severe	Severe	1	1	1	0	0	0	No	No	No	No	No	No	No	55	Yes	No	No	No	Yes	Yes	No	No	No	No	No	No	No	No	No	No	No	No
1124	03-0180	OD	BLTR	0.2	No	10	>=6	No	Yes	Mild	Severe	Severe	1	1	1	0	3	6	No	Yes	Yes	No	Yes	Yes	Yes	50	Yes	No	No	No	Yes	Yes	No	No	No	No	No	No	No	No	No	No	No	No
1125	03-0180	OS	BLTR	0.2	No	10	>=6	No	Yes	Mild	Severe	Severe	1	1	1	0	0	0	No	No	No	No	No	No	No	50	Yes	No	No	No	Yes	Yes	Yes	No	Yes	No	Yes	Yes	Yes	No	Yes	No	Yes	Yes
1126	03-0181	OD	PLTR	0.4	No	2	1-5	No	No	None	Severe	Moderate	1	1	1	0	0	0	No	No	No	No	No	No	No	60	Yes	No	Yes	No	No	Yes	No	No	No	No	No	No	No	No	No	No	No	No
1127	03-0181	OS	PLTR	1.3	No	0	0	Yes	Yes	Mild	Severe	Moderate	1	1	1	0	0	0	No	No	No	No	No	No	No	60	Yes	No	Yes	No	No	Yes	Yes	No	Yes	No	No	Yes	Yes	No	Yes	No	No	Yes
1128	03-0182	OD	BLTR	0.2	No	1	1-5	No	No	None	Moderate	Severe	1	1	1	0	0	0	No	No	No	No	No	No	No	35	Yes	No	No	No	No	Yes	No	No	No	No	No	No	No	No	No	No	No	No
1129	03-0183	OD	PLTR	0.5	No	6	>=6	No	No	None	Severe	Severe	1	1	1	0	0	0	No	No	No	No	No	No	No	60	Yes	No	No	No	No	Yes	No	No	No	No	No	No	No	No	No	No	No	No
1130	03-0183	OS	PLTR	0.6	No	10	>=6	No	Yes	Mild	Moderate	Severe	1	1	1	0	0	0	No	No	No	No	No	No	No	60	Yes	No	Yes	No	No	Yes	Yes	No	No	No	No	Yes	No	No	No	No	No	No
1131	03-0184	OD	BLTR	0.1	No	1	1-5	No	No	None	Moderate	Moderate	1	1	1	0	0	0	No	No	No	No	No	No	No	25	No	No	No	No	No	No	No	No	No	No	No	No	No	No	No	No	No	No
1132	03-0186	OD	PLTR	0.4	No	1	1-5	No	No	None	Severe	Mild	1	1	1	0	0	0	No	No	No	No	No	No	No	45	No	No	No	No	No	No	No	No	No	No	No	No	No	No	No	No	No	No
1133	03-0186	OS	PLTR	0.3	No	1	1-5	No	No	None	Moderate	Mild	1	1	1	0	0	0	No	No	No	No	No	No	No	45	Yes	No	No	No	Yes	Yes	No	No	No	No	No	No	No	No	No	No	No	No
1134	03-0187	OD	PLTR	0.6	No	1	1-5	No	No	None	Moderate	Moderate	1	1	1	0	0	0	No	Yes	No	No	No	No	No	60	No	No	No	No	No	No	No	No	No	No	No	No	No	No	No	No	No	No
1135	03-0188	OD	PLTR	2.4	No	10	>=6	No	Yes	Moderate	Severe	Severe	1	1	1	0	0	0	No	No	No	No	No	No	No	66	No	No	No	No	No	No	No	No	No	No	No	No	No	No	No	No	No	No
1136	03-0188	OS	PLTR	0.6	No	8	>=6	No	No	None	Severe	Severe	1	1	1	0	0	0	No	No	No	No	No	No	No	66	No	No	No	No	No	No	No	No	No	No	No	No	No	No	No	No	No	No
1137	03-0189	OD	PLTR	0.2	No	2	1-5	No	No	None	Moderate	Mild	1	1	1	0	0	0	No	Yes	No	No	No	No	No	40	No	No	No	No	No	No	No	No	No	No	No	No	No	No	No	No	No	No
1138	03-0190	OS	PLTR	0.4	No	2	1-5	No	No	None	Severe	Mild	1	1	1	0	0	0	No	No	No	No	No	No	No	80	No	No	No	No	No	No	No	No	No	No	No	No	No	No	No	No	No	No
1139	03-0191	OD	PLTR	0.1	No	1	1-5	No	No	None	Mild	Mild	1	1	1	0	0	0	No	No	No	No	No	No	No	33	Yes	No	No	No	Yes	Yes	No	No	No	No	No	No	No	No	No	No	No	No
1140	03-0192	OS	BLTR	0.4	No	1	1-5	No	Yes	Mild	Severe	Moderate	1	1	1	0	0	0	No	No	No	No	No	No	No	45	No	No	No	No	No	No	No	No	No	No	No	No	No	No	No	No	No	No
1141	03-0193	OD	BLTR	0.3	No	2	1-5	No	Yes	Mild	Severe	Severe	1	1	1	0	0	0	No	No	No	No	No	No	No	60	No	No	No	No	Yes	Yes	No	No	No	No	No	No	No	No	No	No	No	No
1142	03-0193	OS	BLTR	0.5	Yes	2	1-5	No	Yes	Mild	Severe	Severe	1	1	1	0	0	0	No	No	No	No	No	No	No	60	Yes	No	No	No	Yes	Yes	No	No	No	No	No	No	No	No	No	No	No	No
1143	03-0194	OS	BLTR	1.3	No	4	1-5	No	Yes	Moderate	Severe	Severe	1	0	1	0	.	0	No	.	No	No	.	No	No	40	No	No	No	No	No	No	.	.	.	.	.	.	No	No	No	No	No	No
1144	03-0195	OD	PLTR	0.5	No	1	1-5	No	Yes	Mild	Moderate	Moderate	1	1	1	0	0	0	No	No	No	No	No	No	No	38	Yes	No	No	No	Yes	Yes	Yes	No	No	No	No	Yes	No	No	No	No	No	No
1145	03-0196	OD	PLTR	0.5	Yes	0	0	Yes	Yes	Mild	Severe	Severe	1	1	1	0	0	0	No	No	No	No	No	No	No	60	Yes	No	No	No	Yes	Yes	No	No	No	No	No	No	No	No	No	No	No	No
1146	03-0197	OS	PLTR	0.1	No	1	1-5	No	No	None	Severe	Moderate	1	1	1	0	0	0	No	No	No	No	No	No	No	40	Yes	No	Yes	No	No	Yes	No	No	No	No	No	No	No	No	No	No	No	No
1147	03-0198	OS	PLTR	0.3	No	3	1-5	No	Yes	Mild	Severe	Severe	1	1	1	0	0	3	No	Yes	Yes	No	No	Yes	Yes	50	Yes	No	No	No	No	Yes	No	No	No	No	No	No	No	No	No	No	No	No
1148	03-0199	OD	PLTR	0.3	Yes	0	0	Yes	Yes	Severe	Severe	Severe	1	1	1	0	0	0	No	No	No	No	No	No	No	60	No	No	No	No	No	No	No	No	No	No	No	No	No	No	No	No	No	No
1149	03-0199	OS	PLTR	0.1	No	0	0	Yes	Yes	Severe	Severe	Severe	1	1	1	0	0	0	No	No	No	No	No	No	No	60	No	No	No	No	No	No	No	No	No	No	No	No	No	No	No	No	No	No
1150	03-0200	OD	PLTR	0.6	No	2	1-5	No	Yes	Mild	Severe	Severe	1	1	1	0	0	0	No	No	No	No	No	No	No	51	Yes	No	No	No	Yes	Yes	No	No	No	No	No	No	No	No	No	No	No	No
1151	03-0200	OS	PLTR	0.4	No	2	1-5	No	Yes	Mild	Severe	Severe	1	1	1	0	0	0	No	No	No	No	No	No	No	51	No	No	No	No	No	No	No	No	No	No	No	No	No	No	No	No	No	No
1152	03-0201	OS	PLTR	2.2	No	5	1-5	No	Yes	Moderate	Severe	Severe	1	1	1	0	0	0	No	No	No	No	No	No	No	50	Yes	No	No	No	Yes	Yes	No	No	No	No	No	No	No	No	No	No	No	No
1153	03-0202	OD	PLTR	0.2	No	21	>=6	No	Yes	Moderate	Severe	Severe	1	1	1	0	0	0	No	No	No	No	No	No	No	52	No	No	No	No	No	No	No	No	No	No	No	No	No	No	No	No	No	No
1154	03-0203	OS	BLTR	0.2	No	1	1-5	No	Yes	Mild	Severe	Severe	1	1	1	0	0	0	No	No	No	No	No	No	No	55	No	No	No	No	No	No	No	No	No	No	No	No	No	No	No	No	No	No
1155	03-0204	OS	PLTR	0.2	No	1	1-5	No	Yes	Moderate	Moderate	Moderate	1	1	1	0	0	0	No	No	No	No	No	No	No	50	No	No	No	No	No	No	No	No	No	No	No	No	No	No	No	No	No	No
1156	03-0205	OD	BLTR	0.5	No	1	1-5	No	Yes	Mild	Severe	Severe	1	1	1	0	0	0	No	No	No	No	No	No	No	70	Yes	No	Yes	No	No	Yes	No	No	No	No	No	No	No	No	No	No	No	No
1157	03-0206	OS	BLTR	0.9	No	1	1-5	No	No	None	Mild	Moderate	1	1	1	0	0	0	No	No	No	No	No	No	No	57	No	No	No	No	Yes	Yes	No	No	No	No	No	No	No	No	No	No	No	No
1158	03-0207	OD	BLTR	0.9	No	2	1-5	No	Yes	Mild	Moderate	Severe	1	1	1	0	0	0	No	No	Yes	No	No	No	No	60	No	No	No	No	No	No	No	No	No	No	No	No	No	No	No	No	No	No
1159	03-0208	OS	BLTR	0.2	No	1	1-5	No	Yes	Mild	Moderate	Severe	1	1	1	0	0	0	No	No	Yes	No	No	No	No	30	No	No	No	No	No	No	No	No	No	No	No	No	No	No	No	No	No	No
1160	03-0209	OD	BLTR	0.3	Yes	1	1-5	No	Yes	Mild	Severe	Severe	1	1	1	0	0	0	No	No	No	No	No	No	No	70	No	No	No	No	No	No	No	No	No	No	No	No	No	No	No	No	No	No
1161	03-0210	OD	PLTR	2.2	Yes	1	1-5	No	Yes	Mild	Severe	Severe	1	1	1	0	0	0	No	No	No	No	No	No	No	55	Yes	No	Yes	No	No	Yes	No	No	No	No	No	No	No	No	No	No	No	No
1162	03-0211	OD	BLTR	0.1	No	3	1-5	No	Yes	Mild	Moderate	Moderate	1	1	1	0	1	2	No	Yes	No	No	Yes	Yes	Yes	25	No	No	No	No	Yes	Yes	No	No	No	No	No	No	No	No	No	No	No	No
1163	03-0212	OD	BLTR	0.3	No	5	1-5	No	Yes	Mild	Moderate	Moderate	1	1	1	0	0	0	No	No	No	No	No	No	No	30	No	No	No	No	No	No	No	No	No	No	No	No	No	No	No	No	No	No
1164	03-0213	OD	PLTR	0.6	Yes	0	0	Yes	Yes	Severe	Severe	Moderate	1	0	1	0	.	2	No	.	Yes	No	.	Yes	Yes	54	No	No	No	No	No	No	.	.	.	.	.	.	No	No	No	No	No	No
1165	03-0213	OS	PLTR	0.5	Yes	0	0	Yes	Yes	Severe	Severe	Moderate	1	0	1	0	.	0	No	.	No	No	.	No	No	54	Yes	No	Yes	No	Yes	Yes	.	.	.	.	.	.	Yes	No	Yes	No	No	Yes
1166	03-0214	OD	PLTR	0.4	Yes	2	1-5	No	Yes	Mild	Severe	Moderate	1	0	1	0	.	0	No	.	No	No	.	No	No	56	Yes	Yes	Yes	No	No	Yes	.	.	.	.	.	.	No	No	No	No	No	No
1167	03-0214	OS	PLTR	0.4	Yes	7	>=6	No	Yes	Severe	Severe	Moderate	1	0	1	0	.	0	No	.	No	No	.	No	No	56	Yes	Yes	Yes	No	No	Yes	.	.	.	.	.	.	No	No	No	No	No	No
1168	03-0215	OS	PLTR	0.2	No	13	>=6	No	Yes	Severe	Severe	Moderate	1	1	1	0	0	0	No	No	No	No	No	No	No	45	Yes	No	Yes	No	No	Yes	Yes	No	Yes	No	No	Yes	No	No	No	No	No	No
1169	03-0216	OD	PLTR	0.7	Yes	4	1-5	No	Yes	Mild	Moderate	Moderate	1	1	1	0	0	0	No	No	No	No	No	No	No	60	Yes	No	Yes	No	No	Yes	Yes	No	Yes	No	No	Yes	No	No	No	No	No	No
1170	03-0217	OS	PLTR	0.5	Yes	2	1-5	No	Yes	Mild	Moderate	Moderate	1	0	1	0	.	0	No	.	No	No	.	No	No	60	No	No	No	No	No	No	.	.	.	.	.	.	No	No	No	No	No	No
1171	03-0218	OD	PLTR	0.3	No	2	1-5	No	Yes	Mild	Severe	Moderate	1	1	1	0	0	0	No	No	No	No	No	No	No	62	Yes	No	Yes	No	No	Yes	No	No	No	No	No	No	No	No	No	No	No	No
1172	03-0219	OD	PLTR	0.1	No	1	1-5	No	Yes	Mild	Severe	Moderate	1	0	1	0	.	0	No	.	No	No	.	No	No	40	Yes	No	No	No	Yes	Yes	.	.	.	.	.	.	No	No	No	No	No	No
1173	03-0220	OD	PLTR	0.3	No	3	1-5	No	Yes	Mild	Moderate	Moderate	1	1	1	0	0	0	No	No	No	No	No	No	No	50	No	No	No	No	No	No	No	No	No	No	No	No	No	No	No	No	No	No
1174	03-0220	OS	PLTR	0.4	No	6	>=6	No	Yes	Mild	Severe	Moderate	1	1	1	0	0	0	No	No	No	No	No	No	No	50	Yes	No	Yes	No	No	Yes	No	No	No	No	No	No	No	No	No	No	No	No
1175	03-0221	OS	PLTR	0.3	No	2	1-5	No	No	None	Severe	Moderate	1	1	1	0	0	0	No	No	No	No	No	No	No	50	Yes	No	Yes	No	No	Yes	Yes	No	Yes	No	No	Yes	No	No	No	No	No	No
1176	03-0222	OS	PLTR	0.4	Yes	2	1-5	No	Yes	Mild	Severe	Moderate	1	1	1	0	0	0	No	No	No	No	No	No	No	60	No	No	No	No	No	No	No	No	No	No	No	No	No	No	No	No	No	No
1177	03-0223	OD	PLTR	0.3	Yes	2	1-5	No	Yes	Mild	Mild	Moderate	1	1	1	0	0	0	No	No	No	No	No	No	No	65	Yes	No	Yes	No	No	Yes	No	No	No	No	No	No	No	No	No	No	No	No
1178	03-0224	OD	PLTR	0.1	No	1	1-5	No	Yes	Mild	Severe	Moderate	1	1	1	0	0	0	No	No	No	No	No	No	No	42	Yes	Yes	No	No	No	Yes	No	No	No	No	No	No	No	No	No	No	No	No
1179	03-0225	OS	PLTR	2.2	Yes	3	1-5	No	Yes	Mild	Severe	Moderate	1	1	1	0	0	0	No	No	No	No	No	No	No	80	Yes	No	Yes	No	No	Yes	Yes	No	Yes	No	No	Yes	Yes	No	Yes	No	No	Yes
1180	03-0226	OD	PLTR	0.5	No	2	1-5	No	Yes	Mild	Severe	Moderate	1	1	1	0	0	0	No	No	No	No	No	No	No	35	No	No	No	No	No	No	No	No	No	No	No	No	No	No	No	No	No	No
1181	03-0226	OS	PLTR	0.5	No	10	>=6	No	Yes	Severe	Severe	Moderate	1	1	1	0	0	0	No	No	No	No	No	No	No	35	No	No	No	No	No	No	No	No	No	No	No	No	No	No	No	No	No	No
1182	03-0227	OD	PLTR	0.4	No	2	1-5	No	Yes	Mild	Severe	Moderate	1	1	1	0	0	0	No	No	No	No	No	No	No	25	No	No	No	No	No	No	No	No	No	No	No	No	No	No	No	No	No	No
1183	03-0227	OS	PLTR	0.3	No	4	1-5	No	Yes	Mild	Severe	Moderate	1	1	1	0	0	0	No	No	No	No	No	No	No	25	No	No	No	No	No	No	No	No	No	No	No	No	No	No	No	No	No	No
1184	03-0228	OD	PLTR	0	No	0	0	Yes	Yes	Complete	Severe	Severe	1	1	1	0	0	0	No	No	No	No	No	No	No	25	No	No	No	No	No	No	No	No	No	No	No	No	No	No	No	No	No	No
1185	03-0228	OS	PLTR	0.1	No	0	0	Yes	Yes	Severe	Severe	Severe	1	1	1	0	0	0	No	No	No	No	No	No	No	25	No	No	No	No	No	No	No	No	No	No	No	No	No	No	No	No	No	No
1186	03-0229	OD	PLTR	0.3	No	0	0	Yes	Yes	Severe	Moderate	Severe	1	1	1	0	0	1	No	No	No	No	No	Yes	Yes	35	Yes	No	No	No	Yes	Yes	No	No	No	No	No	No	No	No	No	No	No	No
1187	03-0229	OS	PLTR	0.2	No	10	>=6	No	Yes	Severe	Severe	Severe	1	1	1	0	0	0	No	No	No	No	No	No	No	35	Yes	No	No	No	Yes	Yes	No	No	No	No	No	No	No	No	No	No	No	No
1188	03-0230	OD	PLTR	2.2	No	1	1-5	No	Yes	Mild	Severe	Moderate	1	0	1	0	.	0	No	.	No	No	.	No	No	64	No	No	No	No	No	No	.	.	.	.	.	.	No	No	No	No	No	No
1189	03-0231	OD	PLTR	0.1	No	2	1-5	No	Yes	Mild	Moderate	Moderate	1	1	1	0	0	0	No	No	No	No	No	No	No	63	Yes	No	No	No	Yes	Yes	No	No	No	No	No	No	No	No	No	No	No	No
1190	03-0231	OS	PLTR	0.1	No	2	1-5	No	Yes	Mild	Moderate	Moderate	1	1	1	0	0	0	No	No	No	No	No	No	No	63	Yes	No	No	No	Yes	Yes	Yes	No	Yes	No	Yes	Yes	No	No	No	No	No	No
1191	03-0232	OD	PLTR	0.6	Yes	0	0	Yes	Yes	Complete	Severe	Severe	1	1	1	0	0	0	No	No	No	No	No	No	No	60	Yes	No	No	No	Yes	Yes	No	No	No	No	No	No	No	No	No	No	No	No
1192	03-0233	OS	PLTR	2.2	Yes	10	>=6	No	Yes	Complete	Severe	Severe	1	0	1	0	.	0	No	.	No	No	.	No	No	65	No	No	No	No	No	No	.	.	.	.	.	.	No	No	No	No	No	No
1193	03-0234	OD	PLTR	1.3	Yes	1	1-5	No	No	None	Severe	Moderate	1	1	1	0	0	0	No	No	No	No	No	No	No	70	Yes	No	Yes	No	Yes	Yes	No	No	No	No	No	No	No	No	No	No	No	No
1194	03-0235	OS	PLTR	0.2	No	1	1-5	No	Yes	Mild	Moderate	Moderate	1	0	1	0	.	0	No	.	No	No	.	No	No	30	No	No	No	No	No	No	.	.	.	.	.	.	No	No	No	No	No	No
1195	03-0236	OS	PLTR	1.3	Yes	10	>=6	No	Yes	Severe	Severe	Severe	1	1	1	0	0	0	No	No	No	No	No	No	No	70	No	No	No	No	No	No	No	No	No	No	No	No	No	No	No	No	No	No
1196	03-0237	OS	PLTR	0.7	No	1	1-5	No	Yes	Mild	Severe	Severe	1	1	1	0	0	0	No	No	No	No	No	No	No	36	Yes	No	Yes	No	Yes	Yes	No	No	No	No	No	No	No	No	No	No	No	No
1197	03-0238	OD	PLTR	0.3	No	2	1-5	No	Yes	Mild	Moderate	Mild	1	1	1	0	0	0	No	No	No	No	No	No	No	40	No	No	No	No	No	No	No	No	No	No	No	No	No	No	No	No	No	No
1198	03-0239	OS	PLTR	0.3	No	5	1-5	No	Yes	Mild	Moderate	Severe	1	1	1	0	1	0	No	No	No	No	Yes	No	Yes	35	No	No	No	No	No	No	No	No	No	No	No	No	No	No	No	No	No	No
1199	03-0240	OD	PLTR	0.2	No	1	1-5	No	Yes	Mild	Moderate	Moderate	1	1	1	0	0	0	No	No	No	No	No	No	No	40	Yes	No	Yes	No	No	Yes	No	No	No	No	No	No	No	No	No	No	No	No
1200	03-0241	OS	PLTR	0.1	No	7	>=6	No	Yes	Severe	Severe	Severe	1	1	1	0	0	0	No	No	No	No	No	No	No	30	Yes	No	Yes	No	No	Yes	No	No	No	No	No	No	No	No	No	No	No	No
1201	03-0242	OD	PLTR	0.2	No	0	0	Yes	Yes	Complete	Severe	Severe	1	1	1	0	0	0	No	No	No	No	No	No	No	35	Yes	No	Yes	No	No	Yes	No	No	No	No	No	No	No	No	No	No	No	No
1202	03-0242	OS	PLTR	0.3	No	0	0	Yes	Yes	Complete	Severe	Severe	1	1	1	0	0	0	No	No	No	No	No	No	No	35	Yes	No	Yes	No	No	Yes	No	No	No	No	No	No	Yes	No	Yes	No	No	Yes
1203	03-0243	OS	PLTR	0.5	Yes	2	1-5	No	Yes	Mild	Severe	Severe	1	0	1	0	.	0	No	.	No	No	.	No	No	65	No	No	No	No	No	No	.	.	.	.	.	.	No	No	No	No	No	No
1204	03-0244	OD	PLTR	0.4	No	2	1-5	No	Yes	Mild	Moderate	Moderate	1	1	1	0	0	0	No	No	No	No	No	No	No	35	Yes	No	Yes	No	Yes	Yes	No	No	No	No	No	No	No	No	No	No	No	No
1205	03-0245	OD	PLTR	0.1	No	2	1-5	No	Yes	Mild	Moderate	Moderate	1	1	1	0	0	0	No	No	No	No	No	No	No	30	No	No	No	No	No	No	No	No	No	No	No	No	No	No	No	No	No	No
1206	03-0246	OD	PLTR	0	No	2	1-5	No	Yes	Mild	Moderate	Moderate	1	1	1	0	0	0	No	No	No	No	No	No	No	35	Yes	Yes	No	No	No	Yes	No	No	No	No	No	No	No	No	No	No	No	No
1207	03-0246	OS	PLTR	0.1	No	8	>=6	No	Yes	Severe	Severe	Moderate	1	1	1	0	0	0	No	No	No	No	No	No	No	35	Yes	No	No	No	Yes	Yes	No	No	No	No	No	No	No	No	No	No	No	No
1208	03-0247	OD	PLTR	0.5	Yes	0	0	Yes	Yes	Complete	Severe	Severe	1	1	1	0	0	0	No	No	No	No	No	No	No	50	No	No	No	No	No	No	No	No	No	No	No	No	No	No	No	No	No	No
1209	03-0247	OS	PLTR	0.5	Yes	0	0	Yes	Yes	Complete	Severe	Severe	1	1	1	0	0	0	No	No	No	No	No	No	No	50	No	No	No	No	No	No	No	No	No	No	No	No	No	No	No	No	No	No
1210	03-0248	OS	PLTR	0.8	Yes	10	>=6	No	Yes	Severe	Severe	Moderate	1	1	1	0	0	0	No	No	No	No	No	No	No	53	No	No	No	No	No	No	No	No	No	No	No	No	No	No	No	No	No	No
1211	03-0249	OD	PLTR	0.3	No	1	1-5	No	Yes	Mild	Moderate	Moderate	1	1	1	0	0	0	No	No	No	No	No	No	No	35	No	No	No	No	No	No	No	No	No	No	No	No	No	No	No	No	No	No
1212	03-0250	OD	PLTR	0.6	Yes	7	>=6	No	Yes	Severe	Severe	Severe	1	1	1	0	0	0	No	No	No	No	No	No	No	54	Yes	No	Yes	No	No	Yes	No	No	No	No	No	No	No	No	No	No	No	No
1213	03-0250	OS	PLTR	0.5	Yes	0	0	Yes	Yes	Complete	Severe	Severe	1	1	1	0	0	0	No	No	No	No	No	No	No	54	Yes	Yes	No	No	Yes	Yes	No	No	No	No	No	No	No	No	No	No	No	No
1214	03-0251	OS	PLTR	1.3	Yes	1	1-5	No	Yes	Mild	Moderate	Moderate	1	1	1	0	0	0	No	No	No	No	No	No	No	65	No	No	No	No	No	No	No	No	No	No	No	No	No	No	No	No	No	No
1215	03-0252	OS	PLTR	0.5	Yes	5	1-5	No	Yes	Severe	Severe	Severe	1	1	1	0	0	0	No	No	No	No	No	No	No	50	Yes	No	No	No	Yes	Yes	No	No	No	No	No	No	No	No	No	No	No	No
1216	03-0253	OS	PLTR	0.5	Yes	0	0	Yes	Yes	Mild	Severe	Severe	1	1	1	0	0	0	No	No	No	No	No	No	No	55	Yes	No	No	No	Yes	Yes	No	No	No	No	No	No	No	No	No	No	No	No
1217	03-0254	OD	PLTR	0	No	0	0	Yes	Yes	Mild	Moderate	Moderate	1	1	1	0	0	0	No	No	No	No	No	No	No	40	No	No	No	No	No	No	No	No	No	No	No	No	No	No	No	No	No	No
1218	03-0255	OS	PLTR	0.6	Yes	1	1-5	No	Yes	Mild	Severe	Severe	1	1	1	0	0	0	No	No	No	No	No	No	No	45	No	No	No	No	No	No	No	No	No	No	No	No	No	No	No	No	No	No
1219	03-0256	OD	PLTR	0.4	No	0	0	Yes	Yes	Complete	Severe	Moderate	1	1	1	0	0	0	No	No	No	No	No	No	No	52	Yes	No	No	No	Yes	Yes	No	No	No	No	No	No	No	No	No	No	No	No
1220	03-0256	OS	PLTR	0.3	No	0	0	Yes	Yes	Severe	Severe	Severe	1	1	1	0	0	0	No	No	No	No	No	No	No	52	Yes	No	Yes	No	No	Yes	No	No	No	No	No	No	No	No	No	No	No	No
1221	03-0257	OS	PLTR	0.3	Yes	4	1-5	No	Yes	Severe	Severe	Severe	1	1	1	0	0	0	No	No	Yes	No	Yes	No	Yes	55	Yes	No	Yes	No	No	Yes	No	No	No	No	No	No	No	No	No	No	No	No
1222	03-0258	OD	PLTR	0.4	Yes	1	1-5	No	Yes	Mild	Moderate	Moderate	1	1	1	0	0	0	No	No	No	No	No	No	No	58	Yes	No	No	No	Yes	Yes	No	No	No	No	No	No	No	No	No	No	No	No
1223	03-0259	OD	PLTR	0.3	Yes	3	1-5	No	Yes	Mild	Severe	Moderate	1	1	1	0	0	0	No	No	No	No	No	No	No	60	Yes	No	Yes	No	No	Yes	No	No	No	No	No	No	No	No	No	No	No	No
1224	03-0259	OS	PLTR	0.7	Yes	7	>=6	No	Yes	Severe	Severe	Severe	1	1	1	0	0	0	No	No	No	No	No	No	No	60	Yes	No	Yes	No	No	Yes	No	No	No	No	No	No	No	No	No	No	No	No
1225	03-0260	OD	PLTR	0.5	Yes	6	>=6	No	Yes	Severe	Severe	Severe	1	1	1	1	1	0	No	No	No	Yes	Yes	No	Yes	65	No	No	No	No	No	No	No	No	No	No	No	No	No	No	No	No	No	No
1226	03-0261	OS	PLTR	2.5	No	1	1-5	No	Yes	Mild	Severe	Moderate	1	1	1	0	0	0	No	No	No	No	No	No	No	40	No	No	No	No	No	No	No	No	No	No	No	No	No	No	No	No	No	No
1227	03-0262	OS	PLTR	0.7	Yes	1	1-5	No	Yes	Mild	Moderate	Mild	1	1	1	0	0	0	No	No	No	No	No	No	No	75	No	No	No	No	No	No	No	No	No	No	No	No	No	No	No	No	No	No
1228	04-0001	OS	PLTR	0.8	No	5	1-5	No	Yes	Mild	Moderate	Moderate	1	1	1	0	0	0	No	No	No	No	No	No	No	64	No	No	No	No	No	No	Yes	No	Yes	No	No	Yes	No	No	No	No	No	No
1229	04-0002	OD	PLTR	0.1	No	4	1-5	No	Yes	Mild	Mild	None	1	1	1	0	0	0	No	No	No	No	No	No	No	36	No	No	No	No	No	No	No	No	No	No	No	No	No	No	No	No	No	No
1230	04-0004	OS	PLTR	0.7	Yes	3	1-5	No	No	None	None	None	1	1	1	0	1	1	No	Yes	No	No	Yes	Yes	Yes	55	No	No	No	No	No	No	No	No	No	No	No	No	No	No	No	No	No	No
1231	04-0005	OD	PLTR	0.1	Yes	22	>=6	No	Yes	Severe	Moderate	None	1	1	1	0	0	0	No	No	No	No	No	No	No	54	Yes	No	Yes	No	No	Yes	No	No	No	No	No	No	No	No	No	No	No	No
1232	04-0006	OD	PLTR	0.4	No	14	>=6	No	Yes	Severe	Severe	Moderate	1	1	1	0	0	0	No	No	No	No	No	No	No	41	Yes	No	Yes	No	No	Yes	No	No	No	No	No	No	No	No	No	No	No	No
1233	04-0006	OS	PLTR	0.4	No	5	1-5	No	Yes	Moderate	Moderate	None	1	1	1	0	0	0	No	No	No	No	No	No	No	41	No	No	No	No	No	No	Yes	No	Yes	No	No	Yes	No	No	No	No	No	No
1234	04-0007	OD	PLTR	0.9	Yes	2	1-5	Yes	Yes	Complete	Moderate	None	1	1	1	0	1	2	No	No	Yes	No	Yes	Yes	Yes	53	No	No	No	No	No	No	No	No	No	No	No	No	No	No	No	No	No	No
1235	04-0007	OS	PLTR	1	Yes	6	>=6	No	Yes	Severe	Moderate	Moderate	1	1	1	4	4	2	No	No	No	Yes	Yes	Yes	Yes	53	Yes	No	Yes	No	No	Yes	No	No	No	No	No	No	No	No	No	No	No	No
1236	04-0008	OS	PLTR	1.8	Yes	7	>=6	No	Yes	Moderate	Mild	None	1	1	1	0	0	0	No	No	No	No	No	No	No	55	No	No	No	No	No	No	No	No	No	No	No	No	No	No	No	No	No	No
1237	04-0009	OS	PLTR	0.4	No	3	1-5	No	Yes	Mild	Mild	None	1	1	1	0	0	0	No	No	No	No	No	No	No	45	No	No	No	No	No	No	Yes	No	Yes	No	No	Yes	No	No	No	No	No	No
1238	04-0010	OS	PLTR	1.3	Yes	3	1-5	No	No	None	Mild	None	1	1	1	0	0	0	No	No	Yes	No	No	No	No	68	No	No	No	No	No	No	No	No	No	No	No	No	No	No	No	No	No	No
1239	04-0011	OS	PLTR	0	No	3	1-5	No	Yes	Mild	None	None	1	1	1	0	0	0	No	No	No	No	No	No	No	19	No	No	No	No	No	No	No	No	No	No	No	No	No	No	No	No	No	No
1240	04-0012	OS	PLTR	0.7	No	5	1-5	No	Yes	Severe	Mild	Mild	1	1	1	0	0	0	No	No	No	No	No	No	No	28	No	No	No	No	No	No	No	No	No	No	No	No	No	No	No	No	No	No
1241	04-0013	OS	PLTR	0.7	No	2	1-5	No	Yes	Mild	Mild	None	1	1	1	0	0	0	No	No	No	No	No	No	No	50	Yes	No	Yes	No	No	Yes	Yes	No	Yes	No	No	Yes	Yes	No	No	No	No	Yes
1242	04-0014	OD	PLTR	0.7	No	3	1-5	No	Yes	Mild	Moderate	Moderate	1	1	1	0	0	0	No	Yes	No	No	No	No	No	50	No	No	No	No	No	No	No	No	No	No	No	No	No	No	No	No	No	No
1243	04-0014	OS	PLTR	1.3	No	3	1-5	No	Yes	Moderate	Severe	Moderate	1	1	1	0	0	0	No	No	No	No	No	No	No	50	No	No	No	No	No	No	No	No	No	No	No	No	No	No	No	No	No	No
1244	04-0015	OD	PLTR	0.1	No	2	1-5	No	No	None	Mild	None	1	1	1	0	0	0	No	No	No	No	No	No	No	45	No	No	No	No	No	No	No	No	No	No	No	No	No	No	No	No	No	No
1245	04-0016	OS	PLTR	0.1	No	5	1-5	No	Yes	Mild	Moderate	Moderate	0	1	1	.	0	0	.	No	No	.	No	No	No	55	.	.	.	.	.	.	No	No	No	No	No	No	No	No	No	No	No	No
1246	04-0017	OS	PLTR	0	No	1	1-5	No	Yes	Severe	Mild	Moderate	1	1	1	0	0	0	No	No	No	No	No	No	No	45	No	No	No	No	No	No	No	No	No	No	No	No	No	No	No	No	No	No
1247	04-0018	OS	PLTR	0.4	No	2	1-5	Yes	Yes	Severe	Moderate	Moderate	1	1	1	0	0	0	No	No	No	No	No	No	No	37	No	No	No	No	No	No	No	No	No	No	No	No	No	No	No	No	No	No
1248	04-0019	OD	PLTR	0.1	No	2	1-5	No	Yes	Mild	Mild	Moderate	1	1	1	0	0	0	No	Yes	No	No	No	No	No	39	No	No	No	No	No	No	No	No	No	No	No	No	No	No	No	No	No	No
1249	04-0020	OD	PLTR	0.1	No	11	>=6	No	Yes	Severe	Moderate	Severe	1	1	1	0	0	0	No	No	No	No	No	No	No	28	No	No	No	No	No	No	No	No	No	No	No	No	No	No	No	No	No	No
1250	04-0020	OS	PLTR	0.1	No	12	>=6	No	Yes	Severe	Moderate	Severe	1	1	1	0	0	0	No	No	No	No	No	No	No	28	No	No	No	No	No	No	No	No	No	No	No	No	No	No	No	No	No	No
1251	04-0021	OD	PLTR	0.6	No	22	>=6	No	Yes	Severe	Moderate	Severe	1	1	1	0	0	0	No	No	No	No	No	No	No	30	No	No	No	No	No	No	No	No	No	No	No	No	No	No	No	No	No	No
1252	04-0021	OS	PLTR	0.8	No	5	1-5	No	Yes	Severe	Severe	Severe	1	1	1	0	0	0	No	No	No	No	No	No	No	30	Yes	No	Yes	No	No	Yes	No	No	No	No	No	No	No	No	No	No	No	No
1253	04-0022	OD	BLTR	1.8	No	5	1-5	No	Yes	Mild	Severe	Severe	1	1	1	0	0	0	No	Yes	No	No	No	No	No	45	No	No	No	No	No	No	No	No	No	No	No	No	No	No	No	No	No	No
1254	04-0022	OS	BLTR	0.7	No	3	1-5	No	No	None	Mild	Severe	1	1	1	0	1	1	No	Yes	No	No	Yes	Yes	Yes	45	No	No	No	No	No	No	No	No	No	No	No	No	No	No	No	No	No	No
1255	04-0023	OS	BLTR	1.8	Yes	1	1-5	No	No	None	Severe	None	1	1	1	0	0	0	No	No	No	No	No	No	No	70	No	No	No	No	No	No	No	No	No	No	No	No	No	No	No	No	No	No
1256	04-0024	OS	BLTR	0.4	Yes	1	1-5	No	No	None	Severe	Severe	1	1	1	0	0	0	No	No	No	No	No	No	No	70	No	No	No	No	No	No	No	No	No	No	No	No	No	No	No	No	No	No
1257	04-0025	OD	BLTR	0.4	No	2	1-5	No	Yes	Mild	Severe	Severe	1	1	1	0	0	0	No	No	No	No	No	No	No	30	No	No	No	No	No	No	No	No	No	No	No	No	No	No	No	No	No	No
1258	04-0025	OS	BLTR	0.4	No	5	1-5	No	Yes	Mild	Severe	Severe	1	1	1	2	2	2	No	Yes	No	Yes	Yes	Yes	Yes	30	No	No	No	No	No	No	No	No	No	No	No	No	No	No	No	No	No	No
1259	04-0026	OS	BLTR	0.6	No	1	1-5	No	No	None	Mild	Severe	1	1	1	0	0	0	No	No	No	No	No	No	No	32	No	No	No	No	No	No	No	No	No	No	No	No	No	No	No	No	No	No
1260	04-0027	OD	BLTR	0.2	No	1	1-5	No	No	None	Mild	Moderate	1	1	1	0	0	1	No	No	No	No	No	Yes	Yes	50	No	No	No	No	No	No	No	No	No	No	No	No	No	No	No	No	No	No
1261	04-0028	OD	BLTR	0	No	2	1-5	No	Yes	Mild	Moderate	Moderate	1	1	1	0	0	1	No	No	No	No	No	Yes	Yes	55	No	No	No	No	No	No	No	No	No	No	No	No	No	No	No	No	No	No
1262	04-0029	OD	BLTR	0.2	No	2	1-5	No	No	None	Moderate	Severe	1	1	1	0	0	0	No	No	No	No	No	No	No	80	No	No	No	No	No	No	No	No	No	No	No	No	No	No	No	No	No	No
1263	04-0029	OS	BLTR	0.8	Yes	12	>=6	No	Yes	Severe	Mild	Severe	1	1	1	0	2	2	No	No	No	No	Yes	Yes	Yes	80	No	No	No	No	No	No	No	No	No	No	No	No	No	No	No	No	No	No
1264	04-0030	OD	BLTR	0.3	No	4	1-5	No	No	None	Severe	Severe	1	1	1	0	0	0	No	Yes	No	No	No	No	No	50	Yes	No	Yes	No	No	Yes	No	Yes	No	No	No	Yes	No	No	No	No	No	No
1265	04-0030	OS	BLTR	0.2	No	8	>=6	No	Yes	Mild	Moderate	Severe	1	1	1	0	0	0	No	No	No	No	No	No	No	50	Yes	Yes	Yes	No	No	Yes	No	No	No	No	No	No	No	No	No	No	No	No
1266	04-0031	OD	BLTR	0.4	No	14	>=6	No	Yes	Complete	Severe	Severe	1	1	1	0	0	0	No	No	No	No	No	No	No	40	No	No	No	No	No	No	No	No	No	No	No	No	No	No	No	No	No	No
1267	04-0032	OD	BLTR	0.1	No	0	0	Yes	Yes	Mild	Severe	Severe	1	1	1	0	0	0	No	No	No	No	No	No	No	18	No	No	No	No	No	No	No	No	No	No	No	No	No	No	No	No	No	No
1268	04-0032	OS	BLTR	0.1	No	3	1-5	No	Yes	Mild	Severe	Severe	1	1	1	0	0	0	No	No	No	No	No	No	No	18	No	No	No	No	No	No	No	No	No	No	No	No	No	No	No	No	No	No
1269	04-0033	OS	BLTR	0.4	No	1	1-5	No	No	None	Mild	Severe	1	1	1	0	0	0	No	No	No	No	No	No	No	40	No	No	No	No	No	No	No	No	No	No	No	No	No	No	No	No	No	No
1270	04-0034	OD	BLTR	0.4	No	1	1-5	No	No	None	Mild	Severe	1	1	1	0	0	0	No	Yes	No	No	No	No	No	26	No	No	No	No	Yes	Yes	No	No	No	No	No	No	No	No	No	No	No	No
1271	04-0035	OD	BLTR	0.2	No	1	1-5	No	Yes	Mild	Moderate	Severe	1	1	1	0	0	0	No	No	No	No	No	No	No	32	No	No	No	No	No	No	No	No	No	No	No	No	No	No	No	No	No	No
1272	04-0037	OD	BLTR	1.8	Yes	14	>=6	No	Yes	Severe	Moderate	Moderate	1	1	1	0	0	0	No	No	No	No	No	No	No	47	No	No	No	No	No	No	No	No	No	No	No	No	No	No	No	No	No	No
1273	04-0038	OD	BLTR	0.9	Yes	3	1-5	No	Yes	Moderate	Severe	Severe	1	1	1	0	0	0	No	No	No	No	No	No	No	80	Yes	No	Yes	No	No	Yes	No	No	No	No	No	No	No	No	No	No	No	No
1274	04-0038	OS	BLTR	1.3	Yes	4	1-5	No	Yes	Moderate	Severe	Severe	1	1	1	0	0	1	No	Yes	No	No	No	Yes	Yes	80	Yes	No	Yes	No	No	Yes	No	No	No	No	No	No	No	No	No	No	No	No
1275	04-0039	OS	BLTR	0.7	No	2	1-5	No	Yes	Mild	Moderate	Moderate	1	1	1	0	0	0	No	No	No	No	No	No	No	55	Yes	No	Yes	No	No	Yes	No	No	No	No	No	No	No	No	No	No	No	No
1276	04-0040	OS	BLTR	0.3	No	1	1-5	No	Yes	Mild	Mild	Severe	1	1	1	0	0	0	No	No	No	No	No	No	No	45	Yes	No	Yes	No	Yes	Yes	No	No	No	No	No	No	No	No	No	No	No	No
1277	04-0041	OS	BLTR	0.3	No	3	1-5	No	Yes	Mild	Moderate	Moderate	1	1	1	0	0	0	No	No	No	No	No	No	No	52	No	No	No	No	No	No	No	No	No	No	No	No	No	No	No	No	No	No
1278	04-0042	OD	BLTR	0.1	No	1	1-5	No	Yes	Mild	Moderate	Severe	1	1	1	0	0	0	No	No	No	No	No	No	No	35	Yes	No	Yes	No	Yes	Yes	No	No	No	No	Yes	Yes	No	No	No	No	Yes	Yes
1279	04-0043	OD	BLTR	0.3	No	0	0	Yes	Yes	Mild	Moderate	Severe	1	1	1	0	0	0	No	Yes	No	No	No	No	No	50	No	No	No	No	No	No	No	No	No	No	No	No	No	No	No	No	No	No
1280	04-0043	OS	BLTR	0.5	No	0	0	Yes	Yes	Mild	Moderate	Severe	1	1	1	0	1	0	No	No	No	No	Yes	No	Yes	50	Yes	No	Yes	No	No	Yes	Yes	No	Yes	No	No	Yes	No	No	No	No	No	No
1281	04-0044	OD	BLTR	0.1	No	5	1-5	No	Yes	Mild	Moderate	Severe	1	1	1	0	0	0	No	No	No	No	No	No	No	35	No	No	No	No	No	No	No	No	No	No	No	No	No	No	No	No	No	No
1282	04-0044	OS	BLTR	0.4	No	2	1-5	No	Yes	Mild	Moderate	Severe	1	1	1	0	0	0	No	No	No	No	No	No	No	35	No	No	No	No	Yes	Yes	No	No	No	No	No	No	No	No	No	No	No	No
1283	04-0045	OD	BLTR	0.8	Yes	5	1-5	No	No	None	Mild	Severe	1	1	1	0	0	0	No	No	No	No	No	No	No	70	No	No	No	No	No	No	No	No	No	No	No	No	No	No	No	No	No	No
1284	04-0046	OD	BLTR	1.3	No	5	1-5	No	Yes	Moderate	Severe	Severe	1	1	1	0	0	1	No	No	No	No	No	Yes	Yes	20	No	No	No	No	No	No	No	No	No	No	No	No	No	No	No	No	No	No
1285	04-0046	OS	BLTR	0.5	No	14	>=6	No	Yes	Complete	Severe	Severe	1	1	1	0	0	1	No	No	No	No	No	Yes	Yes	20	No	No	No	No	No	No	No	No	No	No	No	No	No	No	No	No	No	No
1286	04-0047	OD	BLTR	0.3	Yes	9	>=6	No	No	None	Moderate	Moderate	1	1	1	0	0	0	No	No	No	No	No	No	No	50	Yes	No	Yes	No	No	Yes	No	No	No	No	No	No	No	No	No	No	No	No
1287	04-0048	OS	BLTR	0.6	No	6	>=6	No	Yes	Mild	Mild	Moderate	1	1	1	0	0	0	No	No	No	No	No	No	No	45	No	No	No	No	No	No	No	No	No	No	No	No	No	No	No	No	No	No
1288	04-0049	OD	BLTR	0	No	4	1-5	No	Yes	Severe	Moderate	Severe	1	1	1	0	0	0	No	No	No	No	No	No	No	32	No	No	No	No	No	No	No	No	No	No	No	No	No	No	No	No	No	No
1289	04-0049	OS	BLTR	0	No	5	1-5	No	Yes	Severe	Moderate	Moderate	1	1	1	0	0	0	No	No	No	No	No	No	No	32	No	No	No	No	No	No	Yes	No	No	No	No	Yes	Yes	No	No	No	Yes	Yes
1290	04-0050	OD	BLTR	0.1	No	3	1-5	No	Yes	Severe	Moderate	Moderate	1	1	1	0	0	0	No	No	No	No	No	No	No	55	No	No	No	No	No	No	No	No	No	No	No	No	No	No	No	No	No	No
1291	04-0051	OD	BLTR	0.1	No	6	>=6	No	Yes	Severe	Moderate	Moderate	1	1	1	0	0	0	No	No	No	No	No	No	No	35	No	No	No	No	No	No	No	No	No	No	No	No	No	No	No	No	No	No
1292	04-0051	OS	BLTR	0.3	No	3	1-5	No	Yes	Mild	Moderate	Severe	1	1	1	0	0	0	No	No	No	No	No	No	No	35	No	No	No	No	No	No	No	No	No	No	No	No	No	No	No	No	No	No
1293	04-0052	OS	BLTR	0	No	4	1-5	No	Yes	Moderate	Moderate	Severe	1	1	1	0	0	0	No	No	No	No	No	Yes	Yes	35	No	No	No	No	No	No	No	No	No	No	No	No	No	No	No	No	No	No
1294	04-0053	OD	BLTR	0.1	No	34	>=6	No	Yes	Complete	Severe	Severe	1	1	1	0	0	1	No	No	No	No	No	Yes	Yes	53	No	No	No	No	No	No	No	No	No	No	No	No	No	No	No	No	No	No
1295	04-0053	OS	BLTR	0.3	No	23	>=6	No	Yes	Complete	Severe	Severe	1	1	1	0	0	0	No	No	No	No	No	No	No	53	No	No	No	No	No	No	No	No	No	No	No	No	No	No	No	No	No	No
1296	04-0054	OS	BLTR	0.4	No	0	0	Yes	Yes	Complete	Severe	Severe	1	1	1	0	0	4	No	No	Yes	No	No	Yes	Yes	35	No	No	No	No	No	No	No	No	No	No	No	No	No	No	No	No	No	No
1297	04-0055	OS	BLTR	0.6	No	9	>=6	No	Yes	Severe	Moderate	Severe	1	1	1	0	0	0	No	No	No	No	No	No	No	47	No	No	No	No	No	No	No	No	No	No	No	No	No	No	No	No	No	No
1298	04-0056	OS	BLTR	1.8	No	5	1-5	No	Yes	Mild	Moderate	Severe	1	1	1	0	0	0	No	No	No	No	No	No	No	60	No	No	No	No	No	No	No	No	No	No	No	No	No	No	No	No	No	No
1299	04-0057	OD	BLTR	0.8	Yes	4	1-5	No	Yes	Mild	Moderate	Severe	1	1	1	0	0	0	No	No	No	No	No	No	No	50	No	No	No	No	No	No	No	No	No	No	No	No	No	No	No	No	No	No
1300	04-0057	OS	BLTR	1.3	Yes	5	1-5	No	Yes	Severe	Severe	Severe	1	1	1	0	0	0	No	No	No	No	No	No	No	50	No	No	No	No	No	No	No	No	No	No	No	No	No	No	No	No	No	No
1301	04-0058	OD	BLTR	0.3	No	4	1-5	No	Yes	Moderate	Mild	Moderate	1	1	1	0	0	0	No	No	No	No	No	No	No	18	No	No	No	No	No	No	No	No	No	No	No	No	No	No	No	No	No	No
1302	04-0058	OS	BLTR	0.2	No	2	1-5	No	Yes	Mild	Mild	Severe	1	1	1	0	0	0	No	No	No	No	No	No	No	18	No	No	No	No	No	No	No	No	No	No	No	No	No	No	No	No	No	No
1303	04-0059	OD	BLTR	0.8	No	2	1-5	No	Yes	Mild	Moderate	Moderate	1	1	1	0	0	0	No	Yes	No	No	No	No	No	32	No	No	No	No	No	No	No	No	No	No	No	No	No	No	No	No	No	No
1304	04-0059	OS	BLTR	0.5	No	3	1-5	No	Yes	Mild	Moderate	Moderate	1	1	1	0	0	0	No	No	No	No	No	No	No	32	No	No	No	No	No	No	No	No	No	No	No	No	No	No	No	No	No	No
1305	04-0060	OD	BLTR	0.7	No	9	>=6	No	Yes	Severe	Moderate	Severe	1	1	1	0	0	0	No	No	No	No	No	No	No	30	No	No	No	No	No	No	No	No	No	No	No	No	No	No	No	No	No	No
1306	04-0060	OS	BLTR	1	No	7	>=6	No	Yes	Severe	Moderate	Moderate	1	1	1	0	0	0	No	No	No	No	No	No	No	30	No	No	No	No	No	No	No	No	No	No	No	No	No	No	No	No	No	No
1307	04-0061	OD	BLTR	0.4	No	3	1-5	No	Yes	Mild	Moderate	Severe	1	1	1	0	0	0	No	No	No	No	No	No	No	40	No	No	No	No	No	No	No	No	No	No	No	No	No	No	No	No	No	No
1308	04-0061	OS	BLTR	0.5	No	2	1-5	No	Yes	Mild	Moderate	Severe	1	1	1	0	0	0	No	No	No	No	No	No	No	40	No	No	No	No	No	No	No	No	No	No	No	No	No	No	No	No	No	No
1309	04-0062	OD	BLTR	0.7	Yes	7	>=6	No	Yes	Moderate	Moderate	Severe	1	1	1	0	0	0	No	No	No	No	No	No	No	57	No	No	No	No	No	No	No	No	No	No	No	No	No	No	No	No	No	No
1310	04-0063	OD	BLTR	0.2	No	3	1-5	No	Yes	Mild	Mild	Moderate	1	1	1	0	0	0	No	No	No	No	No	No	No	17	No	No	No	No	No	No	No	No	No	No	No	No	No	No	No	No	No	No
1311	04-0064	OD	BLTR	0.1	No	3	1-5	No	Yes	Mild	Mild	Severe	1	1	1	0	0	0	No	No	No	No	No	No	No	25	No	No	No	No	No	No	No	No	No	No	No	No	No	No	No	No	No	No
1312	04-0064	OS	BLTR	0.5	No	2	1-5	No	Yes	Moderate	Moderate	Moderate	1	1	1	0	0	0	No	No	No	No	No	No	No	25	No	No	No	No	No	No	No	No	No	No	No	No	No	No	No	No	No	No
1313	04-0065	OD	BLTR	0.4	No	1	1-5	No	Yes	Mild	Mild	Moderate	1	1	1	0	0	0	No	No	No	No	No	No	No	38	Yes	No	Yes	No	No	Yes	No	No	No	No	No	No	No	No	No	No	No	No
1314	04-0066	OD	BLTR	0	No	2	1-5	No	Yes	Mild	Moderate	Severe	1	1	1	0	0	0	No	No	No	No	No	No	No	40	No	No	No	No	No	No	No	No	No	No	No	No	No	No	No	No	No	No
1315	04-0067	OS	BLTR	1.8	Yes	4	1-5	No	Yes	Severe	Moderate	Severe	1	1	1	0	0	0	No	No	No	No	No	No	No	60	No	No	No	No	No	No	No	No	No	No	No	No	No	No	No	No	No	No
1316	04-0068	OS	BLTR	0.9	Yes	8	>=6	No	Yes	Severe	Moderate	Severe	1	1	1	0	0	1	No	No	No	No	No	Yes	Yes	60	No	No	No	No	No	No	No	No	No	No	No	No	No	No	No	No	No	No
1317	04-0069	OD	BLTR	0.2	No	4	1-5	No	Yes	Severe	Moderate	Severe	1	1	1	0	0	0	No	No	No	No	No	No	No	50	No	No	No	No	No	No	No	No	No	No	No	No	No	No	No	No	No	No
1318	04-0069	OS	BLTR	0.3	No	6	>=6	No	Yes	Severe	Moderate	Severe	1	1	1	0	0	0	No	No	No	No	No	No	No	50	No	No	No	No	No	No	Yes	No	No	No	No	Yes	No	No	No	No	No	No
1319	04-0070	OD	BLTR	0	No	7	>=6	No	Yes	Severe	Mild	None	1	1	1	0	0	0	No	No	No	No	No	No	No	19	No	No	No	No	No	No	No	No	No	No	No	No	No	No	No	No	No	No
1320	04-0070	OS	BLTR	0	No	5	1-5	No	Yes	Severe	Mild	None	1	1	1	0	0	0	No	No	No	No	No	No	No	19	No	No	No	No	No	No	No	No	No	No	No	No	No	No	No	No	No	No
1321	04-0071	OS	BLTR	1.8	Yes	10	>=6	No	Yes	Severe	Moderate	Severe	1	1	1	0	0	1	No	No	No	No	No	Yes	Yes	53	No	No	No	No	No	No	No	No	No	No	No	No	No	No	No	No	No	No
1322	04-0072	OD	BLTR	1.3	Yes	5	1-5	No	Yes	Severe	Moderate	Moderate	1	1	1	0	0	0	No	No	No	No	No	No	No	65	Yes	No	Yes	No	No	Yes	No	No	No	No	No	No	No	No	No	No	No	No
1323	04-0073	OS	BLTR	1.8	No	3	1-5	No	Yes	Severe	Moderate	Moderate	1	1	1	1	4	5	No	No	No	Yes	Yes	Yes	Yes	53	No	No	No	No	No	No	No	No	No	No	No	No	No	No	No	No	No	No
1324	04-0074	OD	BLTR	0.4	No	11	>=6	No	Yes	Severe	Moderate	Moderate	1	1	1	0	0	0	No	No	No	No	No	No	No	50	No	No	No	No	No	No	No	No	No	No	No	No	No	No	No	No	No	No
1325	04-0074	OS	BLTR	0.5	No	8	>=6	No	Yes	Severe	Moderate	Severe	1	1	1	0	0	1	No	No	No	No	No	Yes	Yes	50	No	No	No	No	No	No	No	No	No	No	No	No	No	No	No	No	No	No
1326	04-0075	OS	BLTR	0.3	No	1	1-5	No	No	None	Moderate	None	1	1	1	0	0	0	No	No	No	No	No	No	No	32	No	No	No	No	No	No	No	No	No	No	No	No	No	No	No	No	No	No
1327	04-0076	OD	BLTR	0.3	No	1	1-5	No	Yes	Mild	Mild	Moderate	1	1	1	0	0	0	No	No	No	No	No	No	No	35	No	No	No	No	No	No	No	No	No	No	No	No	No	No	No	No	No	No
1328	04-0077	OD	BLTR	0.1	No	3	1-5	No	Yes	Severe	Moderate	Severe	1	1	1	0	0	0	No	No	No	No	No	No	No	26	No	No	No	No	No	No	No	No	No	No	No	No	No	No	No	No	No	No
1329	04-0077	OS	BLTR	0.1	No	4	1-5	No	Yes	Severe	Moderate	Moderate	1	1	1	0	0	0	No	No	No	No	No	No	No	26	No	No	No	No	No	No	No	No	No	No	No	No	No	No	No	No	No	No
1330	04-0078	OD	BLTR	0.3	No	4	1-5	No	Yes	Severe	Mild	Mild	1	1	1	0	0	0	No	No	No	No	No	No	No	50	No	No	No	No	No	No	No	No	No	No	No	No	No	No	No	No	No	No
1331	04-0078	OS	BLTR	0.6	No	3	1-5	No	Yes	Severe	Mild	Mild	1	1	1	0	0	0	No	No	No	No	No	No	No	50	Yes	No	Yes	No	Yes	Yes	Yes	No	Yes	No	No	Yes	No	No	No	No	No	No
1332	04-0079	OD	BLTR	0.3	No	3	1-5	No	Yes	Severe	Moderate	Mild	1	1	1	1	0	1	Yes	No	No	Yes	Yes	Yes	Yes	60	Yes	No	Yes	No	No	Yes	No	No	No	No	No	No	No	No	No	No	No	No
1333	04-0080	OD	BLTR	0.7	Yes	20	>=6	No	Yes	Complete	Severe	Severe	0	0	1	.	.	0	.	.	No	.	.	No	No	73	.	.	.	.	.	.	.	.	.	.	.	.	No	No	No	No	No	No
1334	04-0080	OS	BLTR	1.3	Yes	9	>=6	No	Yes	Severe	Severe	Severe	0	0	1	.	.	0	.	.	No	.	.	No	No	73	.	.	.	.	.	.	.	.	.	.	.	.	No	No	No	No	No	No
1335	04-0081	OD	BLTR	0	No	2	1-5	No	Yes	Severe	Mild	Moderate	1	1	1	0	0	0	No	No	No	No	No	No	No	40	No	No	No	No	No	No	No	No	No	No	No	No	No	No	No	No	No	No
1336	04-0081	OS	BLTR	0.3	No	1	1-5	No	Yes	Mild	Moderate	Severe	1	1	1	0	0	0	No	No	No	No	No	No	No	40	Yes	No	Yes	No	No	Yes	No	No	No	No	No	No	No	No	No	No	No	No
1337	04-0082	OS	BLTR	0.4	No	3	1-5	No	Yes	Severe	Mild	Moderate	1	1	1	0	1	2	No	No	No	No	Yes	Yes	Yes	70	No	No	No	No	No	No	No	No	No	No	No	No	No	No	No	No	No	No
1338	04-0083	OD	BLTR	0.5	No	3	1-5	No	Yes	Severe	Moderate	Moderate	1	1	1	0	0	0	No	No	No	No	No	No	No	56	Yes	No	Yes	No	No	Yes	No	No	No	No	No	No	No	No	No	No	No	No
1339	04-0084	OS	BLTR	0.3	No	3	1-5	No	Yes	Severe	Moderate	Severe	1	1	1	4	2	5	Yes	No	No	Yes	Yes	Yes	Yes	55	No	No	No	No	No	No	No	No	No	No	No	No	No	No	No	No	No	No
1340	04-0085	OD	BLTR	0.3	No	2	1-5	No	Yes	Mild	Moderate	Moderate	1	1	1	0	0	0	No	No	No	No	No	No	No	35	No	No	No	No	No	No	No	No	No	No	No	No	No	No	No	No	No	No
1341	04-0085	OS	BLTR	0.3	No	3	1-5	No	Yes	Severe	Moderate	Severe	1	1	1	0	1	0	No	No	No	No	Yes	No	Yes	35	No	No	No	No	No	No	No	No	No	No	No	No	No	No	No	No	No	No
1342	04-0086	OS	BLTR	0.4	No	2	1-5	No	Yes	Severe	Mild	Severe	1	1	1	0	0	1	No	No	No	No	No	Yes	Yes	60	Yes	No	Yes	No	No	Yes	No	No	No	No	No	No	No	No	No	No	No	No
1343	04-0087	OD	BLTR	0.5	No	7	>=6	No	Yes	Severe	Mild	Moderate	1	1	1	0	0	0	No	No	No	No	No	No	No	54	No	No	No	No	No	No	No	No	No	No	No	No	No	No	No	No	No	No
1344	04-0087	OS	BLTR	0.3	No	5	1-5	No	Yes	Severe	Moderate	Moderate	1	1	1	0	0	0	No	No	No	No	No	No	No	54	Yes	No	Yes	No	No	Yes	No	No	No	No	No	No	No	No	No	No	No	No
1345	04-0088	OS	BLTR	0.6	No	2	1-5	No	Yes	Severe	Mild	Moderate	1	1	1	0	0	0	No	No	No	No	No	No	No	18	No	No	No	No	No	No	No	No	No	No	No	No	No	No	No	No	No	No
1346	04-0089	OD	BLTR	0.4	No	4	1-5	No	Yes	Severe	Moderate	Mild	1	1	1	0	0	0	No	No	No	No	No	No	No	37	No	No	No	No	No	No	No	No	No	No	No	No	No	No	No	No	No	No
1347	04-0089	OS	BLTR	0.3	No	5	1-5	No	Yes	Severe	Moderate	Mild	1	1	1	0	1	2	No	No	No	No	Yes	Yes	Yes	37	No	No	No	No	No	No	No	No	No	No	No	No	No	No	No	No	No	No
1348	04-0090	OD	BLTR	0.2	No	1	1-5	No	Yes	Mild	Mild	Mild	1	1	1	0	0	1	No	No	No	No	No	Yes	Yes	45	No	No	No	No	No	No	No	No	No	No	No	No	No	No	No	No	No	No
1349	04-0090	OS	BLTR	0.1	No	1	1-5	No	Yes	Mild	Mild	Mild	1	1	1	0	0	0	No	No	No	No	No	No	No	45	Yes	No	Yes	No	No	Yes	No	No	No	No	No	No	No	No	No	No	No	No
1350	04-0091	OD	BLTR	0.2	No	3	1-5	No	Yes	Mild	Moderate	Severe	1	1	1	0	0	0	No	No	No	No	No	No	No	45	No	No	No	No	No	No	No	No	No	No	No	No	No	No	No	No	No	No
1351	04-0091	OS	BLTR	0.2	No	4	1-5	No	Yes	Mild	Mild	Moderate	1	1	1	0	0	0	No	No	No	No	No	No	No	45	No	No	No	No	No	No	No	No	No	No	No	No	No	No	No	No	No	No
1352	04-0092	OD	BLTR	0.2	No	2	1-5	No	Yes	Mild	Mild	Mild	1	1	1	0	0	0	No	No	No	No	No	No	No	40	No	No	No	No	No	No	No	No	No	No	No	No	No	No	No	No	No	No
1353	04-0092	OS	BLTR	0.4	No	1	1-5	No	Yes	Mild	Mild	Mild	1	1	1	0	0	0	No	No	No	No	No	No	No	40	No	No	No	No	No	No	No	No	No	No	No	No	No	No	No	No	No	No
1354	04-0093	OD	BLTR	0.8	No	4	1-5	No	Yes	Mild	Mild	Moderate	1	1	1	0	0	1	No	No	No	No	No	Yes	Yes	55	No	No	No	No	No	No	No	No	No	No	No	No	No	No	No	No	No	No
1355	04-0093	OS	BLTR	0.6	No	3	1-5	No	Yes	Severe	Mild	Moderate	1	1	1	0	0	0	No	No	No	No	No	No	No	55	Yes	Yes	Yes	No	No	Yes	No	No	No	No	No	No	No	No	No	No	No	No
1356	04-0094	OS	BLTR	0.4	No	3	1-5	No	Yes	Mild	Mild	Mild	1	1	1	0	0	0	No	No	No	No	No	No	No	37	Yes	No	Yes	No	No	Yes	No	No	No	No	No	No	No	No	No	No	No	No
1357	04-0095	OD	BLTR	0.2	No	8	>=6	No	Yes	Moderate	Moderate	Severe	1	1	1	0	0	0	No	No	No	No	No	No	No	49	Yes	No	Yes	No	No	Yes	No	No	No	No	No	No	No	No	No	No	No	No
1358	04-0096	OD	BLTR	1	No	1	1-5	No	Yes	Mild	Mild	Moderate	1	1	1	0	0	0	No	No	No	No	No	No	No	47	No	No	No	No	No	No	No	No	No	No	No	No	No	No	No	No	No	No
1359	04-0097	OD	BLTR	0.3	No	2	1-5	No	Yes	Mild	Mild	Mild	1	1	1	0	1	0	No	No	No	No	Yes	No	Yes	52	No	No	No	No	No	No	No	No	No	No	No	No	No	No	No	No	No	No
1360	04-0097	OS	BLTR	0	No	1	1-5	No	Yes	Mild	Mild	Mild	1	1	1	0	0	1	No	No	No	No	No	Yes	Yes	52	No	No	No	No	No	No	No	No	No	No	No	No	No	No	No	No	No	No
1361	04-0098	OD	BLTR	0.1	No	1	1-5	No	Yes	Severe	Mild	Moderate	1	1	1	0	0	0	No	No	No	No	No	No	No	35	No	No	No	No	No	No	No	No	No	No	No	No	No	No	No	No	No	No
1362	04-0099	OD	BLTR	0.1	No	0	0	Yes	No	None	Severe	Moderate	1	1	1	0	0	0	No	No	No	No	No	No	No	36	No	No	No	No	No	No	No	No	No	No	No	No	No	No	No	No	No	No
1363	04-0099	OS	BLTR	0.1	No	0	0	Yes	No	None	Moderate	Moderate	1	1	1	0	0	0	No	No	No	No	Yes	No	Yes	36	No	No	No	No	No	No	No	No	No	No	No	No	No	No	No	No	No	No
1364	04-0100	OD	PLTR	0.1	No	2	1-5	No	Yes	Mild	Severe	Moderate	1	1	1	0	0	0	No	No	No	No	No	No	No	15	No	No	No	No	No	No	No	No	No	No	No	No	No	No	No	No	No	No
1365	04-0100	OS	PLTR	0.4	No	7	>=6	No	Yes	Severe	Severe	Moderate	1	1	1	0	0	0	No	Yes	No	No	No	No	No	15	No	No	No	No	No	No	No	No	No	No	No	No	No	No	No	No	No	No
1366	04-0101	OD	PLTR	0.3	No	7	>=6	No	Yes	Severe	Severe	Severe	1	1	1	0	0	0	No	No	No	No	No	No	No	54	No	No	No	No	No	No	No	No	No	No	No	No	No	No	No	No	No	No
1367	04-0101	OS	PLTR	0.3	No	11	>=6	No	Yes	Severe	Severe	Severe	1	1	1	0	0	0	No	No	No	No	No	No	No	54	No	No	No	No	No	No	No	No	No	No	No	No	No	No	No	No	No	No
1368	04-0102	OS	BLTR	0.7	No	1	1-5	No	Yes	Mild	Mild	Moderate	1	1	1	0	0	0	No	No	No	No	No	No	No	60	No	No	No	No	No	No	No	No	No	No	No	No	No	No	No	No	No	No
1369	04-0103	OS	BLTR	0.6	No	1	1-5	No	Yes	Mild	Moderate	Moderate	1	1	1	0	0	0	No	No	Yes	No	No	No	No	51	No	No	No	Yes	No	Yes	No	No	No	No	No	No	No	No	No	No	No	No
1370	04-0104	OD	BLTR	0.1	No	1	1-5	No	Yes	Mild	Moderate	Moderate	1	1	1	0	0	0	No	No	No	No	No	No	No	19	No	No	No	No	No	No	No	No	No	No	No	No	No	No	No	No	No	No
1371	04-0105	OD	BLTR	0.1	No	1	1-5	No	Yes	Mild	Moderate	Mild	1	1	1	0	0	0	No	No	No	No	No	No	No	35	No	No	No	No	No	No	No	No	No	No	No	No	No	No	No	No	No	No
1372	04-0106	OS	BLTR	0.8	No	3	1-5	No	Yes	Severe	Mild	Moderate	1	1	1	0	0	0	No	No	Yes	No	No	No	No	54	No	No	No	No	No	No	No	No	No	No	No	No	No	No	No	No	No	No
1373	04-0107	OS	PLTR	0.8	No	3	1-5	No	Yes	Severe	Mild	Severe	1	1	1	0	0	0	No	No	No	No	No	No	No	40	No	No	No	No	No	No	No	No	No	No	No	No	No	No	No	No	No	No
1374	04-0108	OD	PLTR	0.4	No	3	1-5	No	Yes	Severe	Moderate	Moderate	1	1	1	0	1	1	No	No	Yes	No	Yes	Yes	Yes	52	No	No	No	No	No	No	No	No	No	No	No	No	No	No	No	No	No	No
1375	04-0108	OS	PLTR	0	No	5	1-5	No	Yes	Severe	Moderate	Moderate	1	1	1	0	0	0	No	No	No	No	No	No	No	52	No	No	No	No	No	No	No	No	No	No	No	No	No	No	No	No	No	No
1376	04-0109	OD	PLTR	0.7	No	5	1-5	No	Yes	Severe	Moderate	Moderate	1	1	1	0	0	0	No	No	No	No	No	No	No	60	No	No	No	No	No	No	No	No	No	No	No	No	No	No	No	No	No	No
1377	04-0109	OS	PLTR	0.9	No	3	1-5	No	Yes	Severe	Moderate	Moderate	1	1	1	0	0	0	No	No	No	No	Yes	No	Yes	60	No	No	No	No	No	No	No	No	No	No	No	No	No	No	No	No	No	No
1378	04-0110	OS	PLTR	0.8	No	3	1-5	No	Yes	Severe	Moderate	Moderate	1	1	1	0	0	0	No	No	No	No	No	No	No	50	No	No	No	No	Yes	Yes	No	No	No	No	No	No	No	No	No	No	No	No
1379	04-0111	OD	PLTR	0.1	No	1	1-5	No	Yes	Mild	Mild	Mild	1	1	1	0	0	0	No	No	No	No	No	No	No	65	No	No	No	No	Yes	Yes	No	No	No	No	No	No	No	No	No	No	No	No
1380	04-0112	OD	PLTR	1	No	7	>=6	No	Yes	Severe	Severe	Moderate	1	1	1	0	1	0	No	No	No	No	Yes	No	Yes	40	No	No	No	No	No	No	No	No	No	No	No	No	No	No	No	No	No	No
1381	04-0113	OD	PLTR	0.6	No	13	>=6	No	Yes	Severe	Moderate	Moderate	1	1	1	0	0	0	No	No	No	No	No	No	No	60	No	No	No	No	No	No	No	No	No	No	No	No	No	No	No	No	No	No
1382	04-0113	OS	PLTR	1.8	No	10	>=6	No	Yes	Severe	Moderate	Moderate	1	1	1	0	0	0	No	No	No	No	No	No	No	60	No	No	No	No	No	No	No	No	No	No	No	No	No	No	No	No	No	No
1383	04-0114	OS	BLTR	0.8	Yes	2	1-5	No	Yes	Mild	Moderate	Moderate	1	1	1	0	0	0	No	No	No	No	No	No	No	65	Yes	No	Yes	No	No	Yes	No	No	No	No	No	No	No	No	No	No	No	No
1384	04-0115	OS	BLTR	0.7	No	1	1-5	No	Yes	Mild	Mild	Mild	1	1	1	0	0	0	No	No	No	No	No	No	No	58	Yes	No	Yes	No	No	Yes	No	No	No	No	No	No	No	No	No	No	No	No
1385	04-0116	OS	BLTR	0.7	No	2	1-5	No	Yes	Mild	Mild	Mild	1	1	1	0	0	0	No	No	No	No	No	No	No	70	No	No	No	No	No	No	No	No	No	No	No	No	No	No	No	No	No	No
1386	04-0117	OD	BLTR	0.4	No	3	1-5	No	Yes	Severe	Moderate	Mild	1	1	1	0	0	0	No	No	No	No	No	No	No	51	No	No	No	No	No	No	No	No	No	No	No	No	No	No	No	No	No	No
1387	04-0118	OS	PLTR	0.5	No	5	1-5	No	Yes	Severe	Moderate	Moderate	1	1	1	0	0	0	No	No	No	No	No	No	No	52	No	No	No	No	No	No	No	No	No	No	No	No	No	No	No	No	No	No
1388	04-0120	OD	PLTR	0.3	No	1	1-5	No	Yes	Mild	Mild	Mild	1	1	1	0	0	0	No	No	No	No	No	No	No	40	Yes	No	Yes	No	No	Yes	No	No	No	No	No	No	No	No	No	No	No	No
1389	04-0121	OD	PLTR	0.6	No	1	1-5	No	Yes	Severe	Mild	Mild	1	1	1	0	0	0	No	No	No	No	No	No	No	30	No	No	No	No	No	No	No	No	No	No	No	No	No	No	No	No	No	No
1390	04-0122	OD	PLTR	0.9	No	5	1-5	No	Yes	Severe	Mild	Mild	1	1	1	0	0	0	No	No	No	No	No	No	No	66	No	No	No	No	No	No	Yes	No	No	No	No	Yes	No	No	No	No	No	No
1391	04-0122	OS	PLTR	0.2	No	11	>=6	No	Yes	Severe	Moderate	Moderate	1	1	1	0	0	0	No	No	No	No	No	No	No	66	No	No	No	No	No	No	No	Yes	No	No	No	Yes	No	No	No	No	No	No
1392	04-0123	OS	BLTR	0.1	No	2	1-5	No	Yes	Mild	Moderate	Moderate	1	1	1	0	0	0	No	No	No	No	No	No	No	45	Yes	Yes	Yes	No	No	Yes	No	No	No	No	No	No	No	No	No	No	No	No
1393	04-0124	OD	BLTR	0.5	No	2	1-5	No	Yes	Mild	Mild	Moderate	1	1	1	0	0	0	No	No	No	No	No	No	No	60	No	No	No	No	No	No	No	No	No	No	No	No	No	No	No	No	No	No
1394	04-0125	OD	BLTR	0.3	No	2	1-5	No	Yes	Mild	Mild	Mild	1	1	1	0	0	1	No	No	No	No	No	Yes	Yes	18	No	No	No	No	No	No	No	No	No	No	No	No	No	No	No	No	No	No
1395	04-0125	OS	BLTR	0.2	No	1	1-5	No	Yes	Mild	Mild	Mild	1	1	1	0	0	2	No	No	No	No	No	Yes	Yes	18	No	No	No	No	No	No	No	No	No	No	No	No	No	No	No	No	No	No
1396	04-0126	OD	BLTR	0.5	No	2	1-5	No	Yes	Mild	Moderate	Moderate	1	1	1	0	0	0	No	No	No	No	No	No	No	19	No	No	No	No	No	No	No	No	No	No	No	No	No	No	No	No	No	No
1397	04-0127	OS	BLTR	0.3	No	1	1-5	No	Yes	Mild	Mild	Mild	1	1	1	0	0	0	No	No	No	No	No	No	No	20	Yes	No	Yes	No	No	Yes	No	No	No	No	No	No	No	No	No	No	No	No
1398	04-0128	OS	BLTR	0.1	No	7	>=6	No	Yes	Severe	Moderate	Moderate	1	1	1	0	3	2	No	No	No	No	Yes	Yes	Yes	66	No	No	No	No	No	No	No	No	No	No	No	No	No	No	No	No	No	No
1399	04-0129	OD	PLTR	0.6	No	0	0	Yes	No	None	Severe	Severe	1	1	1	0	0	0	No	No	No	No	Yes	Yes	Yes	55	No	No	No	No	No	No	No	No	No	No	No	No	No	No	No	No	No	No
1400	04-0129	OS	PLTR	0.3	No	0	0	Yes	No	None	Moderate	Severe	1	1	1	0	0	0	No	No	No	No	No	No	No	55	Yes	No	Yes	No	No	Yes	Yes	No	Yes	No	No	Yes	No	No	No	No	No	No
1401	04-0130	OD	PLTR	0.3	No	2	1-5	No	Yes	Mild	Severe	Moderate	1	1	1	0	0	0	No	No	No	No	No	No	No	60	Yes	No	Yes	No	No	Yes	No	No	No	No	No	No	No	No	No	No	No	No
1402	04-0130	OS	PLTR	0.6	No	13	>=6	No	Yes	Severe	Severe	Severe	1	1	1	0	1	0	No	Yes	No	No	Yes	No	Yes	60	Yes	No	Yes	No	No	Yes	No	No	No	No	No	No	No	No	No	No	No	No
1403	04-0131	OS	PLTR	0.5	No	1	1-5	No	Yes	Mild	Moderate	Moderate	1	1	1	0	0	0	No	No	No	No	No	No	No	57	No	No	No	No	No	No	No	No	No	No	No	No	No	No	No	No	No	No
1404	04-0132	OD	PLTR	0.1	No	5	1-5	No	Yes	Severe	Moderate	Moderate	1	1	1	0	0	0	No	No	No	No	No	No	No	52	No	No	No	No	No	No	No	No	No	No	No	No	No	No	No	No	No	No
1405	04-0132	OS	PLTR	0.9	Yes	9	>=6	No	Yes	Severe	Severe	Severe	1	1	1	0	0	0	No	No	No	No	No	No	No	52	No	No	No	No	No	No	No	No	No	No	No	No	No	No	No	No	No	No
1406	04-0133	OS	PLTR	0.2	No	1	1-5	No	Yes	Mild	Moderate	Moderate	1	1	1	0	0	0	No	No	No	No	No	No	No	50	No	No	No	No	No	No	No	No	No	No	No	No	No	No	No	No	No	No
1407	04-0134	OD	BLTR	0.4	No	3	1-5	No	Yes	Severe	Moderate	Severe	1	1	1	0	0	0	No	No	No	No	No	No	No	65	No	No	No	No	No	No	No	No	No	No	No	No	No	No	No	No	No	No
1408	04-0135	OS	BLTR	0.7	No	3	1-5	No	Yes	Mild	Moderate	Mild	1	1	1	0	0	0	No	No	No	No	No	No	No	70	Yes	No	Yes	No	No	Yes	No	No	No	No	No	No	No	No	No	No	No	No
1409	04-0136	OD	BLTR	0.2	No	0	0	Yes	No	None	Moderate	Moderate	1	1	1	0	0	0	No	No	No	No	No	No	No	38	Yes	No	Yes	No	No	Yes	No	Yes	No	No	No	Yes	No	No	No	No	No	No
1410	04-0136	OS	BLTR	0.4	No	0	0	Yes	No	None	Severe	Severe	1	1	1	0	0	0	No	No	No	No	No	No	No	38	Yes	No	Yes	No	No	Yes	Yes	Yes	Yes	No	No	Yes	No	No	No	No	No	No
1411	04-0137	OD	BLTR	0.6	No	3	1-5	No	Yes	Mild	Moderate	Mild	1	1	1	0	0	0	No	No	No	No	No	No	No	80	No	No	No	No	No	No	No	No	No	No	No	No	No	No	No	No	No	No
1412	04-0137	OS	BLTR	0.5	No	4	1-5	No	Yes	Mild	Moderate	Mild	1	1	1	0	1	0	No	No	No	No	Yes	No	Yes	80	No	No	No	No	No	No	No	No	No	No	No	No	No	No	No	No	No	No
1413	04-0138	OS	BLTR	0.3	No	3	1-5	No	Yes	Mild	Moderate	Mild	1	1	1	0	0	0	No	No	No	No	No	No	No	65	No	No	No	No	No	No	No	No	No	No	No	No	No	No	No	No	No	No
1414	04-0139	OD	BLTR	0.3	No	6	>=6	No	Yes	Severe	Severe	Severe	1	1	1	0	0	1	No	No	No	No	No	Yes	Yes	58	No	No	No	No	No	No	No	No	No	No	No	No	No	No	No	No	No	No
1415	04-0139	OS	BLTR	0.7	No	13	>=6	No	Yes	Severe	Severe	Severe	1	1	1	0	0	0	No	No	No	No	No	No	No	58	No	No	No	No	No	No	No	No	No	No	No	No	No	No	No	No	No	No
1416	04-0140	OD	BLTR	0.8	No	26	>=6	No	Yes	Severe	Severe	Severe	1	1	1	0	1	3	No	No	No	No	Yes	Yes	Yes	60	Yes	No	Yes	No	No	Yes	No	No	No	No	No	No	No	No	No	No	No	No
1417	04-0140	OS	BLTR	0.5	No	2	1-5	No	Yes	Mild	Moderate	Moderate	1	1	1	0	0	0	No	No	No	No	No	No	No	60	No	No	No	No	No	No	No	No	No	No	No	No	No	No	No	No	No	No
1418	04-0141	OD	BLTR	0.2	No	3	1-5	No	Yes	Severe	Moderate	Moderate	1	1	1	0	0	0	No	No	No	No	No	No	No	34	Yes	No	Yes	No	No	Yes	No	No	No	No	No	No	No	No	No	No	No	No
1419	04-0142	OS	BLTR	0.1	No	3	1-5	No	No	None	Moderate	Moderate	1	1	1	0	0	0	No	No	No	No	No	No	No	18	No	No	No	No	No	No	No	No	No	No	No	No	No	No	No	No	No	No
1420	04-0143	OD	BLTR	0.3	No	3	1-5	No	Yes	Mild	Moderate	Moderate	1	1	1	0	0	0	No	No	No	No	No	No	No	50	No	No	No	No	No	No	No	No	No	No	No	No	No	No	No	No	No	No
1421	04-0145	OS	BLTR	0.1	No	1	1-5	No	Yes	Mild	Moderate	Mild	1	1	1	0	0	0	No	No	No	No	No	No	No	22	No	No	No	No	No	No	No	No	No	No	No	No	No	No	No	No	No	No
1422	04-0146	OD	BLTR	0.9	No	2	1-5	No	Yes	Mild	Severe	Moderate	1	1	1	0	0	0	No	No	No	No	No	No	No	60	Yes	No	Yes	No	No	Yes	Yes	No	Yes	No	No	Yes	No	No	No	No	No	No
1423	04-0147	OD	BLTR	0.5	No	2	1-5	No	Yes	Mild	Severe	Mild	1	1	1	0	0	0	No	No	No	No	No	No	No	70	No	No	No	No	No	No	No	No	No	No	No	No	No	No	No	No	No	No
1424	04-0148	OS	BLTR	0.1	No	1	1-5	No	Yes	Mild	Moderate	Moderate	1	1	1	0	2	3	No	Yes	No	No	Yes	Yes	Yes	42	No	No	No	No	No	No	No	No	No	No	No	No	No	No	No	No	No	No
1425	04-0149	OS	BLTR	0.1	No	2	1-5	No	Yes	Mild	Mild	Moderate	1	1	1	0	0	0	No	No	No	No	No	No	No	23	No	No	No	No	No	No	No	No	No	No	No	No	No	No	No	No	No	No
1426	04-0150	OD	BLTR	0.3	No	12	>=6	No	Yes	Severe	Severe	Moderate	1	1	1	0	0	0	No	No	No	No	No	No	No	23	Yes	No	Yes	No	No	Yes	No	No	No	No	No	No	No	No	No	No	No	No
1427	04-0150	OS	BLTR	0.7	No	5	1-5	No	Yes	Mild	Moderate	Moderate	1	1	1	0	0	0	No	No	No	No	No	No	No	23	No	No	No	No	No	No	No	No	No	No	No	No	No	No	No	No	No	No
1428	04-0151	OD	PLTR	0.7	No	1	1-5	No	Yes	Mild	Severe	Moderate	1	1	1	0	0	0	No	No	No	No	No	No	No	51	No	No	No	No	No	No	No	No	No	No	No	No	No	No	No	No	No	No
1429	04-0153	OS	PLTR	0.3	No	2	1-5	No	Yes	Mild	Moderate	Moderate	1	1	1	0	0	0	No	No	No	No	No	No	No	45	Yes	No	Yes	No	No	Yes	No	No	No	No	No	No	No	No	No	No	No	No
1430	04-0154	OD	PLTR	0.5	No	1	1-5	No	Yes	Mild	Moderate	Moderate	1	1	1	0	0	0	No	No	No	No	No	No	No	68	Yes	No	Yes	No	No	Yes	No	No	No	No	No	No	No	No	No	No	No	No
1431	04-0154	OS	PLTR	0.8	No	1	1-5	No	Yes	Mild	Moderate	Severe	1	1	1	0	0	0	No	No	No	No	No	No	No	68	Yes	No	Yes	No	No	Yes	No	No	No	No	No	No	No	No	No	No	No	No
1432	04-0155	OD	PLTR	0.4	No	6	>=6	No	Yes	Severe	Severe	Moderate	1	1	1	0	0	0	No	No	No	No	Yes	No	Yes	30	No	No	No	No	No	No	No	No	No	No	No	No	No	No	No	No	No	No
1433	04-0155	OS	PLTR	0.3	No	14	>=6	No	Yes	Severe	Severe	Severe	1	1	1	0	0	0	No	No	No	No	No	No	No	30	No	No	No	No	No	No	No	No	No	No	No	No	No	No	No	No	No	No
1434	04-0156	OD	BLTR	0.1	No	4	1-5	No	Yes	Mild	Moderate	Mild	1	1	1	0	0	0	No	No	No	No	No	No	No	57	No	No	No	No	No	No	No	No	No	No	No	No	No	No	No	No	No	No
1435	04-0157	OS	PLTR	0.1	No	1	1-5	No	Yes	Mild	Mild	Mild	1	1	1	0	0	0	No	No	No	No	No	No	No	38	No	No	No	No	No	No	No	No	No	No	No	No	No	No	No	No	No	No
1436	04-0158	OS	PLTR	0.4	No	2	1-5	No	Yes	Mild	Moderate	Moderate	1	1	1	0	0	0	No	No	No	No	No	No	No	35	No	No	No	No	No	No	No	No	No	No	No	No	No	No	No	No	No	No
1437	04-0159	OD	PLTR	1.3	Yes	6	>=6	No	Yes	Severe	Moderate	Severe	1	1	1	0	0	0	No	Yes	No	No	No	No	No	60	No	No	No	No	No	No	No	No	No	No	No	No	No	No	No	No	No	No
1438	04-0159	OS	PLTR	0.7	Yes	15	>=6	No	Yes	Complete	Severe	Severe	1	1	1	0	0	0	No	No	No	No	No	No	No	60	No	Yes	No	No	Yes	Yes	No	No	No	No	No	No	No	No	No	No	No	No
1439	04-0160	OD	BLTR	0.5	No	8	>=6	No	Yes	Severe	Moderate	Moderate	1	1	1	0	0	1	No	No	No	No	No	Yes	Yes	24	No	No	No	No	Yes	Yes	No	No	No	No	No	No	No	No	No	No	No	No
1440	04-0160	OS	BLTR	0.4	No	2	1-5	No	Yes	Mild	Moderate	Moderate	1	1	1	0	0	0	No	No	No	No	No	No	No	24	No	No	No	No	No	No	No	Yes	No	No	No	Yes	No	No	No	No	No	No
1441	04-0161	OD	PLTR	0.8	Yes	2	1-5	No	Yes	Mild	Moderate	Moderate	1	1	1	0	0	0	No	No	No	No	No	No	No	63	No	No	No	No	No	No	No	No	No	No	No	No	No	No	No	No	No	No
1442	04-0161	OS	PLTR	0.8	Yes	1	1-5	No	Yes	Moderate	Moderate	Moderate	1	1	1	0	0	0	No	No	No	No	No	No	No	63	No	No	No	No	Yes	Yes	No	No	No	No	No	No	No	No	No	No	No	No
1443	04-0162	OD	PLTR	0.1	No	3	1-5	No	Yes	Mild	Mild	Moderate	1	1	1	0	0	0	No	No	No	No	No	No	No	35	No	No	No	No	Yes	Yes	No	No	No	No	No	No	No	No	No	No	No	No
1444	04-0162	OS	PLTR	0.1	No	2	1-5	No	Yes	Mild	Moderate	Moderate	1	1	1	0	0	0	No	No	No	No	No	No	No	35	No	No	No	No	Yes	Yes	No	No	No	No	No	No	No	No	No	No	No	No
1445	04-0163	OD	PLTR	0.8	Yes	0	0	Yes	Yes	Severe	Severe	Moderate	1	1	1	0	0	0	No	No	No	No	No	No	No	67	No	No	No	No	Yes	Yes	No	No	No	No	No	No	No	No	No	No	No	No
1446	04-0163	OS	PLTR	1.3	Yes	3	1-5	No	Yes	Severe	Severe	Severe	1	1	1	0	0	0	No	No	No	No	No	No	No	67	Yes	No	Yes	No	Yes	Yes	No	No	No	No	No	No	No	No	No	No	No	No
1447	04-0164	OS	PLTR	0.8	No	1	1-5	No	Yes	Mild	Moderate	Moderate	1	1	1	0	0	0	No	No	No	No	No	No	No	76	Yes	No	Yes	No	No	Yes	No	Yes	No	No	No	Yes	No	Yes	No	No	No	Yes
1448	04-0165	OD	PLTR	1.8	Yes	2	1-5	No	Yes	Mild	Moderate	Mild	1	1	1	0	0	0	No	No	No	No	No	No	No	60	Yes	No	Yes	No	Yes	Yes	No	No	No	No	No	No	No	No	No	No	No	No
1449	04-0165	OS	PLTR	0.8	No	2	1-5	No	Yes	Mild	Mild	Moderate	1	1	1	0	0	0	No	No	No	No	No	No	No	60	Yes	No	Yes	No	Yes	Yes	No	No	No	No	No	No	No	No	No	No	No	No
1450	04-0166	OD	PLTR	0.9	No	0	0	Yes	Yes	Complete	Severe	Moderate	1	1	1	0	0	0	No	No	No	No	No	No	No	70	No	No	No	No	No	No	No	No	No	No	No	No	No	No	No	No	No	No
1451	04-0166	OS	PLTR	0.8	No	0	0	Yes	Yes	Complete	Severe	Moderate	1	1	1	0	0	0	No	No	No	No	No	No	No	70	No	No	No	No	Yes	Yes	No	No	No	No	No	No	No	No	No	No	No	No
1452	04-0167	OD	PLTR	1	No	2	1-5	No	Yes	Mild	Moderate	Moderate	1	1	1	0	0	0	No	No	No	No	No	No	No	75	No	No	No	No	No	No	No	No	No	No	No	No	No	No	No	No	No	No
1453	04-0168	OD	PLTR	1	No	9	>=6	No	Yes	Severe	Severe	Severe	1	1	1	0	0	0	No	No	No	No	No	No	No	57	No	No	No	No	No	No	No	No	No	No	No	No	No	No	No	No	No	No
1454	04-0168	OS	PLTR	1.3	No	2	1-5	No	Yes	Severe	Severe	Severe	1	1	1	0	0	1	No	No	Yes	No	No	Yes	Yes	57	No	No	No	No	No	No	No	No	No	No	No	No	No	No	No	No	No	No
1455	04-0169	OS	PLTR	0.3	No	6	>=6	No	Yes	Severe	Severe	Moderate	1	1	1	0	0	0	No	No	No	No	No	No	No	55	No	No	No	No	No	No	No	No	No	No	No	No	No	No	No	No	No	No
1456	04-0170	OS	PLTR	0.1	No	1	1-5	No	Yes	Mild	Mild	Mild	1	1	1	0	0	0	No	No	No	No	No	No	No	20	No	No	No	No	No	No	No	No	No	No	No	No	No	No	No	No	No	No
1457	04-0171	OS	PLTR	0.4	No	8	>=6	No	Yes	Severe	Severe	Moderate	1	1	1	0	0	0	No	No	Yes	No	No	No	No	57	No	No	No	No	No	No	No	No	No	No	No	No	No	No	No	No	No	No
1458	04-0172	OD	BLTR	0.5	No	3	1-5	No	Yes	Mild	Moderate	Moderate	1	1	1	0	0	0	No	No	No	No	No	No	No	70	Yes	No	No	No	Yes	Yes	No	No	No	No	No	No	No	No	No	No	No	No
1459	04-0172	OS	BLTR	0.6	No	3	1-5	No	Yes	Mild	Moderate	Moderate	1	1	1	0	0	0	No	No	No	No	No	No	No	70	Yes	No	No	No	Yes	Yes	No	No	No	No	No	No	No	No	No	No	No	No
1460	04-0173	OD	BLTR	0.5	No	7	>=6	No	Yes	Severe	Severe	Severe	1	1	1	0	0	0	No	No	No	No	No	No	No	66	Yes	No	Yes	No	No	Yes	No	No	No	No	No	No	No	No	No	No	No	No
1461	04-0173	OS	BLTR	1.8	No	2	1-5	No	Yes	Severe	Moderate	Moderate	1	1	1	0	1	3	No	No	Yes	No	Yes	Yes	Yes	66	No	No	No	No	No	No	No	No	No	No	No	No	No	No	No	No	No	No
1462	04-0174	OD	BLTR	0.5	Yes	3	1-5	No	Yes	Severe	Severe	Severe	1	1	1	0	0	0	Yes	No	No	No	No	No	No	69	No	No	No	No	No	No	No	No	No	No	No	No	No	No	No	No	No	No
1463	04-0174	OS	BLTR	0.5	No	2	1-5	No	Yes	Severe	Severe	Severe	1	1	1	0	0	0	No	No	No	No	No	No	No	69	No	No	No	No	No	No	No	No	No	No	No	No	No	No	No	No	No	No
1464	04-0175	OS	PLTR	0.4	No	1	1-5	No	Yes	Mild	Severe	None	1	1	1	0	0	0	No	No	No	No	No	No	No	50	No	No	No	No	No	No	No	No	No	No	No	No	No	No	No	No	No	No
1465	04-0176	OD	BLTR	0.3	No	1	1-5	No	Yes	Mild	Severe	Mild	1	1	1	0	0	0	No	No	No	No	No	No	No	51	Yes	No	Yes	No	No	Yes	No	No	No	No	No	No	No	No	No	No	No	No
1466	04-0176	OS	BLTR	0.2	No	3	1-5	No	Yes	Mild	Severe	Mild	1	1	1	0	0	0	No	No	No	No	No	No	No	51	No	No	No	No	No	No	No	No	No	No	No	No	No	No	No	No	No	No
1467	04-0177	OS	BLTR	0.7	No	4	1-5	No	Yes	Mild	Severe	Moderate	1	1	1	0	0	3	No	No	Yes	No	No	Yes	Yes	82	No	No	No	No	No	No	No	No	No	No	No	No	No	No	No	No	No	No
1468	04-0178	OS	BLTR	0.9	No	1	1-5	No	Yes	Mild	Moderate	Mild	1	1	1	0	0	0	No	No	No	No	No	No	No	53	No	No	No	No	No	No	No	No	No	No	No	No	No	No	No	No	No	No
1469	04-0179	OD	BLTR	0.4	No	3	1-5	No	Yes	Mild	Moderate	Moderate	1	1	1	0	0	0	No	No	No	No	No	No	No	65	No	No	No	No	No	No	No	No	No	No	No	No	No	No	No	No	No	No
1470	04-0180	OD	BLTR	0.1	No	1	1-5	No	Yes	Mild	Severe	Moderate	1	1	1	0	0	0	No	No	No	No	No	No	No	18	No	No	No	No	No	No	No	No	No	No	No	No	No	No	No	No	No	No
1471	04-0180	OS	BLTR	0	No	2	1-5	No	Yes	Mild	Severe	Severe	1	1	1	0	0	0	No	No	No	No	No	No	No	18	Yes	Yes	Yes	No	No	Yes	No	No	No	No	No	No	No	No	No	No	No	No
1472	04-0181	OD	BLTR	0.4	No	2	1-5	No	Yes	Mild	Moderate	Moderate	1	1	1	0	0	0	No	No	No	No	No	No	No	21	No	No	No	No	No	No	No	No	No	No	No	No	No	No	No	No	No	No
1473	04-0182	OD	BLTR	0.2	No	22	>=6	No	Yes	Complete	Severe	Moderate	1	1	1	0	1	1	No	No	No	No	Yes	Yes	Yes	54	No	No	No	No	No	No	No	No	No	No	No	No	No	No	No	No	No	No
1474	04-0182	OS	BLTR	0.6	No	11	>=6	No	Yes	Severe	Severe	Moderate	1	1	1	0	0	0	No	No	No	No	No	No	No	54	Yes	No	No	No	Yes	Yes	No	No	No	No	No	No	No	No	No	No	No	No
1475	04-0183	OS	BLTR	0.3	No	4	1-5	No	Yes	Mild	Moderate	Mild	1	1	1	0	0	0	No	No	No	No	No	No	No	60	Yes	No	No	No	Yes	Yes	No	No	No	No	No	No	No	No	No	No	No	No
1476	04-0185	OS	PLTR	0.3	No	2	1-5	No	Yes	Mild	Severe	Severe	1	1	1	0	0	0	No	No	No	No	No	No	No	50	No	No	No	No	No	No	No	No	No	No	No	No	No	No	No	No	No	No
1477	04-0186	OS	PLTR	0.3	No	4	1-5	No	Yes	Mild	Severe	Severe	1	1	1	0	0	0	No	No	No	No	No	No	No	70	Yes	No	No	No	No	Yes	Yes	No	Yes	No	No	Yes	No	No	No	No	No	No
1478	04-0187	OD	PLTR	2.2	No	10	>=6	No	Yes	Moderate	Severe	Severe	1	1	1	0	0	0	No	No	No	No	No	No	No	50	No	No	No	No	No	No	Yes	No	Yes	No	No	Yes	No	No	No	No	No	No
1479	04-0187	OS	PLTR	0.4	No	3	1-5	No	Yes	Moderate	Severe	Severe	1	1	1	0	0	0	No	No	No	No	No	No	No	50	Yes	No	Yes	No	No	Yes	No	No	No	No	No	No	No	No	No	No	No	No
1480	04-0188	OD	PLTR	0.1	No	1	1-5	No	Yes	Mild	Severe	Moderate	1	1	1	0	0	0	No	No	No	No	No	No	No	35	No	No	No	No	No	No	No	No	No	No	No	No	No	No	No	No	No	No
1481	04-0189	OD	PLTR	0.2	No	1	1-5	No	Yes	Mild	Mild	Moderate	1	1	1	0	0	0	No	No	No	No	No	No	No	35	No	No	No	No	No	No	No	No	No	No	No	No	No	No	No	No	No	No
1482	04-0189	OS	PLTR	0.2	No	3	1-5	No	Yes	Mild	Moderate	Moderate	1	1	1	0	0	0	No	No	No	No	No	No	No	35	No	No	No	No	No	No	No	No	No	No	No	No	No	No	No	No	No	No
1483	04-0190	OS	PLTR	0.3	No	3	1-5	No	Yes	Mild	Severe	Severe	1	0	1	0	.	0	No	.	No	No	.	No	No	35	No	No	No	No	No	No	.	.	.	.	.	.	No	No	No	No	No	No
1484	04-0191	OD	PLTR	0.1	No	1	1-5	No	Yes	Mild	Severe	Severe	1	1	1	0	0	0	No	Yes	No	No	No	No	No	26	Yes	No	No	No	No	Yes	No	No	No	No	No	No	No	No	No	No	No	No
1485	04-0191	OS	PLTR	0.1	No	4	1-5	No	Yes	Mild	Severe	Severe	1	1	1	0	0	0	No	Yes	Yes	No	No	No	No	26	No	No	No	No	No	No	No	No	No	No	No	No	No	No	No	No	No	No
1486	04-0192	OD	PLTR	0.6	Yes	9	>=6	No	Yes	Moderate	Severe	Severe	1	1	1	0	0	0	No	No	No	No	No	No	No	60	Yes	No	Yes	No	No	Yes	No	No	No	No	No	No	No	No	No	No	No	No
1487	04-0192	OS	PLTR	0.7	Yes	1	1-5	No	Yes	Mild	Severe	Severe	1	1	1	0	0	0	No	No	No	No	No	No	No	60	Yes	No	Yes	No	No	Yes	Yes	No	Yes	No	No	Yes	No	No	No	No	No	No
1488	04-0193	OS	PLTR	1.3	No	2	1-5	No	Yes	Mild	Severe	Severe	1	1	1	0	0	0	No	No	No	No	No	No	No	50	No	No	No	No	No	No	No	No	No	No	No	No	No	No	No	No	No	No
1489	04-0194	OS	PLTR	0.5	No	1	1-5	No	Yes	Mild	Severe	Severe	1	1	1	0	0	0	No	No	No	No	No	No	No	30	No	No	No	No	No	No	No	No	No	No	No	No	No	No	No	No	No	No
1490	04-0195	OS	PLTR	0.3	No	2	1-5	No	Yes	Mild	Severe	Severe	1	1	1	0	0	0	No	No	No	No	No	No	No	30	No	No	No	No	No	No	No	No	No	No	No	No	No	No	No	No	No	No
1491	04-0197	OD	PLTR	0.2	No	6	>=6	No	Yes	Mild	Severe	Severe	1	1	1	0	0	0	No	No	No	No	No	No	No	30	No	No	No	No	No	No	No	No	No	No	No	No	No	No	No	No	No	No
1492	04-0198	OD	PLTR	0.5	No	1	1-5	No	Yes	Mild	Severe	Severe	1	1	1	0	0	0	No	No	No	No	No	No	No	30	No	No	No	No	No	No	No	No	No	No	No	No	No	No	No	No	No	No
1493	04-0199	OS	PLTR	2.3	No	5	1-5	No	Yes	Mild	Severe	Severe	1	1	1	0	0	0	No	No	No	No	No	No	No	50	No	No	No	No	No	No	No	No	No	No	No	No	No	No	No	No	No	No
1494	04-0200	OS	PLTR	0.7	Yes	1	1-5	No	Yes	Mild	Moderate	Severe	1	1	1	0	0	0	No	No	No	No	No	No	No	56	No	No	No	No	No	No	No	No	No	No	No	No	No	No	No	No	No	No
1495	04-0201	OD	PLTR	0.5	No	6	>=6	No	Yes	Mild	Severe	Severe	1	1	1	0	0	0	No	No	No	No	No	No	No	30	No	Yes	No	No	No	Yes	No	No	No	No	No	No	No	No	No	No	No	No
1496	04-0201	OS	PLTR	2.3	No	22	>=6	No	Yes	Moderate	Severe	Severe	1	1	1	0	0	0	No	No	No	No	No	No	No	30	No	Yes	No	No	No	Yes	No	No	No	No	No	No	No	No	No	No	No	No
1497	04-0203	OD	PLTR	0	No	2	1-5	No	Yes	Mild	Moderate	Moderate	1	1	1	0	0	0	No	No	No	No	No	No	No	20	No	No	No	No	No	No	Yes	No	Yes	No	No	Yes	No	No	No	No	No	No
1498	04-0204	OD	PLTR	1.3	No	10	>=6	No	Yes	Moderate	Severe	Severe	1	1	1	0	0	0	No	Yes	No	No	No	No	No	67	No	No	No	No	No	No	No	No	No	No	No	No	No	No	No	No	No	No
1499	04-0204	OS	PLTR	0.8	No	11	>=6	No	Yes	Mild	Severe	Severe	1	1	1	0	0	0	No	Yes	No	No	No	No	No	67	No	No	No	No	No	No	No	No	No	No	No	No	No	No	No	No	No	No
1500	04-0205	OS	PLTR	1.3	Yes	1	1-5	No	Yes	Mild	Severe	Severe	1	1	1	0	0	0	No	No	Yes	No	No	No	No	80	No	No	No	No	No	No	No	No	No	No	No	No	No	No	No	No	No	No
1501	04-0206	OD	PLTR	1.3	No	1	1-5	No	Yes	Mild	Severe	Severe	1	1	1	0	0	0	No	No	No	No	No	No	No	60	No	No	No	No	No	No	No	No	No	No	No	No	No	No	No	No	No	No
1502	04-0207	OD	PLTR	0.1	No	2	1-5	No	No	None	Severe	Severe	1	1	1	0	0	0	No	No	No	No	No	No	No	70	No	No	No	No	No	No	No	No	No	No	No	No	No	No	No	No	No	No
1503	04-0208	OS	PLTR	0.3	No	1	1-5	No	Yes	Mild	Severe	Severe	1	1	1	0	0	0	No	No	No	No	No	No	No	21	No	No	No	No	No	No	No	No	No	No	No	No	No	No	No	No	No	No
1504	04-0209	OD	PLTR	0.9	Yes	5	1-5	No	Yes	Moderate	Severe	Severe	1	1	1	0	0	0	No	No	No	No	No	No	No	70	No	No	No	No	No	No	No	No	No	No	No	No	No	No	No	No	No	No
1505	04-0209	OS	PLTR	0.8	Yes	14	>=6	No	Yes	Moderate	Severe	Severe	1	1	1	0	0	0	No	No	No	No	No	No	No	70	No	No	No	No	No	No	No	No	No	No	No	No	No	No	No	No	No	No
1506	04-0210	OS	PLTR	0.3	No	3	1-5	No	Yes	Mild	Moderate	Severe	1	1	1	0	0	0	No	No	No	No	No	No	No	60	Yes	No	Yes	No	No	Yes	No	No	No	No	No	No	Yes	No	Yes	No	No	Yes
1507	04-0214	OS	PLTR	0.1	No	1	1-5	No	No	None	Severe	Severe	1	1	1	0	0	0	No	No	No	No	No	No	No	30	No	No	No	No	No	No	No	No	No	No	No	No	No	No	No	No	No	No
1508	04-0215	OD	PLTR	0.1	No	10	>=6	No	Yes	Mild	Severe	Severe	1	1	1	0	0	0	No	No	No	No	No	No	No	80	No	No	No	No	No	No	Yes	No	Yes	No	No	Yes	No	No	No	No	No	No
1509	04-0216	OS	PLTR	0	No	2	1-5	No	Yes	Mild	Severe	Severe	1	1	1	0	0	0	No	No	No	No	No	No	No	35	No	No	No	No	No	No	No	No	No	No	No	No	No	No	No	No	No	No
1510	04-0218	OD	PLTR	0.4	No	1	1-5	No	Yes	Mild	Severe	Moderate	1	1	1	0	0	0	No	No	No	No	No	No	No	40	No	No	No	No	No	No	No	No	No	No	No	No	No	No	No	No	No	No
1511	04-0218	OS	PLTR	0.4	No	3	1-5	No	Yes	Mild	Severe	Severe	1	1	1	0	0	0	No	No	No	No	No	No	No	40	No	No	No	No	No	No	No	No	No	No	No	No	No	No	No	No	No	No
1512	04-0219	OD	PLTR	0.2	No	1	1-5	No	Yes	Mild	Severe	Moderate	1	1	1	0	0	0	No	No	No	No	No	No	No	45	No	No	No	No	No	No	No	No	No	No	No	No	No	No	No	No	No	No
1513	04-0219	OS	PLTR	0	No	1	1-5	No	Yes	Mild	Severe	Severe	1	1	1	0	0	0	No	No	No	No	No	No	No	45	No	No	No	No	No	No	No	No	No	No	No	No	No	No	No	No	No	No
1514	04-0222	OD	PLTR	0.2	No	4	1-5	No	Yes	Moderate	Severe	Severe	1	1	1	0	0	0	No	No	No	No	No	No	No	32	No	No	No	No	No	No	No	No	No	No	No	No	No	No	No	No	No	No
1515	04-0222	OS	PLTR	0.1	No	1	1-5	No	Yes	Mild	Severe	Severe	1	1	1	0	0	0	No	No	No	No	No	No	No	32	Yes	No	Yes	No	No	Yes	No	No	No	No	No	No	No	No	No	No	No	No
1516	04-0224	OD	PLTR	0.8	No	2	1-5	No	Yes	Mild	Severe	Severe	1	1	1	0	0	0	No	No	No	No	No	No	No	35	No	No	No	No	No	No	No	No	No	No	No	No	No	No	No	No	No	No
1517	04-0224	OS	PLTR	0.6	No	4	1-5	No	Yes	Mild	Severe	Severe	1	1	1	0	0	0	No	No	No	No	No	No	No	35	No	No	No	No	No	No	No	No	No	No	No	No	No	No	No	No	No	No
1518	04-0225	OS	PLTR	0.5	Yes	1	1-5	No	Yes	Mild	Severe	Severe	1	1	1	0	0	0	No	No	Yes	No	No	No	No	50	Yes	No	Yes	No	No	Yes	Yes	No	No	No	Yes	Yes	No	No	No	No	No	No
1519	04-0226	OD	PLTR	0.7	Yes	3	1-5	No	Yes	Mild	Severe	Severe	1	1	1	0	0	0	No	No	No	No	No	No	No	75	No	No	No	No	No	No	No	No	No	No	No	No	No	No	No	No	No	No
1520	04-0227	OD	PLTR	2.3	Yes	3	1-5	Yes	Yes	Severe	Severe	Severe	1	1	1	0	0	0	No	No	No	No	No	No	No	78	No	No	No	No	No	No	No	No	No	No	No	No	No	No	No	No	No	No
1521	04-0234	OD	PLTR	0.8	Yes	2	1-5	No	Yes	Mild	Severe	Severe	1	1	1	0	0	0	No	No	No	No	No	No	No	60	No	No	No	No	No	No	No	No	No	No	No	No	No	No	No	No	No	No
1522	04-0235	OD	PLTR	1	Yes	2	1-5	No	Yes	Mild	Severe	Severe	1	1	1	0	0	0	No	No	No	No	No	No	No	60	No	No	No	No	No	No	No	No	No	No	No	No	No	No	No	No	No	No
1523	04-0236	OD	PLTR	0.6	Yes	2	1-5	No	Yes	Mild	Severe	Severe	1	1	1	0	0	0	No	No	No	No	No	No	No	70	No	No	No	No	No	No	No	No	No	No	No	No	No	No	No	No	No	No
1524	04-0237	OD	PLTR	0.8	Yes	7	>=6	No	Yes	Mild	Severe	Severe	1	1	1	0	0	0	No	No	No	No	No	No	No	70	No	No	No	No	No	No	No	No	No	No	No	No	No	No	No	No	No	No
1525	04-0238	OD	PLTR	0.5	No	2	1-5	No	Yes	Mild	Severe	Severe	1	1	1	0	0	0	No	No	No	No	No	No	No	77	Yes	No	Yes	No	No	Yes	No	No	No	No	No	No	No	No	No	No	No	No
1526	04-0239	OD	PLTR	1	Yes	1	1-5	No	Yes	Mild	Severe	Severe	1	1	1	0	0	0	No	No	No	No	No	No	No	80	No	No	No	No	No	No	No	No	No	No	No	No	No	No	No	No	No	No
1527	04-0240	OD	PLTR	0.4	No	2	1-5	No	Yes	Mild	Severe	Severe	1	1	1	0	0	0	No	No	No	No	No	No	No	55	No	No	No	No	No	No	No	No	No	No	No	No	No	No	No	No	No	No
1528	04-0241	OD	PLTR	0.4	Yes	0	0	Yes	Yes	Severe	Severe	Severe	1	1	1	0	0	0	No	No	No	No	No	No	No	70	No	No	No	No	No	No	No	No	No	No	No	No	No	No	No	No	No	No
1529	04-0241	OS	PLTR	0.8	Yes	0	0	Yes	Yes	Complete	Severe	Severe	1	1	1	0	0	6	No	Yes	Yes	No	No	Yes	Yes	70	No	No	No	No	No	No	No	No	No	No	No	No	No	No	No	No	No	No
1530	04-0242	OD	PLTR	0.3	No	2	1-5	No	Yes	Mild	Severe	Severe	1	1	1	0	0	0	No	No	No	No	No	No	No	60	No	No	No	No	No	No	No	No	No	No	No	No	No	No	No	No	No	No
1531	04-0242	OS	PLTR	0.3	No	1	1-5	No	Yes	Mild	Severe	Severe	1	1	1	0	0	0	No	No	No	No	No	No	No	60	No	No	No	No	No	No	No	No	No	No	No	No	No	No	No	No	No	No
1532	04-0243	OD	PLTR	0.3	No	3	1-5	No	Yes	Mild	Severe	Severe	1	0	1	0	.	0	No	.	No	No	.	No	No	50	No	No	No	No	No	No	.	.	.	.	.	.	No	No	No	No	No	No
1533	04-0244	OD	PLTR	0.8	Yes	2	1-5	No	Yes	Mild	Severe	Severe	1	1	1	0	0	0	No	No	No	No	No	No	No	60	No	No	No	No	No	No	No	No	No	No	No	No	No	No	No	No	No	No

## Sheet: Survival Analysis Data
Obs	Subject ID	Eye	Surgery Type	Postoperative trachomatous trichiasis (TT) at Week 4	Postoperative trachomatous trichiasis (TT) at Month 6	Postoperative trachomatous trichiasis (TT) at Month 6	Follow-up time (days)	Postoperative trachomatous trichiasis (TT)
1	01-0001	OS	PLTR	No	No	No	380	No
2	01-0002	OS	BLTR	No	No	No	380	No
3	01-0003	OS	PLTR	No	No	No	380	No
4	01-0004	OD	BLTR	No	No	No	380	No
5	01-0005	OD	BLTR	No	No	No	380	No
6	01-0006	OD	BLTR	No	No	No	380	No
7	01-0006	OS	BLTR	No	No	No	380	No
8	01-0007	OS	PLTR	No	No	No	380	No
9	01-0008	OD	PLTR	No	No	No	380	No
10	01-0009	OD	PLTR	No	No	No	380	No
11	01-0010	OS	PLTR	No	No	No	380	No
12	01-0011	OD	PLTR	No	No	No	380	No
13	01-0011	OS	PLTR	No	No	No	380	No
14	01-0012	OD	BLTR	No	No	No	380	No
15	01-0012	OS	BLTR	No	No	No	380	No
16	01-0013	OD	BLTR	No	No	No	380	No
17	01-0013	OS	BLTR	No	No	Yes	364	Yes
18	01-0014	OD	PLTR	No	No	No	380	No
19	01-0014	OS	PLTR	No	No	No	380	No
20	01-0015	OD	BLTR	No	Yes	Yes	167	Yes
21	01-0016	OD	PLTR	No	No	No	380	No
22	01-0017	OD	BLTR	No	No	No	380	No
23	01-0018	OS	PLTR	No	No	No	380	No
24	01-0019	OD	BLTR	No	No	Yes	364	Yes
25	01-0019	OS	BLTR	No	No	Yes	364	Yes
26	01-0020	OS	PLTR	No	No	No	380	No
27	01-0021	OS	BLTR	No	No	No	380	No
28	01-0022	OD	PLTR	No	No	No	380	No
29	01-0022	OS	PLTR	No	Yes	No	167	Yes
30	01-0023	OS	PLTR	No	No	No	380	No
31	01-0024	OD	PLTR	No	No	No	380	No
32	01-0024	OS	PLTR	No	No	No	380	No
33	01-0025	OS	PLTR	No	No	No	380	No
34	01-0026	OD	PLTR	No	Yes	No	167	Yes
35	01-0027	OD	BLTR	No	No	No	380	No
36	01-0027	OS	BLTR	No	No	No	380	No
37	01-0028	OS	BLTR	No	No	No	380	No
38	01-0029	OD	BLTR	No	No	No	380	No
39	01-0030	OD	BLTR	No	No	No	380	No
40	01-0031	OD	BLTR	No	No	No	380	No
41	01-0032	OS	BLTR	No	No	No	380	No
42	01-0033	OD	PLTR	No	No	No	380	No
43	01-0033	OS	PLTR	No	No	No	380	No
44	01-0034	OD	PLTR	No	No	No	380	No
45	01-0034	OS	PLTR	No	Yes	No	167	Yes
46	01-0035	OS	BLTR	No	No	No	380	No
47	01-0036	OD	BLTR	No	No	No	380	No
48	01-0037	OS	BLTR	No	No	Yes	364	Yes
49	01-0038	OD	BLTR	No	No	No	380	No
50	01-0038	OS	BLTR	No	No	No	380	No
51	01-0039	OS	BLTR	No	Yes	Yes	167	Yes
52	01-0040	OD	BLTR	No	No	No	380	No
53	01-0041	OS	BLTR	No	No	No	380	No
54	01-0042	OD	BLTR	No	No	No	380	No
55	01-0042	OS	BLTR	No	No	No	380	No
56	01-0043	OD	BLTR	No	Yes	Yes	167	Yes
57	01-0044	OD	BLTR	No	No	No	380	No
58	01-0045	OD	BLTR	No	No	No	380	No
59	01-0046	OD	BLTR	No	No	No	380	No
60	01-0047	OD	BLTR	No	Yes	No	167	Yes
61	01-0047	OS	BLTR	No	Yes	No	167	Yes
62	01-0048	OD	PLTR	No	No	No	380	No
63	01-0049	OD	PLTR	No	No	No	380	No
64	01-0050	OD	PLTR	No	No	Yes	364	Yes
65	01-0051	OS	BLTR	No	No	No	380	No
66	01-0052	OS	BLTR	No	No	No	380	No
67	01-0053	OD	PLTR	No	No	No	380	No
68	01-0053	OS	PLTR	No	No	No	380	No
69	01-0054	OD	BLTR	No	No	Yes	364	Yes
70	01-0054	OS	BLTR	No	No	No	380	No
71	01-0055	OD	PLTR	No	No	No	380	No
72	01-0055	OS	PLTR	No	No	No	380	No
73	01-0056	OS	BLTR	No	No	Yes	364	Yes
74	01-0057	OS	PLTR	No	No	No	380	No
75	01-0058	OD	BLTR	No	No	No	380	No
76	01-0058	OS	BLTR	No	No	No	380	No
77	01-0059	OD	BLTR	No	No	No	380	No
78	01-0060	OS	BLTR	No	No	No	380	No
79	01-0061	OS	BLTR	No	No	No	380	No
80	01-0062	OS	BLTR	No	No	No	380	No
81	01-0063	OD	BLTR	No	No	No	380	No
82	01-0064	OD	BLTR	No	No	No	380	No
83	01-0064	OS	BLTR	No	No	No	380	No
84	01-0065	OD	BLTR	No	No	No	380	No
85	01-0066	OD	PLTR	No	No	No	380	No
86	01-0067	OS	PLTR	No	No	No	380	No
87	01-0068	OD	PLTR	No	No	No	380	No
88	01-0069	OD	PLTR	No	No	No	380	No
89	01-0069	OS	PLTR	No	No	No	380	No
90	01-0070	OD	PLTR	No	No	No	380	No
91	01-0070	OS	PLTR	No	No	No	380	No
92	01-0071	OS	BLTR	No	Yes	Yes	167	Yes
93	01-0072	OD	BLTR	No	No	Yes	364	Yes
94	01-0072	OS	BLTR	No	Yes	Yes	167	Yes
95	01-0073	OD	BLTR	No	No	No	380	No
96	01-0074	OD	PLTR	No	No	No	380	No
97	01-0075	OS	PLTR	No	No	No	380	No
98	01-0076	OD	PLTR	No	No	No	380	No
99	01-0076	OS	PLTR	No	No	No	380	No
100	01-0077	OS	PLTR	No	No	No	380	No
101	01-0078	OD	PLTR	No	No	No	380	No
102	01-0078	OS	PLTR	No	Yes	Yes	167	Yes
103	01-0079	OD	PLTR	No	No	No	380	No
104	01-0079	OS	PLTR	No	Yes	No	167	Yes
105	01-0080	OS	BLTR	No	No	No	380	No
106	01-0081	OS	BLTR	No	Yes	No	167	Yes
107	01-0082	OS	BLTR	No	No	No	380	No
108	01-0083	OS	BLTR	No	No	No	380	No
109	01-0084	OD	PLTR	No	No	No	380	No
110	01-0085	OD	PLTR	No	No	No	380	No
111	01-0085	OS	PLTR	No	No	No	380	No
112	01-0086	OD	PLTR	No	No	No	380	No
113	01-0087	OD	PLTR	No	No	No	380	No
114	01-0087	OS	PLTR	No	Yes	Yes	167	Yes
115	01-0088	OD	PLTR	No	No	No	380	No
116	01-0088	OS	PLTR	No	No	No	380	No
117	01-0089	OS	PLTR	No	Yes	No	167	Yes
118	01-0090	OS	PLTR	No	No	No	380	No
119	01-0091	OS	BLTR	No	No	Yes	364	Yes
120	01-0092	OS	BLTR	No	No	No	380	No
121	01-0093	OD	BLTR	No	No	No	380	No
122	01-0093	OS	BLTR	No	No	No	380	No
123	01-0094	OD	BLTR	No	No	No	380	No
124	01-0095	OD	PLTR	No	No	No	380	No
125	01-0095	OS	PLTR	No	No	No	380	No
126	01-0096	OS	PLTR	No	No	Yes	364	Yes
127	01-0097	OS	PLTR	No	No	No	380	No
128	01-0098	OD	PLTR	No	No	No	380	No
129	01-0098	OS	PLTR	No	Yes	Yes	167	Yes
130	01-0099	OD	PLTR	No	No	No	380	No
131	01-0099	OS	PLTR	No	No	No	380	No
132	01-0100	OD	BLTR	No	No	No	380	No
133	01-0101	OD	BLTR	No	No	No	380	No
134	01-0102	OS	BLTR	No	No	No	380	No
135	01-0103	OD	PLTR	No	Yes	Yes	167	Yes
136	01-0103	OS	PLTR	No	Yes	No	167	Yes
137	01-0104	OS	PLTR	No	No	No	380	No
138	01-0105	OD	PLTR	No	No	No	380	No
139	01-0106	OD	PLTR	No	No	No	380	No
140	01-0106	OS	PLTR	No	No	No	380	No
141	01-0107	OS	PLTR	No	No	No	380	No
142	01-0108	OD	BLTR	No	No	No	380	No
143	01-0108	OS	BLTR	No	No	No	380	No
144	01-0109	OD	BLTR	No	No	No	380	No
145	01-0109	OS	BLTR	No	No	No	380	No
146	01-0110	OD	BLTR	No	No	No	380	No
147	01-0110	OS	BLTR	No	No	No	380	No
148	01-0111	OD	BLTR	No	No	No	380	No
149	01-0111	OS	BLTR	No	No	No	380	No
150	01-0112	OS	BLTR	No	No	No	380	No
151	01-0113	OD	PLTR	No	No	No	380	No
152	01-0113	OS	PLTR	No	No	No	380	No
153	01-0114	OD	BLTR	No	No	No	380	No
154	01-0115	OD	BLTR	No	No	No	380	No
155	01-0115	OS	BLTR	No	No	No	380	No
156	01-0116	OS	PLTR	No	No	No	380	No
157	01-0117	OD	PLTR	No	No	No	380	No
158	01-0117	OS	PLTR	No	No	No	380	No
159	01-0118	OD	PLTR	No	No	No	380	No
160	01-0119	OD	PLTR	No	Yes	Yes	167	Yes
161	01-0119	OS	PLTR	No	No	Yes	364	Yes
162	01-0120	OD	BLTR	No	No	No	380	No
163	01-0121	OD	BLTR	No	No	Yes	364	Yes
164	01-0121	OS	BLTR	No	No	Yes	364	Yes
165	01-0122	OD	BLTR	No	No	No	380	No
166	01-0122	OS	BLTR	No	No	No	380	No
167	01-0123	OS	BLTR	No	Yes	Yes	167	Yes
168	01-0124	OS	BLTR	No	No	No	380	No
169	01-0125	OS	PLTR	No	Yes	Yes	167	Yes
170	01-0126	OD	BLTR	No	No	No	380	No
171	01-0127	OD	BLTR	No	Yes	Yes	167	Yes
172	01-0128	OS	BLTR	No	No	No	380	No
173	01-0130	OD	BLTR	No	No	Yes	364	Yes
174	01-0130	OS	BLTR	No	No	Yes	364	Yes
175	01-0131	OD	BLTR	No	No	No	380	No
176	01-0131	OS	BLTR	No	No	No	380	No
177	01-0132	OS	BLTR	No	No	No	380	No
178	01-0133	OS	BLTR	No	No	No	380	No
179	01-0134	OD	BLTR	No	No	No	380	No
180	01-0134	OS	BLTR	No	Yes	Yes	167	Yes
181	01-0135	OS	BLTR	No	No	No	380	No
182	01-0136	OD	BLTR	No	No	No	380	No
183	01-0136	OS	BLTR	No	No	No	380	No
184	01-0137	OD	BLTR	No	No	No	380	No
185	01-0137	OS	BLTR	No	No	No	380	No
186	01-0138	OD	BLTR	No	Yes	Yes	167	Yes
187	01-0138	OS	BLTR	No	Yes	Yes	167	Yes
188	01-0139	OD	BLTR	No	No	No	380	No
189	01-0139	OS	BLTR	No	No	Yes	364	Yes
190	01-0140	OS	BLTR	No	No	No	380	No
191	01-0141	OS	BLTR	No	No	No	380	No
192	01-0142	OS	BLTR	No	No	No	380	No
193	01-0143	OD	BLTR	Yes	Yes	Yes	27	Yes
194	01-0144	OD	BLTR	No	Yes	Yes	167	Yes
195	01-0144	OS	BLTR	No	No	No	380	No
196	01-0145	OD	BLTR	No	No	No	380	No
197	01-0146	OS	BLTR	No	No	No	380	No
198	01-0147	OD	BLTR	No	No	No	380	No
199	01-0147	OS	BLTR	No	No	No	380	No
200	01-0148	OD	BLTR	No	No	No	380	No
201	01-0148	OS	BLTR	No	No	No	380	No
202	01-0149	OS	BLTR	No	No	No	380	No
203	01-0150	OS	BLTR	No	No	No	380	No
204	01-0151	OD	BLTR	No	No	No	380	No
205	01-0151	OS	BLTR	No	No	No	380	No
206	01-0152	OS	BLTR	No	Yes	Yes	167	Yes
207	01-0153	OD	BLTR	No	No	No	380	No
208	01-0154	OD	BLTR	No	No	No	380	No
209	01-0154	OS	BLTR	No	No	No	380	No
210	01-0155	OS	PLTR	No	No	No	380	No
211	01-0156	OD	PLTR	No	No	No	380	No
212	01-0157	OD	PLTR	No	No	No	380	No
213	01-0158	OD	PLTR	No	No	No	380	No
214	01-0158	OS	PLTR	No	Yes	Yes	167	Yes
215	01-0159	OS	PLTR	No	No	No	380	No
216	01-0160	OS	BLTR	No	No	No	380	No
217	01-0161	OS	BLTR	No	No	No	380	No
218	01-0162	OD	PLTR	No	No	No	380	No
219	01-0163	OD	PLTR	No	No	No	380	No
220	01-0163	OS	PLTR	No	No	No	380	No
221	01-0164	OS	PLTR	No	No	No	380	No
222	01-0165	OS	PLTR	No	No	No	380	No
223	01-0166	OS	BLTR	No	No	No	380	No
224	01-0167	OD	PLTR	No	No	No	380	No
225	01-0167	OS	PLTR	No	No	No	380	No
226	01-0168	OS	BLTR	No	No	No	380	No
227	01-0169	OS	BLTR	No	No	No	380	No
228	01-0170	OD	BLTR	No	Yes	No	167	Yes
229	01-0170	OS	BLTR	No	No	No	380	No
230	01-0171	OS	BLTR	No	No	No	380	No
231	01-0172	OD	BLTR	No	No	No	380	No
232	01-0172	OS	BLTR	No	No	No	380	No
233	01-0173	OD	PLTR	No	No	No	380	No
234	01-0174	OD	PLTR	No	No	No	380	No
235	01-0175	OD	PLTR	No	No	No	380	No
236	01-0176	OD	PLTR	No	No	No	380	No
237	01-0176	OS	PLTR	No	No	No	380	No
238	01-0177	OD	BLTR	No	No	No	380	No
239	01-0177	OS	BLTR	No	No	No	380	No
240	01-0178	OS	BLTR	No	No	No	380	No
241	01-0179	OD	BLTR	No	No	No	380	No
242	01-0180	OD	PLTR	No	No	No	380	No
243	01-0181	OD	PLTR	No	No	No	380	No
244	01-0182	OD	PLTR	No	No	No	380	No
245	01-0183	OD	PLTR	No	No	No	380	No
246	01-0183	OS	PLTR	No	Yes	Yes	167	Yes
247	01-0184	OD	PLTR	No	Yes	Yes	167	Yes
248	01-0185	OS	BLTR	No	No	No	380	No
249	01-0186	OD	BLTR	No	Yes	Yes	167	Yes
250	01-0186	OS	BLTR	No	No	No	380	No
251	01-0187	OD	BLTR	No	No	No	380	No
252	01-0188	OS	BLTR	No	No	No	380	No
253	01-0189	OD	BLTR	No	No	No	380	No
254	01-0190	OS	BLTR	No	No	No	380	No
255	01-0191	OS	PLTR	No	No	No	380	No
256	01-0192	OS	PLTR	No	No	No	380	No
257	01-0193	OD	PLTR	No	No	No	380	No
258	01-0194	OD	PLTR	No	No	No	380	No
259	01-0195	OD	PLTR	No	No	No	380	No
260	01-0196	OD	BLTR	No	No	No	380	No
261	01-0197	OS	BLTR	No	No	No	380	No
262	01-0198	OD	PLTR	No	No	No	380	No
263	01-0198	OS	PLTR	No	No	No	380	No
264	01-0199	OD	PLTR	No	No	No	380	No
265	01-0199	OS	PLTR	No	No	No	380	No
266	01-0200	OD	PLTR	No	No	Yes	364	Yes
267	01-0201	OD	PLTR	No	No	No	380	No
268	01-0202	OD	BLTR	No	No	No	380	No
269	01-0202	OS	BLTR	No	No	No	380	No
270	01-0203	OD	BLTR	No	Yes	Yes	167	Yes
271	01-0203	OS	BLTR	No	No	No	380	No
272	01-0204	OD	PLTR	No	No	No	380	No
273	01-0205	OD	PLTR	No	No	No	380	No
274	01-0205	OS	PLTR	No	No	No	380	No
275	01-0206	OS	PLTR	No	No	No	380	No
276	01-0207	OS	PLTR	No	No	No	380	No
277	01-0208	OD	PLTR	No	No	No	380	No
278	01-0208	OS	PLTR	No	No	No	380	No
279	01-0209	OD	PLTR	No	No	No	380	No
280	01-0209	OS	PLTR	No	No	No	380	No
281	01-0210	OS	PLTR	No	No	No	380	No
282	01-0211	OD	PLTR	No	No	No	380	No
283	01-0212	OD	PLTR	No	No	No	380	No
284	01-0213	OD	PLTR	No	No	No	380	No
285	01-0213	OS	PLTR	No	No	No	380	No
286	01-0214	OD	PLTR	No	No	No	380	No
287	01-0215	OD	PLTR	No	No	No	380	No
288	01-0215	OS	PLTR	No	No	No	380	No
289	01-0216	OD	PLTR	No	No	No	380	No
290	01-0216	OS	PLTR	No	No	No	380	No
291	01-0218	OD	PLTR	No	No	No	380	No
292	01-0218	OS	PLTR	No	No	No	380	No
293	01-0220	OS	PLTR	No	No	No	380	No
294	01-0221	OS	PLTR	No	No	No	380	No
295	01-0222	OD	PLTR	No	No	No	380	No
296	01-0223	OS	PLTR	No	No	No	380	No
297	01-0224	OD	PLTR	No	No	No	380	No
298	01-0225	OD	PLTR	No	No	No	380	No
299	01-0225	OS	PLTR	No	No	No	380	No
300	01-0226	OD	PLTR	No	No	No	380	No
301	01-0226	OS	PLTR	No	No	No	380	No
302	01-0227	OD	PLTR	No	No	No	380	No
303	01-0227	OS	PLTR	No	No	No	380	No
304	01-0228	OS	PLTR	No	No	No	380	No
305	01-0229	OD	PLTR	No	No	No	380	No
306	01-0229	OS	PLTR	No	No	No	380	No
307	01-0231	OD	PLTR	No	No	No	380	No
308	01-0232	OD	PLTR	No	No	No	380	No
309	01-0232	OS	PLTR	No	No	No	380	No
310	01-0233	OD	PLTR	No	No	No	380	No
311	01-0234	OS	PLTR	No	No	No	380	No
312	01-0235	OD	PLTR	No	No	No	380	No
313	01-0236	OD	PLTR	No	No	No	380	No
314	01-0236	OS	PLTR	No	No	No	380	No
315	01-0237	OD	PLTR	No	No	No	380	No
316	01-0237	OS	PLTR	No	No	No	380	No
317	01-0238	OS	PLTR	No	No	No	380	No
318	01-0239	OD	PLTR	No	No	No	380	No
319	01-0240	OD	PLTR	No	No	No	380	No
320	01-0241	OS	PLTR	No	No	No	380	No
321	01-0242	OD	PLTR	No	No	No	380	No
322	01-0242	OS	PLTR	No	No	No	380	No
323	01-0243	OD	PLTR	No	No	No	380	No
324	01-0244	OS	PLTR	No	No	No	380	No
325	01-0245	OD	PLTR	No	No	No	380	No
326	01-0245	OS	PLTR	No	No	No	380	No
327	01-0246	OD	PLTR	No	No	No	380	No
328	01-0247	OS	PLTR	No	.	No	380	No
329	01-0248	OD	PLTR	No	No	No	380	No
330	01-0249	OD	PLTR	No	No	No	380	No
331	01-0250	OS	PLTR	No	.	No	380	No
332	01-0251	OD	PLTR	No	No	No	380	No
333	01-0252	OD	PLTR	No	No	No	380	No
334	01-0253	OD	PLTR	No	No	No	380	No
335	01-0254	OD	PLTR	No	No	No	380	No
336	01-0254	OS	PLTR	No	Yes	No	167	Yes
337	01-0255	OD	PLTR	No	No	No	380	No
338	01-0255	OS	PLTR	No	No	No	380	No
339	01-0256	OD	PLTR	No	No	No	380	No
340	01-0256	OS	PLTR	No	No	No	380	No
341	01-0257	OS	PLTR	No	No	No	380	No
342	01-0259	OD	PLTR	No	No	No	380	No
343	01-0260	OD	PLTR	No	No	No	380	No
344	01-0261	OD	PLTR	No	.	No	380	No
345	01-0262	OD	PLTR	No	No	No	380	No
346	01-0263	OS	PLTR	No	No	No	380	No
347	01-0264	OD	PLTR	No	No	No	380	No
348	01-0264	OS	PLTR	No	No	No	380	No
349	01-0265	OD	PLTR	No	No	No	380	No
350	01-0266	OD	PLTR	No	No	No	380	No
351	01-0266	OS	PLTR	No	No	No	380	No
352	01-0267	OD	PLTR	No	No	No	380	No
353	01-0267	OS	PLTR	No	No	No	380	No
354	01-0268	OD	PLTR	No	No	No	380	No
355	01-0268	OS	PLTR	No	No	No	380	No
356	01-0269	OS	PLTR	No	Yes	Yes	167	Yes
357	01-0270	OD	PLTR	No	No	No	380	No
358	01-0270	OS	PLTR	No	No	No	380	No
359	01-0271	OD	PLTR	No	No	No	380	No
360	01-0272	OD	PLTR	No	No	No	380	No
361	01-0273	OD	PLTR	No	No	No	380	No
362	01-0274	OD	PLTR	No	No	No	380	No
363	01-0275	OD	PLTR	No	No	Yes	364	Yes
364	01-0275	OS	PLTR	No	No	No	380	No
365	01-0276	OD	PLTR	No	No	No	380	No
366	01-0276	OS	PLTR	No	No	No	380	No
367	01-0277	OD	PLTR	No	No	No	380	No
368	01-0278	OD	PLTR	No	No	No	380	No
369	01-0278	OS	PLTR	No	No	No	380	No
370	01-0279	OD	PLTR	No	No	No	380	No
371	01-0279	OS	PLTR	No	No	No	380	No
372	01-0280	OD	PLTR	No	No	No	380	No
373	01-0280	OS	PLTR	No	No	No	380	No
374	01-0281	OD	PLTR	No	No	No	380	No
375	01-0281	OS	PLTR	No	No	No	380	No
376	01-0283	OD	PLTR	No	No	No	380	No
377	01-0284	OS	PLTR	No	No	No	380	No
378	01-0285	OD	PLTR	No	No	No	380	No
379	01-0286	OS	PLTR	No	No	No	380	No
380	01-0287	OD	PLTR	No	No	No	380	No
381	01-0289	OS	PLTR	No	.	No	380	No
382	01-0290	OD	PLTR	No	No	No	380	No
383	01-0291	OD	PLTR	No	No	No	380	No
384	01-0293	OD	PLTR	No	No	No	380	No
385	01-0293	OS	PLTR	No	No	No	380	No
386	01-0294	OD	PLTR	No	No	No	380	No
387	01-0294	OS	PLTR	No	No	No	380	No
388	01-0295	OS	PLTR	No	No	No	380	No
389	01-0296	OD	PLTR	No	Yes	No	167	Yes
390	01-0297	OS	PLTR	No	No	No	380	No
391	01-0298	OS	PLTR	No	No	No	380	No
392	01-0299	OS	PLTR	No	No	No	380	No
393	01-0300	OD	PLTR	No	No	No	380	No
394	01-0301	OS	PLTR	No	No	No	380	No
395	01-0302	OD	PLTR	No	No	No	380	No
396	01-0302	OS	PLTR	No	No	No	380	No
397	01-0303	OD	PLTR	No	No	No	380	No
398	01-0304	OD	PLTR	No	No	No	380	No
399	01-0304	OS	PLTR	No	No	No	380	No
400	01-0305	OD	PLTR	No	No	No	380	No
401	01-0305	OS	PLTR	No	No	No	380	No
402	01-0307	OD	PLTR	No	No	No	380	No
403	01-0307	OS	PLTR	No	No	No	380	No
404	01-0308	OD	PLTR	No	No	No	380	No
405	01-0308	OS	PLTR	No	No	No	380	No
406	01-0309	OD	PLTR	No	No	No	380	No
407	01-0310	OS	PLTR	No	No	No	380	No
408	01-0311	OD	PLTR	No	No	No	380	No
409	01-0311	OS	PLTR	No	No	No	380	No
410	01-0312	OS	PLTR	No	No	No	380	No
411	01-0313	OD	PLTR	No	No	No	380	No
412	01-0313	OS	PLTR	No	No	No	380	No
413	01-0314	OD	PLTR	No	No	No	380	No
414	01-0314	OS	PLTR	No	Yes	Yes	167	Yes
415	01-0315	OD	PLTR	No	No	No	380	No
416	01-0315	OS	PLTR	No	No	No	380	No
417	01-0316	OD	PLTR	No	No	No	380	No
418	01-0316	OS	PLTR	No	No	No	380	No
419	01-0317	OD	PLTR	No	No	No	380	No
420	01-0317	OS	PLTR	No	No	No	380	No
421	01-0318	OS	PLTR	No	No	No	380	No
422	01-0319	OD	PLTR	No	No	No	380	No
423	01-0319	OS	PLTR	No	No	No	380	No
424	01-0320	OD	PLTR	No	No	No	380	No
425	01-0320	OS	PLTR	No	No	No	380	No
426	01-0321	OD	PLTR	No	No	No	380	No
427	01-0322	OD	PLTR	No	No	No	380	No
428	01-0323	OD	PLTR	No	No	No	380	No
429	01-0324	OS	PLTR	No	No	No	380	No
430	01-0325	OS	PLTR	No	No	No	380	No
431	01-0326	OS	PLTR	No	Yes	Yes	167	Yes
432	01-0327	OS	PLTR	No	No	No	380	No
433	01-0329	OD	PLTR	No	No	No	380	No
434	01-0329	OS	PLTR	No	No	No	380	No
435	01-0330	OD	PLTR	No	No	No	380	No
436	01-0331	OD	PLTR	No	No	No	380	No
437	01-0331	OS	PLTR	No	Yes	Yes	167	Yes
438	01-0332	OD	PLTR	No	No	No	380	No
439	01-0332	OS	PLTR	No	No	No	380	No
440	01-0333	OD	PLTR	No	No	No	380	No
441	01-0334	OD	PLTR	No	No	No	380	No
442	01-0334	OS	PLTR	No	No	No	380	No
443	01-0335	OS	PLTR	No	No	No	380	No
444	01-0336	OS	PLTR	No	No	No	380	No
445	01-0337	OS	PLTR	No	No	No	380	No
446	01-0338	OS	PLTR	No	No	No	380	No
447	01-0339	OD	PLTR	No	No	No	380	No
448	01-0339	OS	PLTR	No	No	No	380	No
449	01-0340	OS	PLTR	No	No	No	380	No
450	01-0342	OS	PLTR	No	No	No	380	No
451	01-0343	OS	PLTR	No	Yes	No	167	Yes
452	01-0344	OS	PLTR	No	No	No	380	No
453	01-0345	OS	PLTR	No	No	No	380	No
454	01-0346	OD	PLTR	No	.	No	380	No
455	01-0347	OD	PLTR	No	No	No	380	No
456	01-0347	OS	PLTR	No	No	No	380	No
457	01-0348	OS	PLTR	No	No	No	380	No
458	01-0349	OD	PLTR	No	No	No	380	No
459	01-0350	OD	PLTR	No	No	No	380	No
460	01-0351	OD	PLTR	No	No	No	380	No
461	01-0351	OS	PLTR	No	No	No	380	No
462	01-0353	OS	PLTR	No	No	No	380	No
463	01-0355	OS	PLTR	No	No	No	380	No
464	01-0356	OD	PLTR	No	No	No	380	No
465	01-0357	OD	PLTR	No	No	No	380	No
466	01-0358	OD	PLTR	No	No	No	380	No
467	01-0358	OS	PLTR	No	No	No	380	No
468	01-0361	OD	PLTR	No	No	No	380	No
469	01-0361	OS	PLTR	No	No	No	380	No
470	01-0362	OD	PLTR	No	No	No	380	No
471	01-0362	OS	PLTR	No	No	No	380	No
472	01-0387	OD	PLTR	No	No	No	380	No
473	01-0388	OS	PLTR	No	No	No	380	No
474	02-0001	OS	BLTR	No	No	No	380	No
475	02-0002	OD	BLTR	No	No	No	380	No
476	02-0003	OD	BLTR	No	No	No	380	No
477	02-0003	OS	BLTR	No	No	No	380	No
478	02-0004	OS	BLTR	No	No	No	380	No
479	02-0005	OD	PLTR	No	No	No	380	No
480	02-0006	OD	PLTR	Yes	Yes	Yes	27	Yes
481	02-0007	OD	PLTR	No	No	No	380	No
482	02-0008	OS	BLTR	No	No	No	380	No
483	02-0009	OS	PLTR	No	Yes	Yes	167	Yes
484	02-0010	OD	BLTR	No	No	No	380	No
485	02-0011	OD	PLTR	No	No	No	380	No
486	02-0012	OD	BLTR	No	No	No	380	No
487	02-0012	OS	BLTR	No	No	No	380	No
488	02-0013	OS	BLTR	No	No	No	380	No
489	02-0014	OD	PLTR	Yes	Yes	Yes	27	Yes
490	02-0015	OD	BLTR	No	No	No	380	No
491	02-0016	OD	BLTR	No	Yes	Yes	167	Yes
492	02-0017	OS	BLTR	No	No	No	380	No
493	02-0018	OD	BLTR	No	No	No	380	No
494	02-0019	OD	PLTR	No	No	No	380	No
495	02-0019	OS	PLTR	Yes	No	No	27	Yes
496	02-0020	OS	PLTR	No	No	No	380	No
497	02-0021	OS	PLTR	No	No	No	380	No
498	02-0022	OD	PLTR	Yes	No	No	27	Yes
499	02-0023	OD	PLTR	No	Yes	No	167	Yes
500	02-0023	OS	PLTR	No	No	No	380	No
501	02-0024	OD	PLTR	No	No	No	380	No
502	02-0025	OD	PLTR	No	No	No	380	No
503	02-0026	OD	PLTR	No	No	No	380	No
504	02-0027	OD	BLTR	No	No	No	380	No
505	02-0027	OS	BLTR	Yes	Yes	No	27	Yes
506	02-0028	OD	BLTR	No	No	No	380	No
507	02-0028	OS	BLTR	No	No	No	380	No
508	02-0029	OD	BLTR	No	No	No	380	No
509	02-0029	OS	BLTR	No	No	No	380	No
510	02-0030	OD	BLTR	No	No	No	380	No
511	02-0031	OS	BLTR	No	No	No	380	No
512	02-0032	OD	PLTR	No	No	No	380	No
513	02-0032	OS	PLTR	No	No	No	380	No
514	02-0033	OS	PLTR	No	No	No	380	No
515	02-0034	OS	PLTR	No	No	No	380	No
516	02-0035	OS	PLTR	No	No	No	380	No
517	02-0036	OS	PLTR	No	No	No	380	No
518	02-0037	OD	PLTR	No	No	No	380	No
519	02-0038	OD	BLTR	No	No	No	380	No
520	02-0038	OS	BLTR	No	No	No	380	No
521	02-0039	OD	BLTR	No	No	No	380	No
522	02-0040	OD	BLTR	No	No	No	380	No
523	02-0041	OS	BLTR	No	No	No	380	No
524	02-0042	OD	BLTR	No	No	No	380	No
525	02-0042	OS	BLTR	No	No	No	380	No
526	02-0043	OD	BLTR	No	No	Yes	364	Yes
527	02-0044	OD	BLTR	No	No	No	380	No
528	02-0045	OD	BLTR	No	No	No	380	No
529	02-0046	OD	BLTR	No	No	No	380	No
530	02-0047	OD	BLTR	No	No	No	380	No
531	02-0047	OS	BLTR	No	No	No	380	No
532	02-0048	OD	BLTR	No	No	No	380	No
533	02-0048	OS	BLTR	No	No	No	380	No
534	02-0049	OD	PLTR	No	No	No	380	No
535	02-0049	OS	PLTR	No	No	No	380	No
536	02-0050	OD	PLTR	Yes	Yes	Yes	27	Yes
537	02-0050	OS	PLTR	Yes	Yes	Yes	27	Yes
538	02-0051	OS	PLTR	No	No	No	380	No
539	02-0052	OD	PLTR	No	No	No	380	No
540	02-0052	OS	PLTR	No	No	No	380	No
541	02-0053	OD	PLTR	No	No	No	380	No
542	02-0054	OD	BLTR	No	No	No	380	No
543	02-0054	OS	BLTR	No	No	No	380	No
544	02-0055	OS	BLTR	No	Yes	No	167	Yes
545	02-0056	OD	PLTR	No	No	No	380	No
546	02-0056	OS	PLTR	No	No	No	380	No
547	02-0057	OD	BLTR	No	No	No	380	No
548	02-0057	OS	BLTR	No	No	No	380	No
549	02-0058	OD	BLTR	No	.	No	380	No
550	02-0059	OD	PLTR	No	Yes	Yes	167	Yes
551	02-0059	OS	PLTR	No	Yes	Yes	167	Yes
552	02-0060	OD	BLTR	No	Yes	No	167	Yes
553	02-0060	OS	BLTR	No	No	No	380	No
554	02-0061	OS	PLTR	No	No	No	380	No
555	02-0062	OS	BLTR	No	No	No	380	No
556	02-0063	OD	BLTR	No	No	Yes	364	Yes
557	02-0063	OS	BLTR	No	No	Yes	364	Yes
558	02-0064	OD	PLTR	No	No	No	380	No
559	02-0064	OS	PLTR	No	No	No	380	No
560	02-0065	OS	PLTR	No	No	No	380	No
561	02-0066	OD	BLTR	No	No	No	380	No
562	02-0067	OS	PLTR	No	No	No	380	No
563	02-0068	OD	BLTR	No	No	No	380	No
564	02-0068	OS	BLTR	No	No	No	380	No
565	02-0069	OD	PLTR	No	No	No	380	No
566	02-0070	OD	BLTR	No	No	No	380	No
567	02-0070	OS	BLTR	No	No	No	380	No
568	02-0071	OD	BLTR	No	No	No	380	No
569	02-0071	OS	BLTR	No	No	No	380	No
570	02-0072	OS	BLTR	No	No	No	380	No
571	02-0073	OD	BLTR	No	No	No	380	No
572	02-0074	OD	PLTR	No	No	No	380	No
573	02-0074	OS	PLTR	No	No	No	380	No
574	02-0075	OD	PLTR	No	No	No	380	No
575	02-0076	OS	BLTR	No	No	No	380	No
576	02-0077	OD	PLTR	No	No	No	380	No
577	02-0077	OS	PLTR	No	No	No	380	No
578	02-0078	OS	PLTR	No	No	No	380	No
579	02-0079	OD	BLTR	No	No	Yes	364	Yes
580	02-0079	OS	BLTR	No	No	No	380	No
581	02-0080	OD	BLTR	No	No	No	380	No
582	02-0081	OS	BLTR	No	No	No	380	No
583	02-0082	OD	BLTR	No	No	No	380	No
584	02-0082	OS	BLTR	No	No	No	380	No
585	02-0083	OS	PLTR	No	No	No	380	No
586	02-0084	OD	PLTR	No	No	No	380	No
587	02-0084	OS	PLTR	No	No	No	380	No
588	02-0085	OD	PLTR	No	No	No	380	No
589	02-0086	OD	PLTR	No	No	No	380	No
590	02-0086	OS	PLTR	No	No	No	380	No
591	02-0087	OS	PLTR	No	No	No	380	No
592	02-0088	OD	PLTR	No	No	No	380	No
593	02-0088	OS	PLTR	No	No	No	380	No
594	02-0089	OD	PLTR	No	No	No	380	No
595	02-0089	OS	PLTR	No	No	No	380	No
596	02-0090	OD	PLTR	No	No	No	380	No
597	02-0090	OS	PLTR	No	No	No	380	No
598	02-0091	OD	PLTR	No	No	No	380	No
599	02-0092	OD	PLTR	No	No	No	380	No
600	02-0093	OD	PLTR	No	No	No	380	No
601	02-0094	OS	PLTR	No	No	No	380	No
602	02-0095	OD	PLTR	No	No	No	380	No
603	02-0096	OD	PLTR	No	No	No	380	No
604	02-0096	OS	PLTR	No	No	No	380	No
605	02-0097	OD	PLTR	No	No	No	380	No
606	02-0098	OD	PLTR	No	No	No	380	No
607	02-0099	OD	PLTR	No	No	No	380	No
608	02-0100	OS	PLTR	No	No	No	380	No
609	02-0101	OD	PLTR	No	No	No	380	No
610	02-0101	OS	PLTR	No	No	No	380	No
611	02-0102	OD	PLTR	No	No	No	380	No
612	02-0102	OS	PLTR	No	No	No	380	No
613	02-0103	OD	PLTR	No	No	Yes	364	Yes
614	02-0103	OS	PLTR	No	No	No	380	No
615	02-0104	OD	PLTR	No	No	No	380	No
616	02-0105	OD	PLTR	No	No	No	380	No
617	02-0105	OS	PLTR	No	Yes	No	167	Yes
618	02-0106	OD	PLTR	No	No	No	380	No
619	02-0107	OD	PLTR	No	No	Yes	364	Yes
620	02-0107	OS	PLTR	No	Yes	No	167	Yes
621	02-0108	OS	PLTR	No	No	No	380	No
622	02-0109	OD	PLTR	No	No	No	380	No
623	02-0110	OD	PLTR	No	No	No	380	No
624	02-0110	OS	PLTR	No	No	No	380	No
625	02-0111	OD	PLTR	No	No	No	380	No
626	02-0111	OS	PLTR	No	No	No	380	No
627	02-0112	OS	PLTR	No	No	No	380	No
628	02-0113	OS	PLTR	No	No	No	380	No
629	02-0114	OS	PLTR	No	No	No	380	No
630	02-0115	OS	PLTR	Yes	Yes	No	27	Yes
631	02-0116	OD	PLTR	No	No	No	380	No
632	02-0117	OS	PLTR	No	No	No	380	No
633	02-0118	OS	PLTR	No	No	No	380	No
634	02-0119	OD	PLTR	No	No	No	380	No
635	02-0120	OD	PLTR	No	No	No	380	No
636	02-0120	OS	PLTR	No	No	No	380	No
637	02-0121	OD	PLTR	No	No	No	380	No
638	02-0121	OS	PLTR	No	No	No	380	No
639	02-0122	OD	PLTR	No	No	No	380	No
640	02-0122	OS	PLTR	No	No	No	380	No
641	02-0123	OS	PLTR	No	No	No	380	No
642	02-0124	OD	PLTR	No	No	No	380	No
643	02-0124	OS	PLTR	No	No	No	380	No
644	02-0125	OD	PLTR	No	No	No	380	No
645	02-0126	OS	PLTR	No	No	No	380	No
646	02-0127	OS	PLTR	No	No	No	380	No
647	02-0128	OS	PLTR	No	No	No	380	No
648	02-0129	OD	PLTR	No	No	No	380	No
649	02-0129	OS	PLTR	No	No	No	380	No
650	02-0130	OD	PLTR	No	No	No	380	No
651	02-0130	OS	PLTR	No	No	No	380	No
652	02-0131	OS	PLTR	No	No	No	380	No
653	02-0132	OD	PLTR	No	No	No	380	No
654	02-0132	OS	PLTR	No	No	No	380	No
655	02-0133	OD	PLTR	No	No	No	380	No
656	02-0133	OS	PLTR	No	No	No	380	No
657	02-0134	OD	PLTR	No	No	No	380	No
658	02-0134	OS	PLTR	No	No	No	380	No
659	02-0135	OD	PLTR	No	No	No	380	No
660	02-0136	OD	PLTR	No	No	No	380	No
661	02-0136	OS	PLTR	No	No	No	380	No
662	02-0137	OD	PLTR	No	No	No	380	No
663	02-0137	OS	PLTR	No	No	No	380	No
664	02-0138	OD	PLTR	No	No	No	380	No
665	02-0139	OD	PLTR	No	No	No	380	No
666	02-0139	OS	PLTR	No	No	No	380	No
667	02-0140	OD	PLTR	No	No	No	380	No
668	02-0140	OS	PLTR	No	No	No	380	No
669	02-0141	OD	PLTR	No	No	No	380	No
670	02-0141	OS	PLTR	No	No	No	380	No
671	02-0143	OD	PLTR	No	No	No	380	No
672	02-0144	OD	PLTR	No	No	No	380	No
673	02-0145	OD	PLTR	No	No	No	380	No
674	02-0145	OS	PLTR	No	No	No	380	No
675	02-0146	OS	PLTR	No	No	No	380	No
676	02-0147	OD	PLTR	No	No	No	380	No
677	02-0148	OD	PLTR	No	No	No	380	No
678	02-0149	OD	PLTR	No	No	No	380	No
679	02-0149	OS	PLTR	No	No	No	380	No
680	02-0150	OD	PLTR	No	No	No	380	No
681	02-0151	OS	PLTR	No	No	No	380	No
682	02-0152	OD	PLTR	No	No	No	380	No
683	02-0153	OD	PLTR	No	No	No	380	No
684	02-0153	OS	PLTR	No	No	No	380	No
685	02-0154	OD	PLTR	No	No	No	380	No
686	02-0155	OD	PLTR	No	No	No	380	No
687	02-0155	OS	PLTR	No	No	No	380	No
688	02-0156	OD	PLTR	No	No	No	380	No
689	02-0156	OS	PLTR	No	No	No	380	No
690	02-0157	OS	PLTR	No	No	No	380	No
691	02-0158	OD	PLTR	No	No	No	380	No
692	02-0159	OD	PLTR	No	No	No	380	No
693	02-0159	OS	PLTR	No	No	No	380	No
694	02-0160	OD	PLTR	No	No	No	380	No
695	02-0160	OS	PLTR	No	No	No	380	No
696	02-0161	OS	PLTR	No	No	No	380	No
697	02-0162	OD	PLTR	No	Yes	Yes	167	Yes
698	02-0162	OS	PLTR	No	No	No	380	No
699	02-0163	OD	PLTR	No	No	No	380	No
700	02-0163	OS	PLTR	No	No	No	380	No
701	02-0164	OD	PLTR	No	Yes	Yes	167	Yes
702	02-0164	OS	PLTR	No	No	No	380	No
703	02-0165	OS	PLTR	No	No	No	380	No
704	02-0166	OS	PLTR	No	No	No	380	No
705	02-0167	OS	PLTR	No	No	No	380	No
706	02-0168	OD	PLTR	No	No	No	380	No
707	02-0169	OS	PLTR	No	No	No	380	No
708	02-0170	OD	PLTR	No	No	No	380	No
709	02-0170	OS	PLTR	No	No	No	380	No
710	02-0171	OS	PLTR	No	No	No	380	No
711	02-0172	OD	PLTR	No	No	No	380	No
712	02-0173	OD	PLTR	No	No	No	380	No
713	02-0173	OS	PLTR	No	No	No	380	No
714	02-0174	OD	PLTR	No	No	No	380	No
715	02-0175	OS	PLTR	No	No	No	380	No
716	02-0176	OS	PLTR	No	No	No	380	No
717	02-0177	OS	PLTR	No	No	No	380	No
718	02-0178	OD	PLTR	No	No	Yes	364	Yes
719	02-0178	OS	PLTR	No	No	No	380	No
720	02-0179	OS	PLTR	No	No	No	380	No
721	02-0180	OD	PLTR	No	No	No	380	No
722	02-0180	OS	PLTR	No	No	No	380	No
723	02-0181	OD	PLTR	No	No	No	380	No
724	02-0182	OD	PLTR	No	No	No	380	No
725	02-0182	OS	PLTR	No	No	No	380	No
726	02-0183	OS	PLTR	No	No	No	380	No
727	02-0184	OS	PLTR	.	Yes	No	167	Yes
728	02-0185	OD	PLTR	No	No	No	380	No
729	02-0186	OD	PLTR	No	No	No	380	No
730	02-0186	OS	PLTR	No	No	No	380	No
731	02-0187	OD	PLTR	No	No	No	380	No
732	02-0188	OD	PLTR	No	No	No	380	No
733	02-0189	OD	PLTR	No	No	No	380	No
734	02-0190	OD	PLTR	No	No	No	380	No
735	02-0190	OS	PLTR	No	No	No	380	No
736	02-0191	OD	PLTR	No	No	No	380	No
737	02-0191	OS	PLTR	No	No	No	380	No
738	02-0192	OD	PLTR	No	No	No	380	No
739	02-0192	OS	PLTR	No	No	No	380	No
740	02-0193	OD	PLTR	No	No	No	380	No
741	02-0194	OD	PLTR	No	No	No	380	No
742	02-0195	OD	PLTR	No	No	No	380	No
743	02-0196	OD	PLTR	No	No	No	380	No
744	02-0196	OS	PLTR	No	No	No	380	No
745	02-0197	OS	PLTR	No	No	No	380	No
746	02-0198	OD	PLTR	No	No	No	380	No
747	02-0199	OD	PLTR	No	No	No	380	No
748	02-0200	OD	PLTR	No	No	No	380	No
749	02-0201	OS	PLTR	No	No	No	380	No
750	02-0202	OS	PLTR	No	No	No	380	No
751	02-0203	OD	PLTR	No	No	No	380	No
752	02-0203	OS	PLTR	No	No	No	380	No
753	02-0204	OS	PLTR	No	No	No	380	No
754	02-0205	OD	PLTR	No	No	No	380	No
755	02-0205	OS	PLTR	No	No	No	380	No
756	02-0206	OD	PLTR	No	No	No	380	No
757	02-0207	OD	PLTR	No	No	No	380	No
758	02-0207	OS	PLTR	No	No	No	380	No
759	02-0208	OS	PLTR	No	No	No	380	No
760	02-0209	OD	PLTR	No	No	No	380	No
761	02-0210	OD	PLTR	No	No	No	380	No
762	02-0211	OS	PLTR	No	No	No	380	No
763	02-0212	OD	PLTR	No	No	No	380	No
764	02-0213	OD	PLTR	No	No	No	380	No
765	02-0214	OD	PLTR	No	No	No	380	No
766	02-0215	OD	PLTR	No	No	No	380	No
767	02-0216	OS	PLTR	No	No	No	380	No
768	02-0217	OS	PLTR	No	No	No	380	No
769	02-0218	OS	PLTR	No	No	No	380	No
770	02-0219	OS	PLTR	No	No	No	380	No
771	02-0220	OS	PLTR	No	No	No	380	No
772	02-0221	OS	PLTR	Yes	Yes	Yes	27	Yes
773	02-0222	OS	PLTR	No	No	No	380	No
774	02-0223	OS	PLTR	No	No	No	380	No
775	02-0224	OD	PLTR	No	No	No	380	No
776	02-0225	OD	PLTR	No	Yes	No	167	Yes
777	02-0225	OS	PLTR	No	No	No	380	No
778	02-0226	OS	PLTR	No	No	No	380	No
779	02-0227	OS	PLTR	No	No	No	380	No
780	02-0228	OD	PLTR	No	No	No	380	No
781	02-0229	OD	PLTR	No	No	No	380	No
782	02-0229	OS	PLTR	No	No	No	380	No
783	02-0230	OD	PLTR	No	No	Yes	364	Yes
784	02-0231	OD	PLTR	No	No	No	380	No
785	02-0231	OS	PLTR	No	No	No	380	No
786	02-0232	OD	PLTR	No	No	No	380	No
787	02-0232	OS	PLTR	No	No	No	380	No
788	02-0233	OD	BLTR	No	No	No	380	No
789	02-0234	OD	BLTR	No	No	No	380	No
790	02-0235	OS	BLTR	No	No	No	380	No
791	02-0236	OD	BLTR	No	No	No	380	No
792	02-0237	OD	BLTR	No	No	No	380	No
793	02-0238	OD	BLTR	No	No	No	380	No
794	02-0239	OS	BLTR	No	No	No	380	No
795	02-0240	OD	BLTR	No	No	No	380	No
796	02-0240	OS	BLTR	No	No	No	380	No
797	02-0241	OS	BLTR	No	No	No	380	No
798	02-0242	OD	BLTR	No	No	No	380	No
799	02-0242	OS	BLTR	No	No	No	380	No
800	02-0243	OS	BLTR	No	No	No	380	No
801	02-0244	OD	BLTR	No	No	No	380	No
802	02-0245	OS	BLTR	No	No	No	380	No
803	02-0246	OS	BLTR	No	No	No	380	No
804	02-0247	OS	BLTR	No	No	No	380	No
805	02-0248	OS	BLTR	No	No	No	380	No
806	02-0249	OS	BLTR	No	Yes	Yes	167	Yes
807	02-0250	OD	BLTR	No	No	No	380	No
808	02-0250	OS	BLTR	No	No	No	380	No
809	02-0251	OD	BLTR	No	No	No	380	No
810	02-0251	OS	BLTR	No	No	No	380	No
811	02-0252	OD	BLTR	No	No	No	380	No
812	02-0253	OD	BLTR	No	No	No	380	No
813	02-0254	OD	BLTR	No	Yes	Yes	167	Yes
814	02-0254	OS	BLTR	Yes	Yes	Yes	27	Yes
815	02-0255	OD	BLTR	No	No	No	380	No
816	02-0256	OD	BLTR	No	No	No	380	No
817	02-0256	OS	BLTR	No	No	No	380	No
818	02-0257	OS	BLTR	No	No	No	380	No
819	02-0258	OS	BLTR	No	No	No	380	No
820	02-0259	OD	BLTR	No	No	No	380	No
821	02-0260	OD	BLTR	No	No	No	380	No
822	02-0260	OS	BLTR	No	No	No	380	No
823	02-0261	OS	BLTR	No	No	No	380	No
824	02-0262	OD	BLTR	No	No	No	380	No
825	02-0263	OD	BLTR	No	No	No	380	No
826	02-0264	OS	BLTR	No	No	No	380	No
827	02-0265	OD	BLTR	No	No	No	380	No
828	02-0265	OS	BLTR	No	No	No	380	No
829	02-0266	OS	BLTR	No	No	No	380	No
830	02-0267	OS	BLTR	No	No	No	380	No
831	02-0268	OD	BLTR	No	No	No	380	No
832	02-0269	OD	BLTR	No	Yes	No	167	Yes
833	02-0269	OS	BLTR	No	No	No	380	No
834	02-0270	OD	BLTR	No	No	No	380	No
835	02-0270	OS	BLTR	No	No	No	380	No
836	02-0271	OS	BLTR	No	No	No	380	No
837	02-0272	OD	BLTR	No	No	No	380	No
838	02-0273	OD	BLTR	No	No	No	380	No
839	02-0273	OS	BLTR	No	Yes	Yes	167	Yes
840	02-0274	OD	BLTR	No	Yes	No	167	Yes
841	02-0274	OS	BLTR	No	Yes	No	167	Yes
842	02-0275	OS	BLTR	No	No	No	380	No
843	02-0276	OD	BLTR	No	Yes	Yes	167	Yes
844	02-0276	OS	BLTR	No	Yes	No	167	Yes
845	02-0277	OD	BLTR	No	No	No	380	No
846	02-0277	OS	BLTR	No	No	No	380	No
847	02-0278	OD	BLTR	No	No	No	380	No
848	02-0279	OS	BLTR	No	No	No	380	No
849	02-0280	OS	BLTR	No	No	Yes	364	Yes
850	02-0281	OD	BLTR	No	Yes	No	167	Yes
851	02-0282	OS	BLTR	No	No	No	380	No
852	02-0283	OD	BLTR	No	No	No	380	No
853	02-0283	OS	BLTR	Yes	Yes	Yes	27	Yes
854	02-0284	OD	PLTR	No	No	No	380	No
855	02-0285	OD	PLTR	No	No	No	380	No
856	02-0286	OD	PLTR	No	No	No	380	No
857	02-0287	OD	PLTR	No	No	No	380	No
858	02-0288	OD	PLTR	No	No	No	380	No
859	02-0288	OS	PLTR	No	No	No	380	No
860	02-0289	OD	PLTR	No	No	No	380	No
861	02-0289	OS	PLTR	No	No	No	380	No
862	02-0290	OS	BLTR	No	No	No	380	No
863	02-0291	OD	BLTR	Yes	No	No	27	Yes
864	02-0291	OS	BLTR	No	Yes	No	167	Yes
865	02-0292	OD	BLTR	No	No	No	380	No
866	02-0293	OD	BLTR	No	No	No	380	No
867	02-0293	OS	BLTR	No	No	No	380	No
868	02-0294	OD	BLTR	No	No	No	380	No
869	02-0294	OS	BLTR	No	No	No	380	No
870	02-0295	OD	BLTR	Yes	Yes	Yes	27	Yes
871	02-0295	OS	BLTR	No	Yes	Yes	167	Yes
872	02-0296	OD	PLTR	No	Yes	No	167	Yes
873	02-0296	OS	PLTR	No	No	No	380	No
874	02-0298	OD	PLTR	No	No	No	380	No
875	02-0299	OD	PLTR	No	No	No	380	No
876	02-0300	OD	BLTR	No	No	No	380	No
877	02-0300	OS	BLTR	No	Yes	Yes	167	Yes
878	02-0301	OD	BLTR	No	No	No	380	No
879	02-0302	OD	BLTR	No	No	No	380	No
880	02-0303	OD	BLTR	No	Yes	No	167	Yes
881	02-0304	OS	BLTR	No	No	No	380	No
882	02-0305	OD	BLTR	No	No	No	380	No
883	02-0305	OS	BLTR	No	Yes	No	167	Yes
884	02-0306	OD	BLTR	No	Yes	Yes	167	Yes
885	02-0307	OS	BLTR	No	Yes	Yes	167	Yes
886	02-0308	OD	BLTR	No	No	No	380	No
887	02-0309	OS	BLTR	No	No	No	380	No
888	02-0310	OS	BLTR	No	.	No	380	No
889	02-0311	OD	BLTR	No	Yes	No	167	Yes
890	02-0312	OD	PLTR	No	.	No	380	No
891	02-0312	OS	PLTR	No	.	No	380	No
892	02-0313	OD	PLTR	No	.	No	380	No
893	03-0001	OD	BLTR	No	No	No	380	No
894	03-0001	OS	BLTR	No	No	No	380	No
895	03-0002	OD	BLTR	No	No	No	380	No
896	03-0002	OS	BLTR	No	No	No	380	No
897	03-0003	OS	BLTR	No	No	No	380	No
898	03-0004	OS	BLTR	No	No	No	380	No
899	03-0005	OD	BLTR	No	No	No	380	No
900	03-0005	OS	BLTR	No	No	No	380	No
901	03-0006	OD	BLTR	No	No	No	380	No
902	03-0006	OS	BLTR	No	No	No	380	No
903	03-0007	OS	BLTR	Yes	No	No	27	Yes
904	03-0008	OD	BLTR	No	No	No	380	No
905	03-0008	OS	BLTR	No	No	No	380	No
906	03-0009	OD	BLTR	No	Yes	Yes	167	Yes
907	03-0009	OS	BLTR	No	No	Yes	364	Yes
908	03-0010	OS	BLTR	No	No	No	380	No
909	03-0011	OS	BLTR	No	No	No	380	No
910	03-0012	OD	BLTR	No	No	No	380	No
911	03-0012	OS	BLTR	No	No	No	380	No
912	03-0013	OS	BLTR	No	No	No	380	No
913	03-0014	OS	BLTR	No	No	Yes	364	Yes
914	03-0015	OS	BLTR	No	No	No	380	No
915	03-0016	OD	BLTR	No	No	No	380	No
916	03-0017	OD	BLTR	No	No	No	380	No
917	03-0017	OS	BLTR	No	No	No	380	No
918	03-0018	OS	BLTR	No	No	No	380	No
919	03-0019	OD	BLTR	No	No	No	380	No
920	03-0020	OS	BLTR	No	No	No	380	No
921	03-0021	OD	BLTR	No	No	No	380	No
922	03-0022	OS	BLTR	No	No	No	380	No
923	03-0023	OD	BLTR	No	No	No	380	No
924	03-0024	OS	BLTR	No	No	No	380	No
925	03-0025	OD	BLTR	No	No	No	380	No
926	03-0025	OS	BLTR	No	No	No	380	No
927	03-0026	OD	BLTR	No	No	No	380	No
928	03-0026	OS	BLTR	No	No	No	380	No
929	03-0027	OD	BLTR	No	No	No	380	No
930	03-0027	OS	BLTR	No	Yes	Yes	167	Yes
931	03-0028	OD	BLTR	No	No	No	380	No
932	03-0029	OD	BLTR	No	Yes	Yes	167	Yes
933	03-0029	OS	BLTR	No	No	No	380	No
934	03-0030	OD	BLTR	No	Yes	Yes	167	Yes
935	03-0030	OS	BLTR	Yes	Yes	Yes	27	Yes
936	03-0031	OD	BLTR	No	No	No	380	No
937	03-0032	OD	BLTR	No	Yes	Yes	167	Yes
938	03-0033	OD	BLTR	No	No	No	380	No
939	03-0034	OD	BLTR	No	Yes	Yes	167	Yes
940	03-0035	OD	BLTR	No	No	Yes	364	Yes
941	03-0035	OS	BLTR	No	No	No	380	No
942	03-0036	OS	BLTR	No	No	No	380	No
943	03-0037	OS	BLTR	No	No	No	380	No
944	03-0038	OD	BLTR	No	No	No	380	No
945	03-0039	OS	BLTR	No	No	No	380	No
946	03-0040	OD	BLTR	No	No	No	380	No
947	03-0041	OD	BLTR	No	No	No	380	No
948	03-0041	OS	BLTR	No	No	No	380	No
949	03-0042	OS	BLTR	No	No	No	380	No
950	03-0043	OS	BLTR	No	No	No	380	No
951	03-0044	OS	BLTR	No	No	No	380	No
952	03-0045	OS	BLTR	No	No	No	380	No
953	03-0046	OD	BLTR	No	No	No	380	No
954	03-0047	OS	BLTR	No	No	No	380	No
955	03-0048	OD	BLTR	No	No	No	380	No
956	03-0049	OS	BLTR	No	No	No	380	No
957	03-0050	OS	BLTR	No	No	No	380	No
958	03-0051	OS	BLTR	No	No	No	380	No
959	03-0052	OD	BLTR	No	No	No	380	No
960	03-0053	OD	BLTR	No	No	No	380	No
961	03-0054	OS	BLTR	No	Yes	No	167	Yes
962	03-0055	OS	BLTR	Yes	Yes	Yes	27	Yes
963	03-0056	OS	BLTR	No	No	No	380	No
964	03-0057	OD	BLTR	No	No	No	380	No
965	03-0058	OD	BLTR	No	No	No	380	No
966	03-0059	OD	BLTR	Yes	Yes	Yes	27	Yes
967	03-0059	OS	BLTR	No	Yes	Yes	167	Yes
968	03-0060	OS	BLTR	No	No	No	380	No
969	03-0061	OD	BLTR	No	No	No	380	No
970	03-0062	OS	BLTR	No	No	No	380	No
971	03-0063	OD	BLTR	No	No	No	380	No
972	03-0064	OD	BLTR	No	No	No	380	No
973	03-0064	OS	BLTR	No	Yes	Yes	167	Yes
974	03-0065	OD	BLTR	No	No	No	380	No
975	03-0066	OS	BLTR	No	No	No	380	No
976	03-0067	OD	BLTR	Yes	Yes	Yes	27	Yes
977	03-0067	OS	BLTR	Yes	Yes	Yes	27	Yes
978	03-0068	OD	BLTR	No	No	No	380	No
979	03-0068	OS	BLTR	No	No	No	380	No
980	03-0069	OD	BLTR	No	No	No	380	No
981	03-0070	OS	BLTR	No	No	No	380	No
982	03-0071	OS	BLTR	No	No	No	380	No
983	03-0072	OD	BLTR	No	No	No	380	No
984	03-0073	OD	BLTR	No	Yes	Yes	167	Yes
985	03-0073	OS	BLTR	No	No	Yes	364	Yes
986	03-0074	OS	BLTR	No	No	No	380	No
987	03-0075	OD	BLTR	No	No	No	380	No
988	03-0076	OD	BLTR	No	No	No	380	No
989	03-0077	OS	BLTR	No	No	No	380	No
990	03-0078	OD	BLTR	No	No	No	380	No
991	03-0079	OD	BLTR	No	No	No	380	No
992	03-0080	OD	BLTR	No	Yes	Yes	167	Yes
993	03-0080	OS	BLTR	No	No	No	380	No
994	03-0081	OS	BLTR	No	No	No	380	No
995	03-0082	OD	BLTR	No	No	No	380	No
996	03-0083	OD	BLTR	No	Yes	Yes	167	Yes
997	03-0084	OD	BLTR	No	No	No	380	No
998	03-0084	OS	BLTR	No	No	No	380	No
999	03-0085	OD	BLTR	No	Yes	No	167	Yes
1000	03-0085	OS	BLTR	No	Yes	Yes	167	Yes
1001	03-0086	OD	BLTR	No	Yes	Yes	167	Yes
1002	03-0087	OS	BLTR	No	Yes	Yes	167	Yes
1003	03-0088	OD	BLTR	Yes	Yes	Yes	27	Yes
1004	03-0088	OS	BLTR	No	No	Yes	364	Yes
1005	03-0089	OS	BLTR	No	No	No	380	No
1006	03-0090	OD	BLTR	No	No	No	380	No
1007	03-0091	OD	BLTR	No	No	No	380	No
1008	03-0092	OD	BLTR	No	Yes	Yes	167	Yes
1009	03-0093	OS	BLTR	No	No	No	380	No
1010	03-0094	OD	BLTR	No	Yes	Yes	167	Yes
1011	03-0095	OD	BLTR	Yes	Yes	Yes	27	Yes
1012	03-0095	OS	BLTR	Yes	Yes	Yes	27	Yes
1013	03-0096	OD	BLTR	Yes	Yes	Yes	27	Yes
1014	03-0096	OS	BLTR	Yes	No	Yes	27	Yes
1015	03-0097	OD	BLTR	No	No	No	380	No
1016	03-0098	OS	BLTR	No	No	No	380	No
1017	03-0099	OD	BLTR	No	No	No	380	No
1018	03-0099	OS	BLTR	No	Yes	Yes	167	Yes
1019	03-0100	OD	BLTR	No	No	No	380	No
1020	03-0100	OS	BLTR	No	No	No	380	No
1021	03-0101	OD	BLTR	No	No	No	380	No
1022	03-0101	OS	BLTR	No	No	No	380	No
1023	03-0102	OS	BLTR	No	No	No	380	No
1024	03-0103	OS	BLTR	No	No	No	380	No
1025	03-0104	OD	BLTR	No	No	No	380	No
1026	03-0105	OD	BLTR	No	No	No	380	No
1027	03-0105	OS	BLTR	No	No	No	380	No
1028	03-0106	OD	BLTR	No	Yes	Yes	167	Yes
1029	03-0106	OS	BLTR	No	No	Yes	364	Yes
1030	03-0107	OS	BLTR	No	No	No	380	No
1031	03-0108	OS	BLTR	No	No	No	380	No
1032	03-0109	OD	BLTR	No	No	No	380	No
1033	03-0110	OD	BLTR	No	No	No	380	No
1034	03-0110	OS	BLTR	No	No	No	380	No
1035	03-0111	OD	BLTR	No	No	No	380	No
1036	03-0111	OS	BLTR	No	No	No	380	No
1037	03-0112	OD	PLTR	No	No	No	380	No
1038	03-0113	OS	PLTR	No	No	Yes	364	Yes
1039	03-0114	OD	PLTR	No	No	No	380	No
1040	03-0115	OS	PLTR	No	No	No	380	No
1041	03-0116	OD	PLTR	No	No	No	380	No
1042	03-0116	OS	PLTR	No	No	No	380	No
1043	03-0117	OS	PLTR	No	No	No	380	No
1044	03-0118	OS	PLTR	No	No	No	380	No
1045	03-0119	OD	PLTR	No	No	No	380	No
1046	03-0120	OD	PLTR	Yes	Yes	Yes	27	Yes
1047	03-0120	OS	PLTR	No	Yes	Yes	167	Yes
1048	03-0121	OS	PLTR	No	No	No	380	No
1049	03-0122	OD	PLTR	No	No	No	380	No
1050	03-0122	OS	PLTR	No	No	No	380	No
1051	03-0123	OS	PLTR	No	No	No	380	No
1052	03-0124	OD	PLTR	No	No	No	380	No
1053	03-0124	OS	PLTR	No	No	No	380	No
1054	03-0125	OD	PLTR	No	No	No	380	No
1055	03-0125	OS	PLTR	No	No	No	380	No
1056	03-0126	OS	BLTR	No	No	No	380	No
1057	03-0127	OD	BLTR	No	No	No	380	No
1058	03-0128	OD	BLTR	No	No	No	380	No
1059	03-0129	OD	PLTR	No	No	No	380	No
1060	03-0129	OS	PLTR	No	No	No	380	No
1061	03-0130	OS	PLTR	No	No	No	380	No
1062	03-0131	OS	PLTR	No	No	No	380	No
1063	03-0132	OD	BLTR	No	No	No	380	No
1064	03-0133	OS	BLTR	No	No	No	380	No
1065	03-0134	OD	BLTR	No	No	No	380	No
1066	03-0134	OS	BLTR	No	No	No	380	No
1067	03-0135	OD	PLTR	No	No	No	380	No
1068	03-0135	OS	PLTR	No	No	No	380	No
1069	03-0136	OD	BLTR	No	No	No	380	No
1070	03-0136	OS	BLTR	No	No	No	380	No
1071	03-0138	OD	BLTR	No	No	No	380	No
1072	03-0139	OD	PLTR	No	No	No	380	No
1073	03-0140	OD	PLTR	No	No	No	380	No
1074	03-0141	OD	BLTR	No	No	No	380	No
1075	03-0142	OD	BLTR	No	No	No	380	No
1076	03-0142	OS	BLTR	No	No	No	380	No
1077	03-0143	OD	BLTR	No	No	No	380	No
1078	03-0143	OS	BLTR	No	No	No	380	No
1079	03-0144	OD	BLTR	No	Yes	No	167	Yes
1080	03-0144	OS	BLTR	No	No	No	380	No
1081	03-0145	OD	BLTR	No	No	No	380	No
1082	03-0145	OS	BLTR	No	No	No	380	No
1083	03-0147	OD	BLTR	No	No	Yes	364	Yes
1084	03-0148	OD	BLTR	No	No	No	380	No
1085	03-0148	OS	BLTR	No	No	Yes	364	Yes
1086	03-0149	OD	BLTR	No	No	No	380	No
1087	03-0150	OD	BLTR	No	No	No	380	No
1088	03-0150	OS	BLTR	No	No	No	380	No
1089	03-0151	OS	BLTR	No	No	No	380	No
1090	03-0152	OD	BLTR	No	No	No	380	No
1091	03-0153	OD	PLTR	No	No	No	380	No
1092	03-0153	OS	PLTR	No	No	No	380	No
1093	03-0154	OD	PLTR	No	No	No	380	No
1094	03-0154	OS	PLTR	No	No	No	380	No
1095	03-0155	OD	PLTR	No	No	No	380	No
1096	03-0155	OS	PLTR	No	No	No	380	No
1097	03-0156	OD	BLTR	No	No	No	380	No
1098	03-0156	OS	BLTR	No	No	No	380	No
1099	03-0157	OS	BLTR	No	No	Yes	364	Yes
1100	03-0158	OD	BLTR	No	No	No	380	No
1101	03-0159	OS	BLTR	No	No	Yes	364	Yes
1102	03-0160	OD	BLTR	No	No	Yes	364	Yes
1103	03-0160	OS	BLTR	No	No	No	380	No
1104	03-0162	OS	PLTR	No	No	No	380	No
1105	03-0163	OS	PLTR	No	No	No	380	No
1106	03-0164	OS	BLTR	No	No	No	380	No
1107	03-0165	OD	PLTR	No	No	No	380	No
1108	03-0166	OD	PLTR	No	No	No	380	No
1109	03-0167	OS	PLTR	No	No	No	380	No
1110	03-0168	OS	PLTR	No	No	No	380	No
1111	03-0169	OD	BLTR	No	No	No	380	No
1112	03-0169	OS	BLTR	No	No	Yes	364	Yes
1113	03-0170	OS	PLTR	No	No	No	380	No
1114	03-0171	OD	PLTR	No	No	No	380	No
1115	03-0172	OD	PLTR	No	No	No	380	No
1116	03-0173	OD	BLTR	No	No	No	380	No
1117	03-0173	OS	BLTR	No	No	No	380	No
1118	03-0174	OS	PLTR	No	No	No	380	No
1119	03-0175	OD	BLTR	No	No	No	380	No
1120	03-0176	OD	BLTR	No	No	No	380	No
1121	03-0177	OS	BLTR	No	No	No	380	No
1122	03-0178	OD	PLTR	No	No	No	380	No
1123	03-0179	OD	PLTR	No	No	No	380	No
1124	03-0180	OD	BLTR	No	Yes	Yes	167	Yes
1125	03-0180	OS	BLTR	No	No	No	380	No
1126	03-0181	OD	PLTR	No	No	No	380	No
1127	03-0181	OS	PLTR	No	No	No	380	No
1128	03-0182	OD	BLTR	No	No	No	380	No
1129	03-0183	OD	PLTR	No	No	No	380	No
1130	03-0183	OS	PLTR	No	No	No	380	No
1131	03-0184	OD	BLTR	No	No	No	380	No
1132	03-0186	OD	PLTR	No	No	No	380	No
1133	03-0186	OS	PLTR	No	No	No	380	No
1134	03-0187	OD	PLTR	No	No	No	380	No
1135	03-0188	OD	PLTR	No	No	No	380	No
1136	03-0188	OS	PLTR	No	No	No	380	No
1137	03-0189	OD	PLTR	No	No	No	380	No
1138	03-0190	OS	PLTR	No	No	No	380	No
1139	03-0191	OD	PLTR	No	No	No	380	No
1140	03-0192	OS	BLTR	No	No	No	380	No
1141	03-0193	OD	BLTR	No	No	No	380	No
1142	03-0193	OS	BLTR	No	No	No	380	No
1143	03-0194	OS	BLTR	No	.	No	380	No
1144	03-0195	OD	PLTR	No	No	No	380	No
1145	03-0196	OD	PLTR	No	No	No	380	No
1146	03-0197	OS	PLTR	No	No	No	380	No
1147	03-0198	OS	PLTR	No	No	Yes	364	Yes
1148	03-0199	OD	PLTR	No	No	No	380	No
1149	03-0199	OS	PLTR	No	No	No	380	No
1150	03-0200	OD	PLTR	No	No	No	380	No
1151	03-0200	OS	PLTR	No	No	No	380	No
1152	03-0201	OS	PLTR	No	No	No	380	No
1153	03-0202	OD	PLTR	No	No	No	380	No
1154	03-0203	OS	BLTR	No	No	No	380	No
1155	03-0204	OS	PLTR	No	No	No	380	No
1156	03-0205	OD	BLTR	No	No	No	380	No
1157	03-0206	OS	BLTR	No	No	No	380	No
1158	03-0207	OD	BLTR	No	No	No	380	No
1159	03-0208	OS	BLTR	No	No	No	380	No
1160	03-0209	OD	BLTR	No	No	No	380	No
1161	03-0210	OD	PLTR	No	No	No	380	No
1162	03-0211	OD	BLTR	No	Yes	Yes	167	Yes
1163	03-0212	OD	BLTR	No	No	No	380	No
1164	03-0213	OD	PLTR	No	.	Yes	364	Yes
1165	03-0213	OS	PLTR	No	.	No	380	No
1166	03-0214	OD	PLTR	No	.	No	380	No
1167	03-0214	OS	PLTR	No	.	No	380	No
1168	03-0215	OS	PLTR	No	No	No	380	No
1169	03-0216	OD	PLTR	No	No	No	380	No
1170	03-0217	OS	PLTR	No	.	No	380	No
1171	03-0218	OD	PLTR	No	No	No	380	No
1172	03-0219	OD	PLTR	No	.	No	380	No
1173	03-0220	OD	PLTR	No	No	No	380	No
1174	03-0220	OS	PLTR	No	No	No	380	No
1175	03-0221	OS	PLTR	No	No	No	380	No
1176	03-0222	OS	PLTR	No	No	No	380	No
1177	03-0223	OD	PLTR	No	No	No	380	No
1178	03-0224	OD	PLTR	No	No	No	380	No
1179	03-0225	OS	PLTR	No	No	No	380	No
1180	03-0226	OD	PLTR	No	No	No	380	No
1181	03-0226	OS	PLTR	No	No	No	380	No
1182	03-0227	OD	PLTR	No	No	No	380	No
1183	03-0227	OS	PLTR	No	No	No	380	No
1184	03-0228	OD	PLTR	No	No	No	380	No
1185	03-0228	OS	PLTR	No	No	No	380	No
1186	03-0229	OD	PLTR	No	No	Yes	364	Yes
1187	03-0229	OS	PLTR	No	No	No	380	No
1188	03-0230	OD	PLTR	No	.	No	380	No
1189	03-0231	OD	PLTR	No	No	No	380	No
1190	03-0231	OS	PLTR	No	No	No	380	No
1191	03-0232	OD	PLTR	No	No	No	380	No
1192	03-0233	OS	PLTR	No	.	No	380	No
1193	03-0234	OD	PLTR	No	No	No	380	No
1194	03-0235	OS	PLTR	No	.	No	380	No
1195	03-0236	OS	PLTR	No	No	No	380	No
1196	03-0237	OS	PLTR	No	No	No	380	No
1197	03-0238	OD	PLTR	No	No	No	380	No
1198	03-0239	OS	PLTR	No	Yes	No	167	Yes
1199	03-0240	OD	PLTR	No	No	No	380	No
1200	03-0241	OS	PLTR	No	No	No	380	No
1201	03-0242	OD	PLTR	No	No	No	380	No
1202	03-0242	OS	PLTR	No	No	No	380	No
1203	03-0243	OS	PLTR	No	.	No	380	No
1204	03-0244	OD	PLTR	No	No	No	380	No
1205	03-0245	OD	PLTR	No	No	No	380	No
1206	03-0246	OD	PLTR	No	No	No	380	No
1207	03-0246	OS	PLTR	No	No	No	380	No
1208	03-0247	OD	PLTR	No	No	No	380	No
1209	03-0247	OS	PLTR	No	No	No	380	No
1210	03-0248	OS	PLTR	No	No	No	380	No
1211	03-0249	OD	PLTR	No	No	No	380	No
1212	03-0250	OD	PLTR	No	No	No	380	No
1213	03-0250	OS	PLTR	No	No	No	380	No
1214	03-0251	OS	PLTR	No	No	No	380	No
1215	03-0252	OS	PLTR	No	No	No	380	No
1216	03-0253	OS	PLTR	No	No	No	380	No
1217	03-0254	OD	PLTR	No	No	No	380	No
1218	03-0255	OS	PLTR	No	No	No	380	No
1219	03-0256	OD	PLTR	No	No	No	380	No
1220	03-0256	OS	PLTR	No	No	No	380	No
1221	03-0257	OS	PLTR	No	Yes	No	167	Yes
1222	03-0258	OD	PLTR	No	No	No	380	No
1223	03-0259	OD	PLTR	No	No	No	380	No
1224	03-0259	OS	PLTR	No	No	No	380	No
1225	03-0260	OD	PLTR	Yes	Yes	No	27	Yes
1226	03-0261	OS	PLTR	No	No	No	380	No
1227	03-0262	OS	PLTR	No	No	No	380	No
1228	04-0001	OS	PLTR	No	No	No	380	No
1229	04-0002	OD	PLTR	No	No	No	380	No
1230	04-0004	OS	PLTR	No	Yes	Yes	167	Yes
1231	04-0005	OD	PLTR	No	No	No	380	No
1232	04-0006	OD	PLTR	No	No	No	380	No
1233	04-0006	OS	PLTR	No	No	No	380	No
1234	04-0007	OD	PLTR	No	Yes	Yes	167	Yes
1235	04-0007	OS	PLTR	Yes	Yes	Yes	27	Yes
1236	04-0008	OS	PLTR	No	No	No	380	No
1237	04-0009	OS	PLTR	No	No	No	380	No
1238	04-0010	OS	PLTR	No	No	No	380	No
1239	04-0011	OS	PLTR	No	No	No	380	No
1240	04-0012	OS	PLTR	No	No	No	380	No
1241	04-0013	OS	PLTR	No	No	No	380	No
1242	04-0014	OD	PLTR	No	No	No	380	No
1243	04-0014	OS	PLTR	No	No	No	380	No
1244	04-0015	OD	PLTR	No	No	No	380	No
1245	04-0016	OS	PLTR	.	No	No	380	No
1246	04-0017	OS	PLTR	No	No	No	380	No
1247	04-0018	OS	PLTR	No	No	No	380	No
1248	04-0019	OD	PLTR	No	No	No	380	No
1249	04-0020	OD	PLTR	No	No	No	380	No
1250	04-0020	OS	PLTR	No	No	No	380	No
1251	04-0021	OD	PLTR	No	No	No	380	No
1252	04-0021	OS	PLTR	No	No	No	380	No
1253	04-0022	OD	BLTR	No	No	No	380	No
1254	04-0022	OS	BLTR	No	Yes	Yes	167	Yes
1255	04-0023	OS	BLTR	No	No	No	380	No
1256	04-0024	OS	BLTR	No	No	No	380	No
1257	04-0025	OD	BLTR	No	No	No	380	No
1258	04-0025	OS	BLTR	Yes	Yes	Yes	27	Yes
1259	04-0026	OS	BLTR	No	No	No	380	No
1260	04-0027	OD	BLTR	No	No	Yes	364	Yes
1261	04-0028	OD	BLTR	No	No	Yes	364	Yes
1262	04-0029	OD	BLTR	No	No	No	380	No
1263	04-0029	OS	BLTR	No	Yes	Yes	167	Yes
1264	04-0030	OD	BLTR	No	No	No	380	No
1265	04-0030	OS	BLTR	No	No	No	380	No
1266	04-0031	OD	BLTR	No	No	No	380	No
1267	04-0032	OD	BLTR	No	No	No	380	No
1268	04-0032	OS	BLTR	No	No	No	380	No
1269	04-0033	OS	BLTR	No	No	No	380	No
1270	04-0034	OD	BLTR	No	No	No	380	No
1271	04-0035	OD	BLTR	No	No	No	380	No
1272	04-0037	OD	BLTR	No	No	No	380	No
1273	04-0038	OD	BLTR	No	No	No	380	No
1274	04-0038	OS	BLTR	No	No	Yes	364	Yes
1275	04-0039	OS	BLTR	No	No	No	380	No
1276	04-0040	OS	BLTR	No	No	No	380	No
1277	04-0041	OS	BLTR	No	No	No	380	No
1278	04-0042	OD	BLTR	No	No	No	380	No
1279	04-0043	OD	BLTR	No	No	No	380	No
1280	04-0043	OS	BLTR	No	Yes	No	167	Yes
1281	04-0044	OD	BLTR	No	No	No	380	No
1282	04-0044	OS	BLTR	No	No	No	380	No
1283	04-0045	OD	BLTR	No	No	No	380	No
1284	04-0046	OD	BLTR	No	No	Yes	364	Yes
1285	04-0046	OS	BLTR	No	No	Yes	364	Yes
1286	04-0047	OD	BLTR	No	No	No	380	No
1287	04-0048	OS	BLTR	No	No	No	380	No
1288	04-0049	OD	BLTR	No	No	No	380	No
1289	04-0049	OS	BLTR	No	No	No	380	No
1290	04-0050	OD	BLTR	No	No	No	380	No
1291	04-0051	OD	BLTR	No	No	No	380	No
1292	04-0051	OS	BLTR	No	No	No	380	No
1293	04-0052	OS	BLTR	No	No	Yes	364	Yes
1294	04-0053	OD	BLTR	No	No	Yes	364	Yes
1295	04-0053	OS	BLTR	No	No	No	380	No
1296	04-0054	OS	BLTR	No	No	Yes	364	Yes
1297	04-0055	OS	BLTR	No	No	No	380	No
1298	04-0056	OS	BLTR	No	No	No	380	No
1299	04-0057	OD	BLTR	No	No	No	380	No
1300	04-0057	OS	BLTR	No	No	No	380	No
1301	04-0058	OD	BLTR	No	No	No	380	No
1302	04-0058	OS	BLTR	No	No	No	380	No
1303	04-0059	OD	BLTR	No	No	No	380	No
1304	04-0059	OS	BLTR	No	No	No	380	No
1305	04-0060	OD	BLTR	No	No	No	380	No
1306	04-0060	OS	BLTR	No	No	No	380	No
1307	04-0061	OD	BLTR	No	No	No	380	No
1308	04-0061	OS	BLTR	No	No	No	380	No
1309	04-0062	OD	BLTR	No	No	No	380	No
1310	04-0063	OD	BLTR	No	No	No	380	No
1311	04-0064	OD	BLTR	No	No	No	380	No
1312	04-0064	OS	BLTR	No	No	No	380	No
1313	04-0065	OD	BLTR	No	No	No	380	No
1314	04-0066	OD	BLTR	No	No	No	380	No
1315	04-0067	OS	BLTR	No	No	No	380	No
1316	04-0068	OS	BLTR	No	No	Yes	364	Yes
1317	04-0069	OD	BLTR	No	No	No	380	No
1318	04-0069	OS	BLTR	No	No	No	380	No
1319	04-0070	OD	BLTR	No	No	No	380	No
1320	04-0070	OS	BLTR	No	No	No	380	No
1321	04-0071	OS	BLTR	No	No	Yes	364	Yes
1322	04-0072	OD	BLTR	No	No	No	380	No
1323	04-0073	OS	BLTR	Yes	Yes	Yes	27	Yes
1324	04-0074	OD	BLTR	No	No	No	380	No
1325	04-0074	OS	BLTR	No	No	Yes	364	Yes
1326	04-0075	OS	BLTR	No	No	No	380	No
1327	04-0076	OD	BLTR	No	No	No	380	No
1328	04-0077	OD	BLTR	No	No	No	380	No
1329	04-0077	OS	BLTR	No	No	No	380	No
1330	04-0078	OD	BLTR	No	No	No	380	No
1331	04-0078	OS	BLTR	No	No	No	380	No
1332	04-0079	OD	BLTR	Yes	Yes	Yes	27	Yes
1333	04-0080	OD	BLTR	.	.	No	380	No
1334	04-0080	OS	BLTR	.	.	No	380	No
1335	04-0081	OD	BLTR	No	No	No	380	No
1336	04-0081	OS	BLTR	No	No	No	380	No
1337	04-0082	OS	BLTR	No	Yes	Yes	167	Yes
1338	04-0083	OD	BLTR	No	No	No	380	No
1339	04-0084	OS	BLTR	Yes	Yes	Yes	27	Yes
1340	04-0085	OD	BLTR	No	No	No	380	No
1341	04-0085	OS	BLTR	No	Yes	No	167	Yes
1342	04-0086	OS	BLTR	No	No	Yes	364	Yes
1343	04-0087	OD	BLTR	No	No	No	380	No
1344	04-0087	OS	BLTR	No	No	No	380	No
1345	04-0088	OS	BLTR	No	No	No	380	No
1346	04-0089	OD	BLTR	No	No	No	380	No
1347	04-0089	OS	BLTR	No	Yes	Yes	167	Yes
1348	04-0090	OD	BLTR	No	No	Yes	364	Yes
1349	04-0090	OS	BLTR	No	No	No	380	No
1350	04-0091	OD	BLTR	No	No	No	380	No
1351	04-0091	OS	BLTR	No	No	No	380	No
1352	04-0092	OD	BLTR	No	No	No	380	No
1353	04-0092	OS	BLTR	No	No	No	380	No
1354	04-0093	OD	BLTR	No	No	Yes	364	Yes
1355	04-0093	OS	BLTR	No	No	No	380	No
1356	04-0094	OS	BLTR	No	No	No	380	No
1357	04-0095	OD	BLTR	No	No	No	380	No
1358	04-0096	OD	BLTR	No	No	No	380	No
1359	04-0097	OD	BLTR	No	Yes	No	167	Yes
1360	04-0097	OS	BLTR	No	No	Yes	364	Yes
1361	04-0098	OD	BLTR	No	No	No	380	No
1362	04-0099	OD	BLTR	No	No	No	380	No
1363	04-0099	OS	BLTR	No	Yes	No	167	Yes
1364	04-0100	OD	PLTR	No	No	No	380	No
1365	04-0100	OS	PLTR	No	No	No	380	No
1366	04-0101	OD	PLTR	No	No	No	380	No
1367	04-0101	OS	PLTR	No	No	No	380	No
1368	04-0102	OS	BLTR	No	No	No	380	No
1369	04-0103	OS	BLTR	No	No	No	380	No
1370	04-0104	OD	BLTR	No	No	No	380	No
1371	04-0105	OD	BLTR	No	No	No	380	No
1372	04-0106	OS	BLTR	No	No	No	380	No
1373	04-0107	OS	PLTR	No	No	No	380	No
1374	04-0108	OD	PLTR	No	Yes	Yes	167	Yes
1375	04-0108	OS	PLTR	No	No	No	380	No
1376	04-0109	OD	PLTR	No	No	No	380	No
1377	04-0109	OS	PLTR	No	Yes	No	167	Yes
1378	04-0110	OS	PLTR	No	No	No	380	No
1379	04-0111	OD	PLTR	No	No	No	380	No
1380	04-0112	OD	PLTR	No	Yes	No	167	Yes
1381	04-0113	OD	PLTR	No	No	No	380	No
1382	04-0113	OS	PLTR	No	No	No	380	No
1383	04-0114	OS	BLTR	No	No	No	380	No
1384	04-0115	OS	BLTR	No	No	No	380	No
1385	04-0116	OS	BLTR	No	No	No	380	No
1386	04-0117	OD	BLTR	No	No	No	380	No
1387	04-0118	OS	PLTR	No	No	No	380	No
1388	04-0120	OD	PLTR	No	No	No	380	No
1389	04-0121	OD	PLTR	No	No	No	380	No
1390	04-0122	OD	PLTR	No	No	No	380	No
1391	04-0122	OS	PLTR	No	No	No	380	No
1392	04-0123	OS	BLTR	No	No	No	380	No
1393	04-0124	OD	BLTR	No	No	No	380	No
1394	04-0125	OD	BLTR	No	No	Yes	364	Yes
1395	04-0125	OS	BLTR	No	No	Yes	364	Yes
1396	04-0126	OD	BLTR	No	No	No	380	No
1397	04-0127	OS	BLTR	No	No	No	380	No
1398	04-0128	OS	BLTR	No	Yes	Yes	167	Yes
1399	04-0129	OD	PLTR	No	Yes	Yes	167	Yes
1400	04-0129	OS	PLTR	No	No	No	380	No
1401	04-0130	OD	PLTR	No	No	No	380	No
1402	04-0130	OS	PLTR	No	Yes	No	167	Yes
1403	04-0131	OS	PLTR	No	No	No	380	No
1404	04-0132	OD	PLTR	No	No	No	380	No
1405	04-0132	OS	PLTR	No	No	No	380	No
1406	04-0133	OS	PLTR	No	No	No	380	No
1407	04-0134	OD	BLTR	No	No	No	380	No
1408	04-0135	OS	BLTR	No	No	No	380	No
1409	04-0136	OD	BLTR	No	No	No	380	No
1410	04-0136	OS	BLTR	No	No	No	380	No
1411	04-0137	OD	BLTR	No	No	No	380	No
1412	04-0137	OS	BLTR	No	Yes	No	167	Yes
1413	04-0138	OS	BLTR	No	No	No	380	No
1414	04-0139	OD	BLTR	No	No	Yes	364	Yes
1415	04-0139	OS	BLTR	No	No	No	380	No
1416	04-0140	OD	BLTR	No	Yes	Yes	167	Yes
1417	04-0140	OS	BLTR	No	No	No	380	No
1418	04-0141	OD	BLTR	No	No	No	380	No
1419	04-0142	OS	BLTR	No	No	No	380	No
1420	04-0143	OD	BLTR	No	No	No	380	No
1421	04-0145	OS	BLTR	No	No	No	380	No
1422	04-0146	OD	BLTR	No	No	No	380	No
1423	04-0147	OD	BLTR	No	No	No	380	No
1424	04-0148	OS	BLTR	No	Yes	Yes	167	Yes
1425	04-0149	OS	BLTR	No	No	No	380	No
1426	04-0150	OD	BLTR	No	No	No	380	No
1427	04-0150	OS	BLTR	No	No	No	380	No
1428	04-0151	OD	PLTR	No	No	No	380	No
1429	04-0153	OS	PLTR	No	No	No	380	No
1430	04-0154	OD	PLTR	No	No	No	380	No
1431	04-0154	OS	PLTR	No	No	No	380	No
1432	04-0155	OD	PLTR	No	Yes	No	167	Yes
1433	04-0155	OS	PLTR	No	No	No	380	No
1434	04-0156	OD	BLTR	No	No	No	380	No
1435	04-0157	OS	PLTR	No	No	No	380	No
1436	04-0158	OS	PLTR	No	No	No	380	No
1437	04-0159	OD	PLTR	No	No	No	380	No
1438	04-0159	OS	PLTR	No	No	No	380	No
1439	04-0160	OD	BLTR	No	No	Yes	364	Yes
1440	04-0160	OS	BLTR	No	No	No	380	No
1441	04-0161	OD	PLTR	No	No	No	380	No
1442	04-0161	OS	PLTR	No	No	No	380	No
1443	04-0162	OD	PLTR	No	No	No	380	No
1444	04-0162	OS	PLTR	No	No	No	380	No
1445	04-0163	OD	PLTR	No	No	No	380	No
1446	04-0163	OS	PLTR	No	No	No	380	No
1447	04-0164	OS	PLTR	No	No	No	380	No
1448	04-0165	OD	PLTR	No	No	No	380	No
1449	04-0165	OS	PLTR	No	No	No	380	No
1450	04-0166	OD	PLTR	No	No	No	380	No
1451	04-0166	OS	PLTR	No	No	No	380	No
1452	04-0167	OD	PLTR	No	No	No	380	No
1453	04-0168	OD	PLTR	No	No	No	380	No
1454	04-0168	OS	PLTR	No	No	Yes	364	Yes
1455	04-0169	OS	PLTR	No	No	No	380	No
1456	04-0170	OS	PLTR	No	No	No	380	No
1457	04-0171	OS	PLTR	No	No	No	380	No
1458	04-0172	OD	BLTR	No	No	No	380	No
1459	04-0172	OS	BLTR	No	No	No	380	No
1460	04-0173	OD	BLTR	No	No	No	380	No
1461	04-0173	OS	BLTR	No	Yes	Yes	167	Yes
1462	04-0174	OD	BLTR	No	No	No	380	No
1463	04-0174	OS	BLTR	No	No	No	380	No
1464	04-0175	OS	PLTR	No	No	No	380	No
1465	04-0176	OD	BLTR	No	No	No	380	No
1466	04-0176	OS	BLTR	No	No	No	380	No
1467	04-0177	OS	BLTR	No	No	Yes	364	Yes
1468	04-0178	OS	BLTR	No	No	No	380	No
1469	04-0179	OD	BLTR	No	No	No	380	No
1470	04-0180	OD	BLTR	No	No	No	380	No
1471	04-0180	OS	BLTR	No	No	No	380	No
1472	04-0181	OD	BLTR	No	No	No	380	No
1473	04-0182	OD	BLTR	No	Yes	Yes	167	Yes
1474	04-0182	OS	BLTR	No	No	No	380	No
1475	04-0183	OS	BLTR	No	No	No	380	No
1476	04-0185	OS	PLTR	No	No	No	380	No
1477	04-0186	OS	PLTR	No	No	No	380	No
1478	04-0187	OD	PLTR	No	No	No	380	No
1479	04-0187	OS	PLTR	No	No	No	380	No
1480	04-0188	OD	PLTR	No	No	No	380	No
1481	04-0189	OD	PLTR	No	No	No	380	No
1482	04-0189	OS	PLTR	No	No	No	380	No
1483	04-0190	OS	PLTR	No	.	No	380	No
1484	04-0191	OD	PLTR	No	No	No	380	No
1485	04-0191	OS	PLTR	No	No	No	380	No
1486	04-0192	OD	PLTR	No	No	No	380	No
1487	04-0192	OS	PLTR	No	No	No	380	No
1488	04-0193	OS	PLTR	No	No	No	380	No
1489	04-0194	OS	PLTR	No	No	No	380	No
1490	04-0195	OS	PLTR	No	No	No	380	No
1491	04-0197	OD	PLTR	No	No	No	380	No
1492	04-0198	OD	PLTR	No	No	No	380	No
1493	04-0199	OS	PLTR	No	No	No	380	No
1494	04-0200	OS	PLTR	No	No	No	380	No
1495	04-0201	OD	PLTR	No	No	No	380	No
1496	04-0201	OS	PLTR	No	No	No	380	No
1497	04-0203	OD	PLTR	No	No	No	380	No
1498	04-0204	OD	PLTR	No	No	No	380	No
1499	04-0204	OS	PLTR	No	No	No	380	No
1500	04-0205	OS	PLTR	No	No	No	380	No
1501	04-0206	OD	PLTR	No	No	No	380	No
1502	04-0207	OD	PLTR	No	No	No	380	No
1503	04-0208	OS	PLTR	No	No	No	380	No
1504	04-0209	OD	PLTR	No	No	No	380	No
1505	04-0209	OS	PLTR	No	No	No	380	No
1506	04-0210	OS	PLTR	No	No	No	380	No
1507	04-0214	OS	PLTR	No	No	No	380	No
1508	04-0215	OD	PLTR	No	No	No	380	No
1509	04-0216	OS	PLTR	No	No	No	380	No
1510	04-0218	OD	PLTR	No	No	No	380	No
1511	04-0218	OS	PLTR	No	No	No	380	No
1512	04-0219	OD	PLTR	No	No	No	380	No
1513	04-0219	OS	PLTR	No	No	No	380	No
1514	04-0222	OD	PLTR	No	No	No	380	No
1515	04-0222	OS	PLTR	No	No	No	380	No
1516	04-0224	OD	PLTR	No	No	No	380	No
1517	04-0224	OS	PLTR	No	No	No	380	No
1518	04-0225	OS	PLTR	No	No	No	380	No
1519	04-0226	OD	PLTR	No	No	No	380	No
1520	04-0227	OD	PLTR	No	No	No	380	No
1521	04-0234	OD	PLTR	No	No	No	380	No
1522	04-0235	OD	PLTR	No	No	No	380	No
1523	04-0236	OD	PLTR	No	No	No	380	No
1524	04-0237	OD	PLTR	No	No	No	380	No
1525	04-0238	OD	PLTR	No	No	No	380	No
1526	04-0239	OD	PLTR	No	No	No	380	No
1527	04-0240	OD	PLTR	No	No	No	380	No
1528	04-0241	OD	PLTR	No	No	No	380	No
1529	04-0241	OS	PLTR	No	No	Yes	364	Yes
1530	04-0242	OD	PLTR	No	No	No	380	No
1531	04-0242	OS	PLTR	No	No	No	380	No
1532	04-0243	OD	PLTR	No	.	No	380	No
1533	04-0244	OD	PLTR	No	No	No	380	No

## Sheet: Surgeon Data
Obs	Surgeon Certification Number	Preferred Surgery Type	Number of Surgeries Done Pre-FLAME	Number of Surgeries per Year Pre-FLAME	Years of Experience in Performing TT Surgery per FLAME
1	3004	BLTR	371	297	7.09925
2	3011	BLTR	500	50	7.2909
3	3005	BLTR	512	117	7.53183
4	3007	BLTR	745	148	6.03422
5	3003	BLTR	950	210	5.96578
6	3001	BLTR	1000	270	5.9384
7	3018	BLTR	1959	300	7.04723
8	3014	PLTR	98	86	0.720055
9	3009	PLTR	62	62	0.199863
10	3010	PLTR	57	12	0.199863
11	3012	PLTR	40	70	0.366872
12	3008	PLTR	309	160	0.147844
13	3006	PLTR	436	317	0.0684463
14	3023	PLTR	145	47	1.33333
15	3019	PLTR	324	296	1.00753
16	3013	PLTR	31	31	0.106776
17	3017	PLTR	450	250	0.136893
18	3029	PLTR	365	208	1.70568
19	3030	PLTR	323	111	1.77139
20	3015	PLTR	44	38	0.251882
21	3016	PLTR	16	16	0.210815
22	3025	PLTR	62	150	0.930869
23	3020	PLTR	14	0	0.0930869
24	3022	PLTR	43	43	0.0410678
25	3027	PLTR	75	23	0.525667
26	3028	PLTR	60	155	0.525667
27	3021	PLTR	70	45	0.019165
28	3031	PLTR	39	20	0.711841
29	3026	PLTR	110	40	0.112252
30	3024	PLTR	39	20	0.0355921
